# Supplementary material for: Diproline-induced resistance to parasitic nematodes in the same and subsequent rice generations: Roles of iron, nitric oxide and ethylene
Source: Front Plant Sci. 2023 Feb 7;14:1112007. doi: 10.3389/fpls.2023.1112007 (PMC9941634; doi:10.3389/fpls.2023.1112007)
Supplement: Supplementary file 1 [file Table_1.xlsx]

## Sheet: Sheet1
In-house optimized nutrient solution used for rice cultivation. Plants were watered three times a week with 10 mL of a nutrient solution containing all listed elements. The indicated concentration of 75 µM FeSO4 corresponds with the 100% supply in Figure 2a, as well as with the Fe supply in all other experiments where no additional details were given concerning this parameter.
Nutrient	Concentration
KNO3	5.0 mM
Ca(NO3)2	5.0 mM
MgSO4	2.0 mM
KH2PO4	1.0 mM
CuSO4	0.3 mM
FeSO4	75.0 µM
H3BO3	27.5 µM
MnSO4	10.0 µM
ZnSO4	0.3 µM
(NH4)Mo7O24	30.0 nM
