# Supplementary material for: Diproline-induced resistance to parasitic nematodes in the same and subsequent rice generations: Roles of iron, nitric oxide and ethylene
Source: Front Plant Sci. 2023 Feb 7;14:1112007. doi: 10.3389/fpls.2023.1112007 (PMC9941634; doi:10.3389/fpls.2023.1112007)
Supplement: Supplementary file 4 [file Table_4.xlsx]

## Sheet: 1dpt - All genes
Supporting Information 4: Outcomes of RNA seq analyses to study diproline-induced resistance (IR) and associated Mapman (Thimm et al., 2004) and GO-enrichment analyses (Reimand et al., 2016).
	baseMean	log2FoldChange	lfcSE	stat	pvalue	padj
BAC19853	0	NA	NA	NA	NA	NA
BAC19854	0	NA	NA	NA	NA	NA
BAC19855	0	NA	NA	NA	NA	NA
BAC19857	0	NA	NA	NA	NA	NA
BAC19858	0	NA	NA	NA	NA	NA
BAC19859	0	NA	NA	NA	NA	NA
BAC19860	0	NA	NA	NA	NA	NA
BAC19861	0	NA	NA	NA	NA	NA
BAC19862	0	NA	NA	NA	NA	NA
BAC19863	0	NA	NA	NA	NA	NA
BAC19864	0	NA	NA	NA	NA	NA
BAC19865	0	NA	NA	NA	NA	NA
BAC19866	0	NA	NA	NA	NA	NA
BAC19867	0	NA	NA	NA	NA	NA
BAC19868	0	NA	NA	NA	NA	NA
BAC19869	0	NA	NA	NA	NA	NA
BAC19871	0	NA	NA	NA	NA	NA
BAC19872	0	NA	NA	NA	NA	NA
BAC19873	0	NA	NA	NA	NA	NA
BAC19874	0	NA	NA	NA	NA	NA
BAC19875	0	NA	NA	NA	NA	NA
BAC19876	0	NA	NA	NA	NA	NA
BAC19877	0	NA	NA	NA	NA	NA
BAC19878	0	NA	NA	NA	NA	NA
BAC19879	0	NA	NA	NA	NA	NA
BAC19880	0	NA	NA	NA	NA	NA
BAC19881	0	NA	NA	NA	NA	NA
BAC19882	0	NA	NA	NA	NA	NA
BAC19883	0	NA	NA	NA	NA	NA
BAC19884	0	NA	NA	NA	NA	NA
BAC19885	0	NA	NA	NA	NA	NA
BAC19886	0	NA	NA	NA	NA	NA
BAC19887	0	NA	NA	NA	NA	NA
BAC19888	0	NA	NA	NA	NA	NA
BAC19889	0	NA	NA	NA	NA	NA
BAC19890	0	NA	NA	NA	NA	NA
BAC19891	0	NA	NA	NA	NA	NA
BAC19892	0	NA	NA	NA	NA	NA
BAC19893	0	NA	NA	NA	NA	NA
BAC19894	0	NA	NA	NA	NA	NA
BAC19895	0	NA	NA	NA	NA	NA
BAC19896	0	NA	NA	NA	NA	NA
BAC19897	0	NA	NA	NA	NA	NA
BAC19898	0	NA	NA	NA	NA	NA
BAC19899	0	NA	NA	NA	NA	NA
BAC19900	0	NA	NA	NA	NA	NA
BAC19901	0	NA	NA	NA	NA	NA
BAC19902	0	NA	NA	NA	NA	NA
BAC19903	0	NA	NA	NA	NA	NA
BAC19904	0	NA	NA	NA	NA	NA
CAA33908	0	NA	NA	NA	NA	NA
CAA33909	0	NA	NA	NA	NA	NA
CAA33910	0	NA	NA	NA	NA	NA
CAA33911	0	NA	NA	NA	NA	NA
CAA33912	0	NA	NA	NA	NA	NA
CAA33913	0	NA	NA	NA	NA	NA
CAA33914	0	NA	NA	NA	NA	NA
CAA33915	0	NA	NA	NA	NA	NA
CAA33916	0	NA	NA	NA	NA	NA
CAA33917	0	NA	NA	NA	NA	NA
CAA33918	0	NA	NA	NA	NA	NA
CAA33919	0	NA	NA	NA	NA	NA
CAA33920	0	NA	NA	NA	NA	NA
CAA33921	0	NA	NA	NA	NA	NA
CAA33922	0	NA	NA	NA	NA	NA
CAA33923	0	NA	NA	NA	NA	NA
CAA33924	0	NA	NA	NA	NA	NA
CAA33925	0	NA	NA	NA	NA	NA
CAA33926	0	NA	NA	NA	NA	NA
CAA33927	0	NA	NA	NA	NA	NA
CAA33928	0	NA	NA	NA	NA	NA
CAA33930	0	NA	NA	NA	NA	NA
CAA33931	0	NA	NA	NA	NA	NA
CAA33932	0	NA	NA	NA	NA	NA
CAA33933	0	NA	NA	NA	NA	NA
CAA33934	0	NA	NA	NA	NA	NA
CAA33935	0	NA	NA	NA	NA	NA
CAA33936	0	NA	NA	NA	NA	NA
CAA33937	0	NA	NA	NA	NA	NA
CAA33938	0	NA	NA	NA	NA	NA
CAA33939	0	NA	NA	NA	NA	NA
CAA33940	0	NA	NA	NA	NA	NA
CAA33941	0	NA	NA	NA	NA	NA
CAA33942	0	NA	NA	NA	NA	NA
CAA33943	0	NA	NA	NA	NA	NA
CAA33944	0	NA	NA	NA	NA	NA
CAA33945	0	NA	NA	NA	NA	NA
CAA33946	0	NA	NA	NA	NA	NA
CAA33947	0	NA	NA	NA	NA	NA
CAA33948	0	NA	NA	NA	NA	NA
CAA33949	0	NA	NA	NA	NA	NA
CAA33950	0	NA	NA	NA	NA	NA
CAA33951	0	NA	NA	NA	NA	NA
CAA33952	0	NA	NA	NA	NA	NA
CAA33953	0	NA	NA	NA	NA	NA
CAA33954	0	NA	NA	NA	NA	NA
CAA33955	0	NA	NA	NA	NA	NA
CAA33956	0	NA	NA	NA	NA	NA
CAA33957	0	NA	NA	NA	NA	NA
CAA33958	0	NA	NA	NA	NA	NA
CAA33959	0	NA	NA	NA	NA	NA
CAA33960	0	NA	NA	NA	NA	NA
CAA33961	0	NA	NA	NA	NA	NA
CAA33962	0	NA	NA	NA	NA	NA
CAA33963	0	NA	NA	NA	NA	NA
CAA33964	0	NA	NA	NA	NA	NA
CAA33965	0	NA	NA	NA	NA	NA
CAA33966	0	NA	NA	NA	NA	NA
CAA33967	0	NA	NA	NA	NA	NA
CAA33968	0	NA	NA	NA	NA	NA
CAA33969	0	NA	NA	NA	NA	NA
CAA33970	0	NA	NA	NA	NA	NA
CAA33971	0	NA	NA	NA	NA	NA
CAA33972	0	NA	NA	NA	NA	NA
CAA33973	0	NA	NA	NA	NA	NA
CAA33974	0	NA	NA	NA	NA	NA
CAA33975	0	NA	NA	NA	NA	NA
CAA33976	0	NA	NA	NA	NA	NA
CAA33977	0	NA	NA	NA	NA	NA
CAA33978	0	NA	NA	NA	NA	NA
CAA33979	0	NA	NA	NA	NA	NA
CAA33980	0	NA	NA	NA	NA	NA
CAA33981	0	NA	NA	NA	NA	NA
CAA33982	0	NA	NA	NA	NA	NA
CAA33983	0	NA	NA	NA	NA	NA
CAA33984	0	NA	NA	NA	NA	NA
CAA33985	0	NA	NA	NA	NA	NA
CAA33986	0	NA	NA	NA	NA	NA
CAA33987	0	NA	NA	NA	NA	NA
CAA33988	0	NA	NA	NA	NA	NA
CAA33989	0	NA	NA	NA	NA	NA
CAA33990	0	NA	NA	NA	NA	NA
CAA33991	0	NA	NA	NA	NA	NA
CAA33992	0	NA	NA	NA	NA	NA
CAA33993	0	NA	NA	NA	NA	NA
CAA33994	0	NA	NA	NA	NA	NA
CAA33995	0	NA	NA	NA	NA	NA
CAA33996	0	NA	NA	NA	NA	NA
CAA33997	0	NA	NA	NA	NA	NA
CAA33998	0	NA	NA	NA	NA	NA
CAA33999	0	NA	NA	NA	NA	NA
CAA34000	0	NA	NA	NA	NA	NA
CAA34001	0	NA	NA	NA	NA	NA
CAA34002	0	NA	NA	NA	NA	NA
CAA34003	0	NA	NA	NA	NA	NA
CAA34004	0	NA	NA	NA	NA	NA
CAA34005	0	NA	NA	NA	NA	NA
CAA34006	0	NA	NA	NA	NA	NA
CAA34007	0	NA	NA	NA	NA	NA
CAA34008	0	NA	NA	NA	NA	NA
CAA34009	0	NA	NA	NA	NA	NA
CAA34010	0	NA	NA	NA	NA	NA
CAA34011	0	NA	NA	NA	NA	NA
CAA34012	0	NA	NA	NA	NA	NA
CAA34013	0	NA	NA	NA	NA	NA
CAA34014	0	NA	NA	NA	NA	NA
CAA34015	0	NA	NA	NA	NA	NA
ENSRNA049440515	0	NA	NA	NA	NA	NA
ENSRNA049440716	0	NA	NA	NA	NA	NA
ENSRNA049440948	0	NA	NA	NA	NA	NA
ENSRNA049441102	0	NA	NA	NA	NA	NA
ENSRNA049441259	0	NA	NA	NA	NA	NA
ENSRNA049441339	0	NA	NA	NA	NA	NA
ENSRNA049441421	0	NA	NA	NA	NA	NA
ENSRNA049441495	0	NA	NA	NA	NA	NA
ENSRNA049441592	0	NA	NA	NA	NA	NA
ENSRNA049441659	0	NA	NA	NA	NA	NA
ENSRNA049441771	0	NA	NA	NA	NA	NA
ENSRNA049441839	0	NA	NA	NA	NA	NA
ENSRNA049441928	0	NA	NA	NA	NA	NA
ENSRNA049441959	0	NA	NA	NA	NA	NA
ENSRNA049442095	0	NA	NA	NA	NA	NA
ENSRNA049442164	0	NA	NA	NA	NA	NA
ENSRNA049442195	0	NA	NA	NA	NA	NA
ENSRNA049442288	0	NA	NA	NA	NA	NA
ENSRNA049442327	0	NA	NA	NA	NA	NA
ENSRNA049442424	0	NA	NA	NA	NA	NA
ENSRNA049442722	0	NA	NA	NA	NA	NA
ENSRNA049442998	0	NA	NA	NA	NA	NA
ENSRNA049443084	0	NA	NA	NA	NA	NA
ENSRNA049443237	0	NA	NA	NA	NA	NA
ENSRNA049443551	0	NA	NA	NA	NA	NA
ENSRNA049443799	0	NA	NA	NA	NA	NA
ENSRNA049443885	0	NA	NA	NA	NA	NA
ENSRNA049443912	0	NA	NA	NA	NA	NA
ENSRNA049443980	0	NA	NA	NA	NA	NA
ENSRNA049444177	0	NA	NA	NA	NA	NA
ENSRNA049444189	0	NA	NA	NA	NA	NA
ENSRNA049444267	0	NA	NA	NA	NA	NA
ENSRNA049444301	0,144384661632121	-0,0113157404663571	0,0468151596754536	-0,241711030033936	0,809004082224841	0,999896105762847
ENSRNA049444387	0	NA	NA	NA	NA	NA
ENSRNA049444399	0	NA	NA	NA	NA	NA
ENSRNA049444418	0	NA	NA	NA	NA	NA
ENSRNA049444505	0	NA	NA	NA	NA	NA
ENSRNA049444533	0	NA	NA	NA	NA	NA
ENSRNA049444615	0	NA	NA	NA	NA	NA
ENSRNA049444661	0	NA	NA	NA	NA	NA
ENSRNA049444701	0	NA	NA	NA	NA	NA
ENSRNA049444901	0	NA	NA	NA	NA	NA
ENSRNA049444971	0	NA	NA	NA	NA	NA
ENSRNA049445044	0	NA	NA	NA	NA	NA
ENSRNA049445060	0	NA	NA	NA	NA	NA
ENSRNA049445145	0	NA	NA	NA	NA	NA
ENSRNA049445225	0	NA	NA	NA	NA	NA
ENSRNA049445231	0	NA	NA	NA	NA	NA
ENSRNA049445269	0	NA	NA	NA	NA	NA
ENSRNA049445305	0	NA	NA	NA	NA	NA
ENSRNA049445358	0	NA	NA	NA	NA	NA
ENSRNA049445376	0	NA	NA	NA	NA	NA
ENSRNA049445384	0	NA	NA	NA	NA	NA
ENSRNA049445399	0	NA	NA	NA	NA	NA
ENSRNA049445407	0	NA	NA	NA	NA	NA
ENSRNA049445538	0	NA	NA	NA	NA	NA
ENSRNA049445580	0	NA	NA	NA	NA	NA
ENSRNA049445657	0	NA	NA	NA	NA	NA
ENSRNA049445742	0	NA	NA	NA	NA	NA
ENSRNA049445753	0	NA	NA	NA	NA	NA
ENSRNA049445795	0	NA	NA	NA	NA	NA
ENSRNA049445860	0	NA	NA	NA	NA	NA
ENSRNA049445988	0	NA	NA	NA	NA	NA
ENSRNA049445998	0	NA	NA	NA	NA	NA
ENSRNA049446030	0	NA	NA	NA	NA	NA
ENSRNA049446133	0	NA	NA	NA	NA	NA
ENSRNA049446186	0	NA	NA	NA	NA	NA
ENSRNA049446272	0	NA	NA	NA	NA	NA
ENSRNA049446293	0	NA	NA	NA	NA	NA
ENSRNA049446332	0	NA	NA	NA	NA	NA
ENSRNA049446354	0	NA	NA	NA	NA	NA
ENSRNA049446479	0	NA	NA	NA	NA	NA
ENSRNA049446499	0	NA	NA	NA	NA	NA
ENSRNA049446523	0	NA	NA	NA	NA	NA
ENSRNA049446581	0	NA	NA	NA	NA	NA
ENSRNA049446637	0	NA	NA	NA	NA	NA
ENSRNA049446659	0	NA	NA	NA	NA	NA
ENSRNA049446674	0	NA	NA	NA	NA	NA
ENSRNA049446686	0	NA	NA	NA	NA	NA
ENSRNA049446715	0	NA	NA	NA	NA	NA
ENSRNA049446737	0	NA	NA	NA	NA	NA
ENSRNA049446755	0	NA	NA	NA	NA	NA
ENSRNA049446828	0	NA	NA	NA	NA	NA
ENSRNA049446836	0	NA	NA	NA	NA	NA
ENSRNA049446843	0	NA	NA	NA	NA	NA
ENSRNA049446857	0	NA	NA	NA	NA	NA
ENSRNA049446900	0	NA	NA	NA	NA	NA
ENSRNA049446912	0	NA	NA	NA	NA	NA
ENSRNA049446925	0	NA	NA	NA	NA	NA
ENSRNA049447002	0	NA	NA	NA	NA	NA
ENSRNA049447110	0	NA	NA	NA	NA	NA
ENSRNA049447124	0	NA	NA	NA	NA	NA
ENSRNA049447149	0	NA	NA	NA	NA	NA
ENSRNA049447201	0	NA	NA	NA	NA	NA
ENSRNA049447269	0	NA	NA	NA	NA	NA
ENSRNA049447319	0	NA	NA	NA	NA	NA
ENSRNA049447338	0	NA	NA	NA	NA	NA
ENSRNA049447358	0	NA	NA	NA	NA	NA
ENSRNA049447404	0	NA	NA	NA	NA	NA
ENSRNA049447449	0	NA	NA	NA	NA	NA
ENSRNA049447459	0	NA	NA	NA	NA	NA
ENSRNA049447492	0	NA	NA	NA	NA	NA
ENSRNA049447524	0	NA	NA	NA	NA	NA
ENSRNA049447574	0	NA	NA	NA	NA	NA
ENSRNA049447588	0	NA	NA	NA	NA	NA
ENSRNA049447734	0	NA	NA	NA	NA	NA
ENSRNA049447741	0	NA	NA	NA	NA	NA
ENSRNA049447757	0	NA	NA	NA	NA	NA
ENSRNA049447883	0	NA	NA	NA	NA	NA
ENSRNA049447937	0	NA	NA	NA	NA	NA
ENSRNA049447951	0	NA	NA	NA	NA	NA
ENSRNA049447972	0	NA	NA	NA	NA	NA
ENSRNA049448021	0	NA	NA	NA	NA	NA
ENSRNA049448047	0	NA	NA	NA	NA	NA
ENSRNA049448082	0	NA	NA	NA	NA	NA
ENSRNA049448103	0	NA	NA	NA	NA	NA
ENSRNA049448151	0	NA	NA	NA	NA	NA
ENSRNA049448293	0	NA	NA	NA	NA	NA
ENSRNA049448308	0	NA	NA	NA	NA	NA
ENSRNA049448329	0	NA	NA	NA	NA	NA
ENSRNA049448338	0	NA	NA	NA	NA	NA
ENSRNA049448355	0	NA	NA	NA	NA	NA
ENSRNA049448418	0	NA	NA	NA	NA	NA
ENSRNA049448453	0	NA	NA	NA	NA	NA
ENSRNA049448616	0	NA	NA	NA	NA	NA
ENSRNA049448734	0	NA	NA	NA	NA	NA
ENSRNA049448770	0	NA	NA	NA	NA	NA
ENSRNA049448783	0	NA	NA	NA	NA	NA
ENSRNA049448805	0	NA	NA	NA	NA	NA
ENSRNA049448821	0	NA	NA	NA	NA	NA
ENSRNA049448834	0	NA	NA	NA	NA	NA
ENSRNA049448855	0	NA	NA	NA	NA	NA
ENSRNA049449014	0	NA	NA	NA	NA	NA
ENSRNA049449035	0	NA	NA	NA	NA	NA
ENSRNA049449056	0	NA	NA	NA	NA	NA
ENSRNA049449070	0	NA	NA	NA	NA	NA
ENSRNA049449179	0	NA	NA	NA	NA	NA
ENSRNA049449240	0	NA	NA	NA	NA	NA
ENSRNA049449267	0	NA	NA	NA	NA	NA
ENSRNA049449286	0	NA	NA	NA	NA	NA
ENSRNA049449321	0	NA	NA	NA	NA	NA
ENSRNA049449344	0	NA	NA	NA	NA	NA
ENSRNA049449355	0	NA	NA	NA	NA	NA
ENSRNA049449432	0	NA	NA	NA	NA	NA
ENSRNA049449442	0	NA	NA	NA	NA	NA
ENSRNA049449660	0	NA	NA	NA	NA	NA
ENSRNA049449672	0	NA	NA	NA	NA	NA
ENSRNA049449688	0	NA	NA	NA	NA	NA
ENSRNA049449709	0	NA	NA	NA	NA	NA
ENSRNA049449750	0	NA	NA	NA	NA	NA
ENSRNA049449763	0	NA	NA	NA	NA	NA
ENSRNA049449871	0	NA	NA	NA	NA	NA
ENSRNA049449909	0	NA	NA	NA	NA	NA
ENSRNA049449930	0	NA	NA	NA	NA	NA
ENSRNA049450015	0	NA	NA	NA	NA	NA
ENSRNA049450054	0	NA	NA	NA	NA	NA
ENSRNA049450108	0	NA	NA	NA	NA	NA
ENSRNA049450128	0	NA	NA	NA	NA	NA
ENSRNA049450155	0	NA	NA	NA	NA	NA
ENSRNA049450189	0	NA	NA	NA	NA	NA
ENSRNA049450198	0	NA	NA	NA	NA	NA
ENSRNA049450219	0	NA	NA	NA	NA	NA
ENSRNA049450246	0	NA	NA	NA	NA	NA
ENSRNA049450267	0	NA	NA	NA	NA	NA
ENSRNA049450281	0	NA	NA	NA	NA	NA
ENSRNA049450453	0	NA	NA	NA	NA	NA
ENSRNA049450520	0	NA	NA	NA	NA	NA
ENSRNA049450578	0	NA	NA	NA	NA	NA
ENSRNA049450626	0	NA	NA	NA	NA	NA
ENSRNA049450650	0	NA	NA	NA	NA	NA
ENSRNA049450658	0	NA	NA	NA	NA	NA
ENSRNA049450674	0	NA	NA	NA	NA	NA
ENSRNA049450682	0	NA	NA	NA	NA	NA
ENSRNA049450701	0	NA	NA	NA	NA	NA
ENSRNA049450721	0	NA	NA	NA	NA	NA
ENSRNA049450733	0	NA	NA	NA	NA	NA
ENSRNA049450804	0	NA	NA	NA	NA	NA
ENSRNA049450845	0	NA	NA	NA	NA	NA
ENSRNA049450871	0	NA	NA	NA	NA	NA
ENSRNA049450896	0	NA	NA	NA	NA	NA
ENSRNA049450913	0	NA	NA	NA	NA	NA
ENSRNA049450965	0	NA	NA	NA	NA	NA
ENSRNA049450992	0	NA	NA	NA	NA	NA
ENSRNA049451040	0	NA	NA	NA	NA	NA
ENSRNA049451059	0	NA	NA	NA	NA	NA
ENSRNA049451085	0	NA	NA	NA	NA	NA
ENSRNA049451109	0	NA	NA	NA	NA	NA
ENSRNA049464427	0	NA	NA	NA	NA	NA
ENSRNA049464515	0	NA	NA	NA	NA	NA
ENSRNA049464535	0	NA	NA	NA	NA	NA
ENSRNA049464568	0	NA	NA	NA	NA	NA
ENSRNA049464586	0	NA	NA	NA	NA	NA
ENSRNA049464815	0	NA	NA	NA	NA	NA
ENSRNA049464840	0	NA	NA	NA	NA	NA
ENSRNA049464877	0	NA	NA	NA	NA	NA
ENSRNA049464904	0,315475512076323	-0,0003263197070976	0,050375391513481	-0,00647776021771014	0,994831531279742	0,999896105762847
ENSRNA049464941	0	NA	NA	NA	NA	NA
ENSRNA049464961	0	NA	NA	NA	NA	NA
ENSRNA049464972	0	NA	NA	NA	NA	NA
ENSRNA049464985	0	NA	NA	NA	NA	NA
ENSRNA049465003	0	NA	NA	NA	NA	NA
ENSRNA049465030	0	NA	NA	NA	NA	NA
ENSRNA049465052	0	NA	NA	NA	NA	NA
ENSRNA049465109	13,9663311693984	-0,110969900579911	0,207367504404726	-0,535136403837546	0,592555538578775	0,999896105762847
ENSRNA049465125	2,47772723160129	-0,0223768985666067	0,138023513836519	-0,162123814592279	0,871208352947344	0,999896105762847
ENSRNA049465309	0	NA	NA	NA	NA	NA
ENSRNA049465332	0	NA	NA	NA	NA	NA
ENSRNA049465347	0	NA	NA	NA	NA	NA
ENSRNA049465362	0	NA	NA	NA	NA	NA
ENSRNA049465381	0	NA	NA	NA	NA	NA
ENSRNA049465397	0	NA	NA	NA	NA	NA
ENSRNA049465412	0	NA	NA	NA	NA	NA
ENSRNA049465423	0	NA	NA	NA	NA	NA
ENSRNA049465477	0	NA	NA	NA	NA	NA
ENSRNA049465662	0	NA	NA	NA	NA	NA
ENSRNA049465677	0	NA	NA	NA	NA	NA
ENSRNA049465687	0	NA	NA	NA	NA	NA
ENSRNA049465699	0	NA	NA	NA	NA	NA
ENSRNA049465704	0	NA	NA	NA	NA	NA
ENSRNA049465715	0	NA	NA	NA	NA	NA
ENSRNA049465725	0	NA	NA	NA	NA	NA
ENSRNA049465740	0	NA	NA	NA	NA	NA
ENSRNA049465759	0	NA	NA	NA	NA	NA
ENSRNA049465776	0	NA	NA	NA	NA	NA
ENSRNA049465797	0	NA	NA	NA	NA	NA
ENSRNA049465818	0	NA	NA	NA	NA	NA
ENSRNA049465857	0	NA	NA	NA	NA	NA
ENSRNA049465882	0	NA	NA	NA	NA	NA
ENSRNA049465909	0	NA	NA	NA	NA	NA
ENSRNA049465938	0	NA	NA	NA	NA	NA
ENSRNA049465951	0	NA	NA	NA	NA	NA
ENSRNA049465971	0	NA	NA	NA	NA	NA
ENSRNA049465986	0	NA	NA	NA	NA	NA
ENSRNA049466001	0	NA	NA	NA	NA	NA
ENSRNA049466017	0	NA	NA	NA	NA	NA
ENSRNA049466028	0	NA	NA	NA	NA	NA
ENSRNA049466044	0	NA	NA	NA	NA	NA
ENSRNA049466052	0	NA	NA	NA	NA	NA
ENSRNA049466069	0	NA	NA	NA	NA	NA
ENSRNA049466088	0	NA	NA	NA	NA	NA
ENSRNA049466099	0	NA	NA	NA	NA	NA
ENSRNA049466121	0	NA	NA	NA	NA	NA
ENSRNA049466137	0	NA	NA	NA	NA	NA
ENSRNA049466151	0	NA	NA	NA	NA	NA
ENSRNA049466168	0	NA	NA	NA	NA	NA
ENSRNA049466182	0	NA	NA	NA	NA	NA
ENSRNA049466194	0	NA	NA	NA	NA	NA
ENSRNA049466206	0	NA	NA	NA	NA	NA
ENSRNA049466221	0	NA	NA	NA	NA	NA
ENSRNA049466235	0	NA	NA	NA	NA	NA
ENSRNA049466248	0	NA	NA	NA	NA	NA
ENSRNA049466264	0	NA	NA	NA	NA	NA
ENSRNA049466282	0	NA	NA	NA	NA	NA
ENSRNA049466327	0	NA	NA	NA	NA	NA
ENSRNA049466338	0,502971448172433	-0,0206576860225659	0,0659219557449322	-0,313365794280974	0,75400276864052	0,999896105762847
ENSRNA049466486	0	NA	NA	NA	NA	NA
ENSRNA049466502	0	NA	NA	NA	NA	NA
ENSRNA049466512	0	NA	NA	NA	NA	NA
ENSRNA049466531	0	NA	NA	NA	NA	NA
ENSRNA049466546	0	NA	NA	NA	NA	NA
ENSRNA049466562	0	NA	NA	NA	NA	NA
ENSRNA049466581	0	NA	NA	NA	NA	NA
ENSRNA049466596	0	NA	NA	NA	NA	NA
ENSRNA049466614	0	NA	NA	NA	NA	NA
ENSRNA049466627	0	NA	NA	NA	NA	NA
ENSRNA049466643	0	NA	NA	NA	NA	NA
ENSRNA049466653	0	NA	NA	NA	NA	NA
ENSRNA049466667	0	NA	NA	NA	NA	NA
ENSRNA049466678	0	NA	NA	NA	NA	NA
ENSRNA049466696	0	NA	NA	NA	NA	NA
ENSRNA049466702	0	NA	NA	NA	NA	NA
ENSRNA049466729	0	NA	NA	NA	NA	NA
ENSRNA049466739	0	NA	NA	NA	NA	NA
ENSRNA049466778	0	NA	NA	NA	NA	NA
ENSRNA049466796	0	NA	NA	NA	NA	NA
ENSRNA049466805	0	NA	NA	NA	NA	NA
ENSRNA049466845	0	NA	NA	NA	NA	NA
ENSRNA049467035	0	NA	NA	NA	NA	NA
ENSRNA049467057	0	NA	NA	NA	NA	NA
ENSRNA049467070	0	NA	NA	NA	NA	NA
ENSRNA049467078	0	NA	NA	NA	NA	NA
ENSRNA049467117	0	NA	NA	NA	NA	NA
ENSRNA049467134	0	NA	NA	NA	NA	NA
ENSRNA049467148	85,3967246192993	0,219503047985322	0,211301982965838	1,03881205895171	0,298892151898321	0,999896105762847
ENSRNA049467172	0	NA	NA	NA	NA	NA
ENSRNA049467278	0	NA	NA	NA	NA	NA
ENSRNA049467290	0	NA	NA	NA	NA	NA
ENSRNA049467312	0	NA	NA	NA	NA	NA
ENSRNA049467328	0	NA	NA	NA	NA	NA
ENSRNA049467342	0,288769323264241	-0,0223501794226385	0,0468151596754536	-0,477413290429452	0,633067852108403	0,999896105762847
ENSRNA049467366	0	NA	NA	NA	NA	NA
ENSRNA049467377	0	NA	NA	NA	NA	NA
ENSRNA049467392	0	NA	NA	NA	NA	NA
ENSRNA049467406	0	NA	NA	NA	NA	NA
ENSRNA049467431	0	NA	NA	NA	NA	NA
ENSRNA049467441	0	NA	NA	NA	NA	NA
ENSRNA049467453	0	NA	NA	NA	NA	NA
ENSRNA049467463	0	NA	NA	NA	NA	NA
ENSRNA049467565	0	NA	NA	NA	NA	NA
ENSRNA049467579	0	NA	NA	NA	NA	NA
ENSRNA049467589	0	NA	NA	NA	NA	NA
ENSRNA049467602	0	NA	NA	NA	NA	NA
ENSRNA049467627	0	NA	NA	NA	NA	NA
ENSRNA049467638	0	NA	NA	NA	NA	NA
ENSRNA049467656	0	NA	NA	NA	NA	NA
ENSRNA049467663	0	NA	NA	NA	NA	NA
ENSRNA049467678	0	NA	NA	NA	NA	NA
ENSRNA049467692	0	NA	NA	NA	NA	NA
ENSRNA049467705	0	NA	NA	NA	NA	NA
ENSRNA049467714	0	NA	NA	NA	NA	NA
ENSRNA049467734	0	NA	NA	NA	NA	NA
ENSRNA049467742	0	NA	NA	NA	NA	NA
ENSRNA049467750	0	NA	NA	NA	NA	NA
ENSRNA049467759	0	NA	NA	NA	NA	NA
ENSRNA049467856	0	NA	NA	NA	NA	NA
ENSRNA049467868	0	NA	NA	NA	NA	NA
ENSRNA049467878	0	NA	NA	NA	NA	NA
ENSRNA049467888	0	NA	NA	NA	NA	NA
ENSRNA049467907	0	NA	NA	NA	NA	NA
ENSRNA049467928	0	NA	NA	NA	NA	NA
ENSRNA049468027	0	NA	NA	NA	NA	NA
ENSRNA049468042	0	NA	NA	NA	NA	NA
ENSRNA049468053	0	NA	NA	NA	NA	NA
ENSRNA049468085	0	NA	NA	NA	NA	NA
ENSRNA049468095	0	NA	NA	NA	NA	NA
ENSRNA049468126	0	NA	NA	NA	NA	NA
ENSRNA049468141	0	NA	NA	NA	NA	NA
ENSRNA049468154	0	NA	NA	NA	NA	NA
ENSRNA049468167	0	NA	NA	NA	NA	NA
ENSRNA049468174	0	NA	NA	NA	NA	NA
ENSRNA049468200	0	NA	NA	NA	NA	NA
ENSRNA049468210	0	NA	NA	NA	NA	NA
ENSRNA049468231	0,144384661632121	-0,0113157404663571	0,0468151596754536	-0,241711030033936	0,809004082224841	0,999896105762847
ENSRNA049468241	0	NA	NA	NA	NA	NA
ENSRNA049468277	28,8352628656251	0,209237241645317	0,219610279026711	0,952766157270205	0,340708564943679	0,999896105762847
ENSRNA049468369	0	NA	NA	NA	NA	NA
ENSRNA049468376	0	NA	NA	NA	NA	NA
ENSRNA049468389	0	NA	NA	NA	NA	NA
ENSRNA049468398	0	NA	NA	NA	NA	NA
ENSRNA049468413	0	NA	NA	NA	NA	NA
ENSRNA049468427	0	NA	NA	NA	NA	NA
ENSRNA049468443	0	NA	NA	NA	NA	NA
ENSRNA049468467	0	NA	NA	NA	NA	NA
ENSRNA049468596	0	NA	NA	NA	NA	NA
ENSRNA049468618	0	NA	NA	NA	NA	NA
ENSRNA049468640	0	NA	NA	NA	NA	NA
ENSRNA049468652	0	NA	NA	NA	NA	NA
ENSRNA049468687	0	NA	NA	NA	NA	NA
ENSRNA049468702	0	NA	NA	NA	NA	NA
ENSRNA049468709	0	NA	NA	NA	NA	NA
ENSRNA049468722	0	NA	NA	NA	NA	NA
ENSRNA049468744	0	NA	NA	NA	NA	NA
ENSRNA049468767	0	NA	NA	NA	NA	NA
ENSRNA049468891	0	NA	NA	NA	NA	NA
ENSRNA049468898	0	NA	NA	NA	NA	NA
ENSRNA049468908	0	NA	NA	NA	NA	NA
ENSRNA049468923	0	NA	NA	NA	NA	NA
ENSRNA049468957	0	NA	NA	NA	NA	NA
ENSRNA049468966	0	NA	NA	NA	NA	NA
ENSRNA049468980	0	NA	NA	NA	NA	NA
ENSRNA049468993	0	NA	NA	NA	NA	NA
ENSRNA049469003	0	NA	NA	NA	NA	NA
ENSRNA049469014	0	NA	NA	NA	NA	NA
ENSRNA049469025	0	NA	NA	NA	NA	NA
ENSRNA049469147	0,338405045922269	-0,0270451964229121	0,0514352695006263	-0,525810337643566	0,599019991201132	0,999896105762847
ENSRNA049469155	0	NA	NA	NA	NA	NA
ENSRNA049469163	0	NA	NA	NA	NA	NA
ENSRNA049469166	0	NA	NA	NA	NA	NA
ENSRNA049469181	0	NA	NA	NA	NA	NA
ENSRNA049469217	0	NA	NA	NA	NA	NA
ENSRNA049469250	0	NA	NA	NA	NA	NA
ENSRNA049469263	0	NA	NA	NA	NA	NA
ENSRNA049469398	0	NA	NA	NA	NA	NA
ENSRNA049469406	0	NA	NA	NA	NA	NA
ENSRNA049469415	0	NA	NA	NA	NA	NA
ENSRNA049469476	0	NA	NA	NA	NA	NA
ENSRNA049469734	0	NA	NA	NA	NA	NA
ENSRNA049469812	0	NA	NA	NA	NA	NA
ENSRNA049469839	0	NA	NA	NA	NA	NA
ENSRNA049470054	0	NA	NA	NA	NA	NA
ENSRNA049470113	0	NA	NA	NA	NA	NA
ENSRNA049470128	0	NA	NA	NA	NA	NA
ENSRNA049470161	0	NA	NA	NA	NA	NA
ENSRNA049470170	0	NA	NA	NA	NA	NA
ENSRNA049470180	0	NA	NA	NA	NA	NA
ENSRNA049470195	0	NA	NA	NA	NA	NA
ENSRNA049470201	0	NA	NA	NA	NA	NA
ENSRNA049470229	0	NA	NA	NA	NA	NA
ENSRNA049470243	0	NA	NA	NA	NA	NA
ENSRNA049470255	0	NA	NA	NA	NA	NA
ENSRNA049470271	0	NA	NA	NA	NA	NA
ENSRNA049470291	0	NA	NA	NA	NA	NA
ENSRNA049470299	0	NA	NA	NA	NA	NA
ENSRNA049470317	0	NA	NA	NA	NA	NA
ENSRNA049470335	0	NA	NA	NA	NA	NA
ENSRNA049470347	0	NA	NA	NA	NA	NA
ENSRNA049470370	0	NA	NA	NA	NA	NA
ENSRNA049470377	0	NA	NA	NA	NA	NA
ENSRNA049470386	0	NA	NA	NA	NA	NA
ENSRNA049470406	0	NA	NA	NA	NA	NA
ENSRNA049470425	0	NA	NA	NA	NA	NA
ENSRNA049470468	0	NA	NA	NA	NA	NA
ENSRNA049470508	0	NA	NA	NA	NA	NA
ENSRNA049470525	0	NA	NA	NA	NA	NA
ENSRNA049470701	0	NA	NA	NA	NA	NA
ENSRNA049470712	0	NA	NA	NA	NA	NA
ENSRNA049470726	0	NA	NA	NA	NA	NA
ENSRNA049470741	0	NA	NA	NA	NA	NA
ENSRNA049470757	0	NA	NA	NA	NA	NA
ENSRNA049470769	0	NA	NA	NA	NA	NA
ENSRNA049470784	0	NA	NA	NA	NA	NA
ENSRNA049470806	0	NA	NA	NA	NA	NA
ENSRNA049470812	0	NA	NA	NA	NA	NA
ENSRNA049470820	0	NA	NA	NA	NA	NA
ENSRNA049470825	0	NA	NA	NA	NA	NA
ENSRNA049470920	0	NA	NA	NA	NA	NA
ENSRNA049470941	0	NA	NA	NA	NA	NA
ENSRNA049470950	0	NA	NA	NA	NA	NA
ENSRNA049470962	0	NA	NA	NA	NA	NA
ENSRNA049470973	0	NA	NA	NA	NA	NA
ENSRNA049470982	0	NA	NA	NA	NA	NA
ENSRNA049470992	0	NA	NA	NA	NA	NA
ENSRNA049471001	0	NA	NA	NA	NA	NA
ENSRNA049471012	0	NA	NA	NA	NA	NA
ENSRNA049471020	0	NA	NA	NA	NA	NA
ENSRNA049471032	0	NA	NA	NA	NA	NA
ENSRNA049471043	586,539646490479	-0,118145431866588	0,201996762204026	-0,584887750563326	0,558623195614113	0,999896105762847
ENSRNA049471065	0	NA	NA	NA	NA	NA
ENSRNA049471075	0	NA	NA	NA	NA	NA
ENSRNA049471090	0	NA	NA	NA	NA	NA
ENSRNA049471102	0	NA	NA	NA	NA	NA
ENSRNA049471191	0	NA	NA	NA	NA	NA
ENSRNA049471225	0	NA	NA	NA	NA	NA
ENSRNA049471239	0	NA	NA	NA	NA	NA
ENSRNA049471251	0	NA	NA	NA	NA	NA
ENSRNA049471263	0	NA	NA	NA	NA	NA
ENSRNA049471273	0	NA	NA	NA	NA	NA
ENSRNA049471283	0	NA	NA	NA	NA	NA
ENSRNA049471293	0	NA	NA	NA	NA	NA
ENSRNA049471305	0	NA	NA	NA	NA	NA
ENSRNA049471314	0	NA	NA	NA	NA	NA
ENSRNA049471325	0	NA	NA	NA	NA	NA
ENSRNA049471342	0	NA	NA	NA	NA	NA
ENSRNA049471356	0	NA	NA	NA	NA	NA
ENSRNA049471366	0	NA	NA	NA	NA	NA
ENSRNA049471381	0	NA	NA	NA	NA	NA
ENSRNA049471498	0	NA	NA	NA	NA	NA
ENSRNA049471512	0,167526818575794	-0,0113157404663571	0,0468151596754536	-0,241711030033936	0,809004082224841	0,999896105762847
ENSRNA049471527	0	NA	NA	NA	NA	NA
ENSRNA049471535	0	NA	NA	NA	NA	NA
ENSRNA049471546	0	NA	NA	NA	NA	NA
ENSRNA049471555	0	NA	NA	NA	NA	NA
ENSRNA049471560	0	NA	NA	NA	NA	NA
ENSRNA049471578	0	NA	NA	NA	NA	NA
ENSRNA049471602	0	NA	NA	NA	NA	NA
ENSRNA049471632	0	NA	NA	NA	NA	NA
ENSRNA049471650	0	NA	NA	NA	NA	NA
ENSRNA049471695	0	NA	NA	NA	NA	NA
ENSRNA049471700	0	NA	NA	NA	NA	NA
ENSRNA049471707	0	NA	NA	NA	NA	NA
ENSRNA049471715	0	NA	NA	NA	NA	NA
ENSRNA049471723	0	NA	NA	NA	NA	NA
ENSRNA049471743	0	NA	NA	NA	NA	NA
ENSRNA049471755	0	NA	NA	NA	NA	NA
ENSRNA049471772	1,32463701562473	0,00531701988770368	0,0970704168119814	0,054774874388377	0,956317817676641	0,999896105762847
ENSRNA049471778	3582,5465301443	-0,258871626980458	0,151592523440312	-1,70768070288365	0,087695604660212	0,999896105762847
ENSRNA049471791	0	NA	NA	NA	NA	NA
ENSRNA049471802	0	NA	NA	NA	NA	NA
ENSRNA049471835	0	NA	NA	NA	NA	NA
ENSRNA049471844	0	NA	NA	NA	NA	NA
ENSRNA049471864	0	NA	NA	NA	NA	NA
ENSRNA049471882	2061,29287930954	0,195977743844398	0,149919465752156	1,30722013223009	0,191137960027839	0,999896105762847
ENSRNA049471985	0	NA	NA	NA	NA	NA
ENSRNA049472003	0	NA	NA	NA	NA	NA
ENSRNA049472018	0	NA	NA	NA	NA	NA
ENSRNA049472036	0	NA	NA	NA	NA	NA
ENSRNA049472044	0	NA	NA	NA	NA	NA
ENSRNA049472058	0	NA	NA	NA	NA	NA
ENSRNA049472073	0	NA	NA	NA	NA	NA
ENSRNA049472089	0	NA	NA	NA	NA	NA
ENSRNA049472108	0	NA	NA	NA	NA	NA
ENSRNA049472120	0	NA	NA	NA	NA	NA
ENSRNA049472132	0	NA	NA	NA	NA	NA
ENSRNA049472144	0	NA	NA	NA	NA	NA
ENSRNA049472154	0	NA	NA	NA	NA	NA
ENSRNA049472167	0	NA	NA	NA	NA	NA
ENSRNA049472178	0	NA	NA	NA	NA	NA
ENSRNA049472195	0	NA	NA	NA	NA	NA
ENSRNA049472208	0	NA	NA	NA	NA	NA
ENSRNA049472220	0	NA	NA	NA	NA	NA
ENSRNA049472231	0	NA	NA	NA	NA	NA
ENSRNA049472287	0	NA	NA	NA	NA	NA
ENSRNA049472320	0	NA	NA	NA	NA	NA
ENSRNA049472329	0	NA	NA	NA	NA	NA
ENSRNA049472337	0	NA	NA	NA	NA	NA
ENSRNA049472341	0	NA	NA	NA	NA	NA
ENSRNA049472354	0	NA	NA	NA	NA	NA
ENSRNA049472419	0	NA	NA	NA	NA	NA
ENSRNA049472429	0	NA	NA	NA	NA	NA
ENSRNA049472455	0	NA	NA	NA	NA	NA
ENSRNA049472463	1,07197892416165	-0,034183203467263	0,0719559442563124	-0,475057395473818	0,634746064369468	0,999896105762847
ENSRNA049472477	0	NA	NA	NA	NA	NA
ENSRNA049472487	0,183171317645897	0,0107531374462058	0,0468151596754536	0,229693490757096	0,818329953312853	0,999896105762847
ENSRNA049472500	0	NA	NA	NA	NA	NA
ENSRNA049472510	0	NA	NA	NA	NA	NA
ENSRNA049472523	0	NA	NA	NA	NA	NA
ENSRNA049472532	0	NA	NA	NA	NA	NA
ENSRNA049472543	0	NA	NA	NA	NA	NA
ENSRNA049472556	0,992285603920862	-0,0978093912534115	0,0942682248457654	-1,03756479358172	0,299472715743374	0,999896105762847
ENSRNA049472570	0	NA	NA	NA	NA	NA
ENSRNA049472690	0	NA	NA	NA	NA	NA
ENSRNA049472701	0	NA	NA	NA	NA	NA
ENSRNA049472720	0	NA	NA	NA	NA	NA
ENSRNA049472737	0	NA	NA	NA	NA	NA
ENSRNA049472745	0	NA	NA	NA	NA	NA
ENSRNA049472760	0	NA	NA	NA	NA	NA
ENSRNA049472768	0	NA	NA	NA	NA	NA
ENSRNA049472772	0	NA	NA	NA	NA	NA
ENSRNA049472779	0	NA	NA	NA	NA	NA
ENSRNA049472788	0	NA	NA	NA	NA	NA
ENSRNA049472799	0	NA	NA	NA	NA	NA
ENSRNA049472807	0	NA	NA	NA	NA	NA
ENSRNA049472886	0	NA	NA	NA	NA	NA
ENSRNA049472894	0	NA	NA	NA	NA	NA
ENSRNA049472901	0	NA	NA	NA	NA	NA
ENSRNA049472907	0	NA	NA	NA	NA	NA
ENSRNA049472915	0	NA	NA	NA	NA	NA
ENSRNA049472923	0	NA	NA	NA	NA	NA
ENSRNA049472947	0	NA	NA	NA	NA	NA
ENSRNA049472954	0	NA	NA	NA	NA	NA
ENSRNA049472964	0	NA	NA	NA	NA	NA
ENSRNA049472976	0	NA	NA	NA	NA	NA
ENSRNA049472987	0	NA	NA	NA	NA	NA
ENSRNA049472998	0	NA	NA	NA	NA	NA
ENSRNA049473016	0	NA	NA	NA	NA	NA
ENSRNA049473030	0	NA	NA	NA	NA	NA
ENSRNA049473038	0	NA	NA	NA	NA	NA
ENSRNA049473047	0	NA	NA	NA	NA	NA
ENSRNA049473057	0	NA	NA	NA	NA	NA
ENSRNA049473071	0	NA	NA	NA	NA	NA
ENSRNA049473086	0	NA	NA	NA	NA	NA
ENSRNA049473108	0	NA	NA	NA	NA	NA
ENSRNA049473120	0	NA	NA	NA	NA	NA
ENSRNA049473128	0	NA	NA	NA	NA	NA
ENSRNA049473141	0	NA	NA	NA	NA	NA
ENSRNA049473150	0	NA	NA	NA	NA	NA
ENSRNA049473157	0	NA	NA	NA	NA	NA
ENSRNA049473164	0	NA	NA	NA	NA	NA
ENSRNA049473172	0	NA	NA	NA	NA	NA
ENSRNA049473180	0	NA	NA	NA	NA	NA
ENSRNA049473196	0	NA	NA	NA	NA	NA
ENSRNA049473206	0	NA	NA	NA	NA	NA
ENSRNA049473214	0	NA	NA	NA	NA	NA
ENSRNA049473223	0	NA	NA	NA	NA	NA
ENSRNA049473229	0	NA	NA	NA	NA	NA
ENSRNA049473235	0	NA	NA	NA	NA	NA
ENSRNA049473244	0	NA	NA	NA	NA	NA
ENSRNA049473255	0	NA	NA	NA	NA	NA
ENSRNA049473260	0	NA	NA	NA	NA	NA
ENSRNA049473266	0	NA	NA	NA	NA	NA
ENSRNA049473272	0	NA	NA	NA	NA	NA
ENSRNA049473325	0	NA	NA	NA	NA	NA
ENSRNA049473335	0	NA	NA	NA	NA	NA
ENSRNA049473340	0	NA	NA	NA	NA	NA
ENSRNA049473348	0	NA	NA	NA	NA	NA
ENSRNA049473358	0	NA	NA	NA	NA	NA
ENSRNA049473366	0	NA	NA	NA	NA	NA
ENSRNA049473373	0	NA	NA	NA	NA	NA
ENSRNA049473384	0	NA	NA	NA	NA	NA
ENSRNA049473392	0	NA	NA	NA	NA	NA
ENSRNA049473406	0	NA	NA	NA	NA	NA
ENSRNA049473411	0	NA	NA	NA	NA	NA
ENSRNA049473424	0	NA	NA	NA	NA	NA
ENSRNA049473437	0	NA	NA	NA	NA	NA
ENSRNA049473446	0	NA	NA	NA	NA	NA
ENSRNA049473455	0	NA	NA	NA	NA	NA
ENSRNA049473485	0	NA	NA	NA	NA	NA
ENSRNA049473568	0	NA	NA	NA	NA	NA
ENSRNA049473582	0	NA	NA	NA	NA	NA
ENSRNA049473596	0	NA	NA	NA	NA	NA
ENSRNA049473610	0	NA	NA	NA	NA	NA
ENSRNA049473620	0	NA	NA	NA	NA	NA
ENSRNA049473627	0	NA	NA	NA	NA	NA
ENSRNA049473635	0	NA	NA	NA	NA	NA
ENSRNA049473641	0	NA	NA	NA	NA	NA
ENSRNA049473653	0	NA	NA	NA	NA	NA
ENSRNA049473661	0	NA	NA	NA	NA	NA
ENSRNA049473675	0	NA	NA	NA	NA	NA
ENSRNA049473712	0	NA	NA	NA	NA	NA
ENSRNA049473777	0	NA	NA	NA	NA	NA
ENSRNA049473801	0	NA	NA	NA	NA	NA
ENSRNA049473820	0	NA	NA	NA	NA	NA
ENSRNA049473842	0	NA	NA	NA	NA	NA
ENSRNA049473850	0	NA	NA	NA	NA	NA
ENSRNA049473859	0	NA	NA	NA	NA	NA
ENSRNA049473866	0	NA	NA	NA	NA	NA
ENSRNA049473876	0	NA	NA	NA	NA	NA
ENSRNA049473879	0	NA	NA	NA	NA	NA
ENSRNA049473887	0	NA	NA	NA	NA	NA
ENSRNA049473893	0	NA	NA	NA	NA	NA
ENSRNA049473899	0	NA	NA	NA	NA	NA
ENSRNA049473908	0	NA	NA	NA	NA	NA
ENSRNA049473918	0	NA	NA	NA	NA	NA
ENSRNA049473927	0	NA	NA	NA	NA	NA
ENSRNA049473941	0	NA	NA	NA	NA	NA
ENSRNA049474010	0	NA	NA	NA	NA	NA
ENSRNA049474027	0	NA	NA	NA	NA	NA
ENSRNA049474032	0	NA	NA	NA	NA	NA
ENSRNA049474042	0	NA	NA	NA	NA	NA
ENSRNA049474050	0	NA	NA	NA	NA	NA
ENSRNA049474061	0	NA	NA	NA	NA	NA
ENSRNA049474076	0	NA	NA	NA	NA	NA
ENSRNA049474088	0	NA	NA	NA	NA	NA
ENSRNA049474102	0	NA	NA	NA	NA	NA
ENSRNA049474111	0	NA	NA	NA	NA	NA
ENSRNA049474115	0	NA	NA	NA	NA	NA
ENSRNA049474126	0	NA	NA	NA	NA	NA
ENSRNA049474136	0	NA	NA	NA	NA	NA
ENSRNA049474195	0	NA	NA	NA	NA	NA
ENSRNA049474199	0	NA	NA	NA	NA	NA
ENSRNA049474205	0	NA	NA	NA	NA	NA
ENSRNA049474213	0	NA	NA	NA	NA	NA
ENSRNA049474217	0	NA	NA	NA	NA	NA
ENSRNA049474225	0	NA	NA	NA	NA	NA
ENSRNA049474232	0	NA	NA	NA	NA	NA
ENSRNA049474241	0	NA	NA	NA	NA	NA
ENSRNA049474244	0	NA	NA	NA	NA	NA
ENSRNA049474253	0	NA	NA	NA	NA	NA
ENSRNA049474262	0	NA	NA	NA	NA	NA
ENSRNA049474273	0	NA	NA	NA	NA	NA
ENSRNA049474276	0	NA	NA	NA	NA	NA
ENSRNA049474279	0	NA	NA	NA	NA	NA
ENSRNA049474284	0	NA	NA	NA	NA	NA
ENSRNA049474289	0	NA	NA	NA	NA	NA
ENSRNA049474295	0	NA	NA	NA	NA	NA
ENSRNA049474304	0	NA	NA	NA	NA	NA
ENSRNA049474311	0	NA	NA	NA	NA	NA
ENSRNA049474318	0	NA	NA	NA	NA	NA
ENSRNA049474324	0	NA	NA	NA	NA	NA
ENSRNA049474335	0	NA	NA	NA	NA	NA
ENSRNA049474343	0	NA	NA	NA	NA	NA
ENSRNA049474354	0	NA	NA	NA	NA	NA
ENSRNA049474361	0	NA	NA	NA	NA	NA
ENSRNA049474373	0	NA	NA	NA	NA	NA
ENSRNA049474379	0	NA	NA	NA	NA	NA
ENSRNA049474385	0	NA	NA	NA	NA	NA
ENSRNA049474391	0	NA	NA	NA	NA	NA
ENSRNA049474398	0	NA	NA	NA	NA	NA
ENSRNA049474408	0	NA	NA	NA	NA	NA
ENSRNA049474419	0	NA	NA	NA	NA	NA
ENSRNA049474426	0	NA	NA	NA	NA	NA
ENSRNA049474432	0	NA	NA	NA	NA	NA
ENSRNA049474437	0	NA	NA	NA	NA	NA
ENSRNA049474445	0	NA	NA	NA	NA	NA
ENSRNA049474451	0	NA	NA	NA	NA	NA
ENSRNA049474453	0	NA	NA	NA	NA	NA
ENSRNA049474460	0	NA	NA	NA	NA	NA
ENSRNA049474468	0	NA	NA	NA	NA	NA
ENSRNA049474472	0	NA	NA	NA	NA	NA
ENSRNA049474478	0	NA	NA	NA	NA	NA
ENSRNA049474481	0	NA	NA	NA	NA	NA
ENSRNA049474489	0	NA	NA	NA	NA	NA
ENSRNA049474495	0	NA	NA	NA	NA	NA
ENSRNA049474500	0	NA	NA	NA	NA	NA
ENSRNA049474505	0	NA	NA	NA	NA	NA
ENSRNA049474511	0	NA	NA	NA	NA	NA
ENSRNA049474521	0	NA	NA	NA	NA	NA
ENSRNA049474528	0	NA	NA	NA	NA	NA
ENSRNA049474533	0	NA	NA	NA	NA	NA
ENSRNA049474537	0	NA	NA	NA	NA	NA
ENSRNA049474544	0	NA	NA	NA	NA	NA
ENSRNA049474549	0	NA	NA	NA	NA	NA
ENSRNA049474557	0	NA	NA	NA	NA	NA
ENSRNA049474563	0	NA	NA	NA	NA	NA
ENSRNA049474566	0	NA	NA	NA	NA	NA
ENSRNA049474570	0	NA	NA	NA	NA	NA
ENSRNA049474577	0	NA	NA	NA	NA	NA
ENSRNA049474581	0	NA	NA	NA	NA	NA
ENSRNA049474586	0	NA	NA	NA	NA	NA
ENSRNA049474588	0	NA	NA	NA	NA	NA
ENSRNA049474592	0	NA	NA	NA	NA	NA
ENSRNA049474596	0	NA	NA	NA	NA	NA
ENSRNA049474603	0	NA	NA	NA	NA	NA
ENSRNA049474608	0	NA	NA	NA	NA	NA
ENSRNA049474612	0	NA	NA	NA	NA	NA
ENSRNA049474615	0	NA	NA	NA	NA	NA
ENSRNA049474617	0	NA	NA	NA	NA	NA
ENSRNA049474620	0	NA	NA	NA	NA	NA
ENSRNA049474625	0	NA	NA	NA	NA	NA
ENSRNA049474629	0	NA	NA	NA	NA	NA
ENSRNA049474635	0	NA	NA	NA	NA	NA
ENSRNA049474644	0	NA	NA	NA	NA	NA
ENSRNA049474651	0	NA	NA	NA	NA	NA
ENSRNA049474657	0	NA	NA	NA	NA	NA
ENSRNA049474662	0	NA	NA	NA	NA	NA
ENSRNA049474667	0	NA	NA	NA	NA	NA
ENSRNA049474676	0	NA	NA	NA	NA	NA
ENSRNA049474682	0	NA	NA	NA	NA	NA
ENSRNA049474689	0	NA	NA	NA	NA	NA
ENSRNA049474690	0	NA	NA	NA	NA	NA
ENSRNA049474694	0	NA	NA	NA	NA	NA
ENSRNA049474700	0	NA	NA	NA	NA	NA
ENSRNA049474705	0	NA	NA	NA	NA	NA
ENSRNA049474711	0	NA	NA	NA	NA	NA
ENSRNA049474719	0	NA	NA	NA	NA	NA
ENSRNA049474721	0	NA	NA	NA	NA	NA
ENSRNA049474726	0	NA	NA	NA	NA	NA
ENSRNA049474731	0	NA	NA	NA	NA	NA
ENSRNA049474738	0	NA	NA	NA	NA	NA
ENSRNA049474743	0	NA	NA	NA	NA	NA
ENSRNA049474749	0	NA	NA	NA	NA	NA
ENSRNA049474756	0	NA	NA	NA	NA	NA
ENSRNA049474763	0	NA	NA	NA	NA	NA
ENSRNA049474769	0	NA	NA	NA	NA	NA
ENSRNA049474776	0	NA	NA	NA	NA	NA
ENSRNA049474783	0	NA	NA	NA	NA	NA
ENSRNA049474790	0	NA	NA	NA	NA	NA
ENSRNA049474797	0	NA	NA	NA	NA	NA
ENSRNA049474808	0	NA	NA	NA	NA	NA
ENSRNA049474817	0	NA	NA	NA	NA	NA
ENSRNA049474826	0	NA	NA	NA	NA	NA
ENSRNA049474835	0	NA	NA	NA	NA	NA
ENSRNA049474841	0	NA	NA	NA	NA	NA
ENSRNA049474845	0	NA	NA	NA	NA	NA
ENSRNA049474854	0	NA	NA	NA	NA	NA
ENSRNA049474857	0	NA	NA	NA	NA	NA
ENSRNA049474863	0	NA	NA	NA	NA	NA
ENSRNA049474871	0	NA	NA	NA	NA	NA
ENSRNA049474875	0	NA	NA	NA	NA	NA
ENSRNA049474883	0	NA	NA	NA	NA	NA
ENSRNA049474886	0	NA	NA	NA	NA	NA
ENSRNA049474895	0	NA	NA	NA	NA	NA
ENSRNA049474899	0	NA	NA	NA	NA	NA
ENSRNA049474905	0	NA	NA	NA	NA	NA
ENSRNA049474906	0	NA	NA	NA	NA	NA
ENSRNA049474912	0	NA	NA	NA	NA	NA
ENSRNA049474921	0	NA	NA	NA	NA	NA
ENSRNA049474928	0	NA	NA	NA	NA	NA
ENSRNA049474932	0	NA	NA	NA	NA	NA
ENSRNA049474934	0	NA	NA	NA	NA	NA
ENSRNA049474938	0	NA	NA	NA	NA	NA
ENSRNA049474942	0	NA	NA	NA	NA	NA
ENSRNA049474949	0	NA	NA	NA	NA	NA
ENSRNA049474951	0	NA	NA	NA	NA	NA
ENSRNA049474955	0	NA	NA	NA	NA	NA
ENSRNA049474961	0	NA	NA	NA	NA	NA
ENSRNA049474965	0	NA	NA	NA	NA	NA
ENSRNA049474970	0	NA	NA	NA	NA	NA
ENSRNA049474978	0	NA	NA	NA	NA	NA
ENSRNA049474984	0	NA	NA	NA	NA	NA
ENSRNA049474990	0	NA	NA	NA	NA	NA
ENSRNA049474998	0	NA	NA	NA	NA	NA
ENSRNA049475007	0	NA	NA	NA	NA	NA
ENSRNA049475012	0	NA	NA	NA	NA	NA
ENSRNA049475022	0	NA	NA	NA	NA	NA
ENSRNA049475029	0	NA	NA	NA	NA	NA
ENSRNA049475035	0	NA	NA	NA	NA	NA
ENSRNA049475041	0	NA	NA	NA	NA	NA
ENSRNA049475051	0	NA	NA	NA	NA	NA
ENSRNA049475060	0	NA	NA	NA	NA	NA
ENSRNA049475065	0	NA	NA	NA	NA	NA
ENSRNA049475072	0	NA	NA	NA	NA	NA
ENSRNA049475076	0	NA	NA	NA	NA	NA
ENSRNA049475084	0	NA	NA	NA	NA	NA
ENSRNA049475088	0	NA	NA	NA	NA	NA
ENSRNA049475096	0	NA	NA	NA	NA	NA
ENSRNA049475103	0	NA	NA	NA	NA	NA
ENSRNA049475107	0	NA	NA	NA	NA	NA
ENSRNA049475114	0	NA	NA	NA	NA	NA
ENSRNA049475120	0	NA	NA	NA	NA	NA
ENSRNA049475126	0	NA	NA	NA	NA	NA
ENSRNA049475134	0	NA	NA	NA	NA	NA
ENSRNA049475139	0	NA	NA	NA	NA	NA
ENSRNA049475144	0	NA	NA	NA	NA	NA
ENSRNA049475147	0	NA	NA	NA	NA	NA
ENSRNA049475154	0	NA	NA	NA	NA	NA
ENSRNA049475159	0	NA	NA	NA	NA	NA
ENSRNA049475162	0	NA	NA	NA	NA	NA
ENSRNA049475165	0	NA	NA	NA	NA	NA
ENSRNA049475169	0	NA	NA	NA	NA	NA
ENSRNA049475177	0	NA	NA	NA	NA	NA
ENSRNA049475180	0	NA	NA	NA	NA	NA
ENSRNA049475188	0	NA	NA	NA	NA	NA
ENSRNA049475192	0	NA	NA	NA	NA	NA
ENSRNA049475194	0	NA	NA	NA	NA	NA
ENSRNA049475196	0	NA	NA	NA	NA	NA
ENSRNA049475198	0	NA	NA	NA	NA	NA
ENSRNA049475204	0	NA	NA	NA	NA	NA
ENSRNA049475210	0	NA	NA	NA	NA	NA
ENSRNA049475215	0	NA	NA	NA	NA	NA
ENSRNA049475220	0	NA	NA	NA	NA	NA
ENSRNA049475225	0	NA	NA	NA	NA	NA
ENSRNA049475228	0	NA	NA	NA	NA	NA
ENSRNA049475231	0	NA	NA	NA	NA	NA
ENSRNA049475235	0	NA	NA	NA	NA	NA
ENSRNA049475240	0	NA	NA	NA	NA	NA
ENSRNA049475244	0	NA	NA	NA	NA	NA
ENSRNA049475249	0	NA	NA	NA	NA	NA
ENSRNA049475253	0	NA	NA	NA	NA	NA
ENSRNA049475259	0	NA	NA	NA	NA	NA
ENSRNA049475265	0	NA	NA	NA	NA	NA
ENSRNA049475270	0	NA	NA	NA	NA	NA
ENSRNA049475277	0	NA	NA	NA	NA	NA
ENSRNA049475281	0	NA	NA	NA	NA	NA
ENSRNA049475285	0	NA	NA	NA	NA	NA
ENSRNA049475289	0	NA	NA	NA	NA	NA
ENSRNA049475294	0	NA	NA	NA	NA	NA
ENSRNA049475298	0	NA	NA	NA	NA	NA
ENSRNA049475304	0	NA	NA	NA	NA	NA
ENSRNA049475310	0	NA	NA	NA	NA	NA
ENSRNA049475313	0	NA	NA	NA	NA	NA
ENSRNA049475320	0	NA	NA	NA	NA	NA
ENSRNA049475326	0	NA	NA	NA	NA	NA
ENSRNA049475333	0	NA	NA	NA	NA	NA
ENSRNA049475337	0	NA	NA	NA	NA	NA
ENSRNA049475342	0	NA	NA	NA	NA	NA
ENSRNA049475351	0	NA	NA	NA	NA	NA
ENSRNA049475354	0	NA	NA	NA	NA	NA
ENSRNA049475361	0	NA	NA	NA	NA	NA
ENSRNA049475368	0	NA	NA	NA	NA	NA
ENSRNA049475374	0	NA	NA	NA	NA	NA
ENSRNA049475382	0	NA	NA	NA	NA	NA
ENSRNA049475389	0	NA	NA	NA	NA	NA
ENSRNA049475395	0	NA	NA	NA	NA	NA
ENSRNA049475403	0	NA	NA	NA	NA	NA
ENSRNA049475412	0	NA	NA	NA	NA	NA
ENSRNA049475415	0	NA	NA	NA	NA	NA
ENSRNA049475420	0	NA	NA	NA	NA	NA
ENSRNA049475428	0	NA	NA	NA	NA	NA
ENSRNA049475433	0	NA	NA	NA	NA	NA
ENSRNA049475440	0	NA	NA	NA	NA	NA
ENSRNA049475447	0	NA	NA	NA	NA	NA
ENSRNA049475452	0	NA	NA	NA	NA	NA
ENSRNA049475454	0	NA	NA	NA	NA	NA
ENSRNA049475460	0	NA	NA	NA	NA	NA
ENSRNA049475465	0	NA	NA	NA	NA	NA
ENSRNA049475469	0	NA	NA	NA	NA	NA
ENSRNA049475480	0	NA	NA	NA	NA	NA
ENSRNA049475489	0	NA	NA	NA	NA	NA
ENSRNA049475500	0	NA	NA	NA	NA	NA
ENSRNA049475575	0	NA	NA	NA	NA	NA
ENSRNA049475592	0	NA	NA	NA	NA	NA
ENSRNA049475602	0	NA	NA	NA	NA	NA
ENSRNA049475619	0	NA	NA	NA	NA	NA
ENSRNA049475631	0	NA	NA	NA	NA	NA
ENSRNA049475677	0	NA	NA	NA	NA	NA
ENSRNA049475684	0	NA	NA	NA	NA	NA
ENSRNA049475689	0	NA	NA	NA	NA	NA
ENSRNA049475695	0	NA	NA	NA	NA	NA
ENSRNA049475701	0	NA	NA	NA	NA	NA
ENSRNA049475715	0	NA	NA	NA	NA	NA
ENSRNA049475720	0	NA	NA	NA	NA	NA
ENSRNA049475726	0	NA	NA	NA	NA	NA
ENSRNA049475731	0	NA	NA	NA	NA	NA
ENSRNA049475757	0,164566402250164	0,0107531374462058	0,0468151596754536	0,229693490757096	0,818329953312853	0,999896105762847
ENSRNA049475823	0	NA	NA	NA	NA	NA
ENSRNA049475834	0	NA	NA	NA	NA	NA
ENSRNA049475843	0	NA	NA	NA	NA	NA
ENSRNA049475857	0	NA	NA	NA	NA	NA
ENSRNA049475862	0	NA	NA	NA	NA	NA
ENSRNA049475919	0	NA	NA	NA	NA	NA
ENSRNA049475930	0	NA	NA	NA	NA	NA
ENSRNA049475944	0,361547202865943	-0,0279993073873249	0,0523216847211673	-0,53513772609844	0,592554624313142	0,999896105762847
ENSRNA049475950	0	NA	NA	NA	NA	NA
ENSRNA049475955	0	NA	NA	NA	NA	NA
ENSRNA049475964	0	NA	NA	NA	NA	NA
ENSRNA049475971	0	NA	NA	NA	NA	NA
ENSRNA049476044	0	NA	NA	NA	NA	NA
ENSRNA049476058	0	NA	NA	NA	NA	NA
ENSRNA049476067	0	NA	NA	NA	NA	NA
ENSRNA049476078	0	NA	NA	NA	NA	NA
ENSRNA049476083	0	NA	NA	NA	NA	NA
ENSRNA049476086	0	NA	NA	NA	NA	NA
ENSRNA049476096	0	NA	NA	NA	NA	NA
ENSRNA049476104	0	NA	NA	NA	NA	NA
ENSRNA049476114	0	NA	NA	NA	NA	NA
ENSRNA049476183	0	NA	NA	NA	NA	NA
ENSRNA049476188	0	NA	NA	NA	NA	NA
ENSRNA049476201	0	NA	NA	NA	NA	NA
ENSRNA049476209	0	NA	NA	NA	NA	NA
ENSRNA049476255	0	NA	NA	NA	NA	NA
ENSRNA049476265	0	NA	NA	NA	NA	NA
ENSRNA049476273	0	NA	NA	NA	NA	NA
ENSRNA049476286	0	NA	NA	NA	NA	NA
ENSRNA049476289	0	NA	NA	NA	NA	NA
ENSRNA049476293	0	NA	NA	NA	NA	NA
ENSRNA049476301	0	NA	NA	NA	NA	NA
ENSRNA049476307	0	NA	NA	NA	NA	NA
ENSRNA049476316	0	NA	NA	NA	NA	NA
ENSRNA049476319	0	NA	NA	NA	NA	NA
ENSRNA049476324	0	NA	NA	NA	NA	NA
ENSRNA049476335	0	NA	NA	NA	NA	NA
ENSRNA049476340	0	NA	NA	NA	NA	NA
ENSRNA049476352	0	NA	NA	NA	NA	NA
ENSRNA049476356	0	NA	NA	NA	NA	NA
ENSRNA049476364	0	NA	NA	NA	NA	NA
ENSRNA049476388	0	NA	NA	NA	NA	NA
ENSRNA049476404	0	NA	NA	NA	NA	NA
ENSRNA049476411	0	NA	NA	NA	NA	NA
ENSRNA049476419	0	NA	NA	NA	NA	NA
ENSRNA049476430	0	NA	NA	NA	NA	NA
ENSRNA049476437	0	NA	NA	NA	NA	NA
ENSRNA049476444	0	NA	NA	NA	NA	NA
ENSRNA049476447	0	NA	NA	NA	NA	NA
ENSRNA049476452	0	NA	NA	NA	NA	NA
ENSRNA049476493	0	NA	NA	NA	NA	NA
ENSRNA049476498	0	NA	NA	NA	NA	NA
ENSRNA049476502	0	NA	NA	NA	NA	NA
ENSRNA049476508	0	NA	NA	NA	NA	NA
ENSRNA049476514	0	NA	NA	NA	NA	NA
ENSRNA049476519	0	NA	NA	NA	NA	NA
ENSRNA049476535	0	NA	NA	NA	NA	NA
ENSRNA049761202	0	NA	NA	NA	NA	NA
ENSRNA049761204	0	NA	NA	NA	NA	NA
ENSRNA049761207	0	NA	NA	NA	NA	NA
ENSRNA049761210	0	NA	NA	NA	NA	NA
ENSRNA049761212	0	NA	NA	NA	NA	NA
ENSRNA049761214	0	NA	NA	NA	NA	NA
ENSRNA049761216	0	NA	NA	NA	NA	NA
ENSRNA049761424	0	NA	NA	NA	NA	NA
ENSRNA049761426	0	NA	NA	NA	NA	NA
ENSRNA049761428	0	NA	NA	NA	NA	NA
ENSRNA049761430	0	NA	NA	NA	NA	NA
ENSRNA049761432	0	NA	NA	NA	NA	NA
ENSRNA049761434	0	NA	NA	NA	NA	NA
ENSRNA049761436	0	NA	NA	NA	NA	NA
EPlORYSAT000373567	0	NA	NA	NA	NA	NA
EPlORYSAT000373575	0	NA	NA	NA	NA	NA
EPlORYSAT000373605	0	NA	NA	NA	NA	NA
EPlORYSAT000373608	0	NA	NA	NA	NA	NA
EPlORYSAT000373609	0	NA	NA	NA	NA	NA
EPlORYSAT000373610	0	NA	NA	NA	NA	NA
EPlORYSAT000373611	0	NA	NA	NA	NA	NA
EPlORYSAT000373612	0	NA	NA	NA	NA	NA
EPlORYSAT000373613	0	NA	NA	NA	NA	NA
EPlORYSAT000373614	0	NA	NA	NA	NA	NA
EPlORYSAT000373615	0	NA	NA	NA	NA	NA
EPlORYSAT000373616	0	NA	NA	NA	NA	NA
EPlORYSAT000373617	0	NA	NA	NA	NA	NA
EPlORYSAT000373618	0	NA	NA	NA	NA	NA
EPlORYSAT000373619	0	NA	NA	NA	NA	NA
EPlORYSAT000373620	0	NA	NA	NA	NA	NA
EPlORYSAT000373621	0	NA	NA	NA	NA	NA
EPlORYSAT000373622	0	NA	NA	NA	NA	NA
EPlORYSAT000373623	0	NA	NA	NA	NA	NA
EPlORYSAT000373624	0	NA	NA	NA	NA	NA
EPlORYSAT000373625	0	NA	NA	NA	NA	NA
EPlORYSAT000373626	0	NA	NA	NA	NA	NA
EPlORYSAT000373627	0	NA	NA	NA	NA	NA
EPlORYSAT000373628	0	NA	NA	NA	NA	NA
EPlORYSAT000373629	0	NA	NA	NA	NA	NA
EPlORYSAT000373630	0	NA	NA	NA	NA	NA
EPlORYSAT000373631	0	NA	NA	NA	NA	NA
EPlORYSAT000373632	0	NA	NA	NA	NA	NA
EPlORYSAT000373633	0	NA	NA	NA	NA	NA
EPlORYSAT000373634	0	NA	NA	NA	NA	NA
EPlORYSAT000373635	0	NA	NA	NA	NA	NA
EPlORYSAT000373636	0	NA	NA	NA	NA	NA
EPlORYSAT000373637	0	NA	NA	NA	NA	NA
EPlORYSAT000373638	0	NA	NA	NA	NA	NA
EPlORYSAT000373639	0	NA	NA	NA	NA	NA
EPlORYSAT000373640	0	NA	NA	NA	NA	NA
EPlORYSAT000373641	0	NA	NA	NA	NA	NA
EPlORYSAT000373642	0	NA	NA	NA	NA	NA
EPlORYSAT000373643	0	NA	NA	NA	NA	NA
EPlORYSAT000373644	0	NA	NA	NA	NA	NA
EPlORYSAT000373645	0	NA	NA	NA	NA	NA
EPlORYSAT000373646	0	NA	NA	NA	NA	NA
EPlORYSAT000373647	0	NA	NA	NA	NA	NA
EPlORYSAT000373648	0	NA	NA	NA	NA	NA
EPlORYSAT000373649	0	NA	NA	NA	NA	NA
EPlORYSAT000373650	0	NA	NA	NA	NA	NA
EPlORYSAT000373651	0	NA	NA	NA	NA	NA
EPlORYSAT000373652	0	NA	NA	NA	NA	NA
EPlORYSAT000373653	0	NA	NA	NA	NA	NA
EPlORYSAT000373654	0	NA	NA	NA	NA	NA
EPlORYSAT000373655	0	NA	NA	NA	NA	NA
EPlORYSAT000373656	0	NA	NA	NA	NA	NA
EPlORYSAT000373657	0	NA	NA	NA	NA	NA
EPlORYSAT000373658	0	NA	NA	NA	NA	NA
EPlORYSAT000373659	0	NA	NA	NA	NA	NA
EPlORYSAT000373660	0	NA	NA	NA	NA	NA
EPlORYSAT000373661	0	NA	NA	NA	NA	NA
EPlORYSAT000373662	0	NA	NA	NA	NA	NA
EPlORYSAT000373663	0	NA	NA	NA	NA	NA
EPlORYSAT000373664	0	NA	NA	NA	NA	NA
EPlORYSAT000373665	0	NA	NA	NA	NA	NA
EPlORYSAT000373666	0	NA	NA	NA	NA	NA
EPlORYSAT000373667	0	NA	NA	NA	NA	NA
EPlORYSAT000373668	0	NA	NA	NA	NA	NA
EPlORYSAT000373669	0	NA	NA	NA	NA	NA
EPlORYSAT000373670	0	NA	NA	NA	NA	NA
EPlORYSAT000373671	0	NA	NA	NA	NA	NA
EPlORYSAT000373672	0	NA	NA	NA	NA	NA
EPlORYSAT000373673	0	NA	NA	NA	NA	NA
EPlORYSAT000373782	0	NA	NA	NA	NA	NA
EPlORYSAT000373783	0	NA	NA	NA	NA	NA
EPlORYSAT000373784	0	NA	NA	NA	NA	NA
EPlORYSAT000373785	0	NA	NA	NA	NA	NA
EPlORYSAT000373786	0	NA	NA	NA	NA	NA
EPlORYSAT000373787	0	NA	NA	NA	NA	NA
EPlORYSAT000373788	0	NA	NA	NA	NA	NA
EPlORYSAT000373789	0	NA	NA	NA	NA	NA
EPlORYSAT000373790	0	NA	NA	NA	NA	NA
EPlORYSAT000373791	0	NA	NA	NA	NA	NA
EPlORYSAT000373792	0	NA	NA	NA	NA	NA
EPlORYSAT000373793	0	NA	NA	NA	NA	NA
EPlORYSAT000373794	0	NA	NA	NA	NA	NA
EPlORYSAT000373795	0	NA	NA	NA	NA	NA
EPlORYSAT000373796	0	NA	NA	NA	NA	NA
EPlORYSAT000373797	0	NA	NA	NA	NA	NA
EPlORYSAT000373798	0	NA	NA	NA	NA	NA
EPlORYSAT000373799	0	NA	NA	NA	NA	NA
EPlORYSAT000373800	0	NA	NA	NA	NA	NA
EPlORYSAT000373801	0	NA	NA	NA	NA	NA
EPlORYSAT000373802	0	NA	NA	NA	NA	NA
EPlORYSAT000373803	0	NA	NA	NA	NA	NA
EPlORYSAT000373804	0	NA	NA	NA	NA	NA
EPlORYSAT000373805	0	NA	NA	NA	NA	NA
EPlORYSAT000373806	0	NA	NA	NA	NA	NA
EPlORYSAT000373807	0	NA	NA	NA	NA	NA
EPlORYSAT000373808	0	NA	NA	NA	NA	NA
EPlORYSAT000373809	0	NA	NA	NA	NA	NA
EPlORYSAT000373810	0	NA	NA	NA	NA	NA
EPlORYSAT000373811	0	NA	NA	NA	NA	NA
EPlORYSAT000373812	0	NA	NA	NA	NA	NA
EPlORYSAT000373813	0	NA	NA	NA	NA	NA
EPlORYSAT000373814	0	NA	NA	NA	NA	NA
EPlORYSAT000373815	0	NA	NA	NA	NA	NA
EPlORYSAT000373816	0	NA	NA	NA	NA	NA
EPlORYSAT000373817	0	NA	NA	NA	NA	NA
EPlORYSAT000373818	0	NA	NA	NA	NA	NA
EPlORYSAT000373819	0	NA	NA	NA	NA	NA
EPlORYSAT000373820	0	NA	NA	NA	NA	NA
EPlORYSAT000373821	0	NA	NA	NA	NA	NA
EPlORYSAT000373822	0	NA	NA	NA	NA	NA
EPlORYSAT000373823	0	NA	NA	NA	NA	NA
EPlORYSAT000373824	0	NA	NA	NA	NA	NA
EPlORYSAT000373825	0	NA	NA	NA	NA	NA
EPlORYSAT000373826	0	NA	NA	NA	NA	NA
EPlORYSAT000373827	0	NA	NA	NA	NA	NA
EPlORYSAT000373828	0	NA	NA	NA	NA	NA
EPlORYSAT000373829	0	NA	NA	NA	NA	NA
EPlORYSAT000373830	0	NA	NA	NA	NA	NA
EPlORYSAT000373831	0	NA	NA	NA	NA	NA
EPlORYSAT000373832	0	NA	NA	NA	NA	NA
EPlORYSAT000373833	0	NA	NA	NA	NA	NA
EPlORYSAT000373834	0	NA	NA	NA	NA	NA
EPlORYSAT000373835	0	NA	NA	NA	NA	NA
EPlORYSAT000373836	0	NA	NA	NA	NA	NA
EPlORYSAT000373837	0	NA	NA	NA	NA	NA
EPlORYSAT000373838	0	NA	NA	NA	NA	NA
EPlORYSAT000373839	0	NA	NA	NA	NA	NA
EPlORYSAT000373840	0	NA	NA	NA	NA	NA
EPlORYSAT000373841	0	NA	NA	NA	NA	NA
EPlORYSAT000373842	0	NA	NA	NA	NA	NA
EPlORYSAT000373843	0	NA	NA	NA	NA	NA
EPlORYSAT000373844	0	NA	NA	NA	NA	NA
EPlORYSAT000373845	0	NA	NA	NA	NA	NA
EPlORYSAT000373846	0	NA	NA	NA	NA	NA
EPlORYSAT000373847	0	NA	NA	NA	NA	NA
EPlORYSAT000373848	0	NA	NA	NA	NA	NA
EPlORYSAT000373849	0	NA	NA	NA	NA	NA
EPlORYSAT000373850	0	NA	NA	NA	NA	NA
EPlORYSAT000373851	0	NA	NA	NA	NA	NA
EPlORYSAT000373852	0	NA	NA	NA	NA	NA
EPlORYSAT000373853	0	NA	NA	NA	NA	NA
EPlORYSAT000373854	0	NA	NA	NA	NA	NA
EPlORYSAT000373855	0	NA	NA	NA	NA	NA
EPlORYSAT000373856	0	NA	NA	NA	NA	NA
EPlORYSAT000373857	0	NA	NA	NA	NA	NA
EPlORYSAT000373858	0	NA	NA	NA	NA	NA
EPlORYSAT000373859	0	NA	NA	NA	NA	NA
EPlORYSAT000373860	0	NA	NA	NA	NA	NA
EPlORYSAT000373861	0	NA	NA	NA	NA	NA
EPlORYSAT000373862	0	NA	NA	NA	NA	NA
EPlORYSAT000373863	0	NA	NA	NA	NA	NA
EPlORYSAT000373864	0	NA	NA	NA	NA	NA
EPlORYSAT000373865	0	NA	NA	NA	NA	NA
EPlORYSAT000373866	0	NA	NA	NA	NA	NA
EPlORYSAT000373867	0	NA	NA	NA	NA	NA
EPlORYSAT000373868	0	NA	NA	NA	NA	NA
EPlORYSAT000373869	0	NA	NA	NA	NA	NA
EPlORYSAT000373870	0	NA	NA	NA	NA	NA
EPlORYSAT000373871	0	NA	NA	NA	NA	NA
EPlORYSAT000373872	0	NA	NA	NA	NA	NA
EPlORYSAT000373873	0	NA	NA	NA	NA	NA
EPlOSAG00000000001	0,78801976852924	0,0722110656663695	0,0862772513059292	0,836965301668193	0,402612072247526	0,999896105762847
EPlOSAG00000000002	0	NA	NA	NA	NA	NA
EPlOSAG00000000003	0	NA	NA	NA	NA	NA
EPlOSAG00000000004	0	NA	NA	NA	NA	NA
EPlOSAG00000000005	0	NA	NA	NA	NA	NA
EPlOSAG00000000006	0	NA	NA	NA	NA	NA
EPlOSAG00000000007	0	NA	NA	NA	NA	NA
EPlOSAG00000000008	0	NA	NA	NA	NA	NA
EPlOSAG00000000009	0	NA	NA	NA	NA	NA
EPlOSAG00000000010	0	NA	NA	NA	NA	NA
EPlOSAG00000000011	0	NA	NA	NA	NA	NA
EPlOSAG00000000012	0	NA	NA	NA	NA	NA
EPlOSAG00000000013	0	NA	NA	NA	NA	NA
EPlOSAG00000000014	0	NA	NA	NA	NA	NA
EPlOSAG00000000015	0	NA	NA	NA	NA	NA
EPlOSAG00000000016	0	NA	NA	NA	NA	NA
EPlOSAG00000000017	0	NA	NA	NA	NA	NA
EPlOSAG00000000018	0	NA	NA	NA	NA	NA
EPlOSAG00000000019	0	NA	NA	NA	NA	NA
EPlOSAG00000000020	0	NA	NA	NA	NA	NA
EPlOSAG00000000021	0	NA	NA	NA	NA	NA
EPlOSAG00000000022	0	NA	NA	NA	NA	NA
EPlOSAG00000000023	0	NA	NA	NA	NA	NA
EPlOSAG00000000024	0	NA	NA	NA	NA	NA
EPlOSAG00000000025	0	NA	NA	NA	NA	NA
EPlOSAG00000000026	0	NA	NA	NA	NA	NA
EPlOSAG00000000027	0	NA	NA	NA	NA	NA
EPlOSAG00000000028	0	NA	NA	NA	NA	NA
EPlOSAG00000000029	1,43558850143152	0,0676195521177017	0,112846211840625	0,599218626968197	0,549027102971615	0,999896105762847
EPlOSAG00000000030	0,164566402250164	0,0107531374462058	0,0468151596754536	0,229693490757096	0,818329953312853	0,999896105762847
EPlOSAG00000000031	0	NA	NA	NA	NA	NA
EPlOSAG00000000032	0,695475439792121	0,0672579993700309	0,0658415890435624	1,02151239584348	0,307011739226752	0,999896105762847
EPlOSAG00000000033	0,932759289092138	-0,0611022099577758	0,080272125870588	-0,761188386318344	0,446544553975301	0,999896105762847
EPlOSAG00000000034	0	NA	NA	NA	NA	NA
EPlOSAG00000000035	0	NA	NA	NA	NA	NA
EPlOSAG00000000036	0	NA	NA	NA	NA	NA
EPlOSAG00000000037	0	NA	NA	NA	NA	NA
EPlOSAG00000000038	0,144384661632121	-0,0113157404663571	0,0468151596754536	-0,241711030033936	0,809004082224841	0,999896105762847
EPlOSAG00000000039	0	NA	NA	NA	NA	NA
EPlOSAG00000000040	0	NA	NA	NA	NA	NA
EPlOSAG00000000041	0	NA	NA	NA	NA	NA
EPlOSAG00000000042	0,144384661632121	-0,0113157404663571	0,0468151596754536	-0,241711030033936	0,809004082224841	0,999896105762847
EPlOSAG00000000043	0	NA	NA	NA	NA	NA
EPlOSAG00000000044	0	NA	NA	NA	NA	NA
EPlOSAG00000000045	0	NA	NA	NA	NA	NA
EPlOSAG00000000046	0	NA	NA	NA	NA	NA
EPlOSAG00000000047	0	NA	NA	NA	NA	NA
EPlOSAG00000000048	0	NA	NA	NA	NA	NA
EPlOSAG00000000049	0	NA	NA	NA	NA	NA
EPlOSAG00000000050	0	NA	NA	NA	NA	NA
EPlOSAG00000000051	0	NA	NA	NA	NA	NA
EPlOSAG00000000052	0	NA	NA	NA	NA	NA
EPlOSAG00000000053	0,144384661632121	-0,0113157404663571	0,0468151596754536	-0,241711030033936	0,809004082224841	0,999896105762847
EPlOSAG00000000054	0	NA	NA	NA	NA	NA
EPlOSAG00000000055	0	NA	NA	NA	NA	NA
EPlOSAG00000000056	0	NA	NA	NA	NA	NA
EPlOSAG00000000057	0	NA	NA	NA	NA	NA
EPlOSAG00000000058	0	NA	NA	NA	NA	NA
EPlOSAG00000000059	0	NA	NA	NA	NA	NA
EPlOSAG00000000060	0	NA	NA	NA	NA	NA
EPlOSAG00000000061	0	NA	NA	NA	NA	NA
EPlOSAG00000000062	0	NA	NA	NA	NA	NA
EPlOSAG00000000063	0	NA	NA	NA	NA	NA
EPlOSAG00000000064	0	NA	NA	NA	NA	NA
EPlOSAG00000000065	0,194020384290149	-0,0113157404663571	0,0468151596754536	-0,241711030033936	0,809004082224841	0,999896105762847
EPlOSAG00000000066	0	NA	NA	NA	NA	NA
EPlOSAG00000000067	0	NA	NA	NA	NA	NA
EPlOSAG00000000068	0	NA	NA	NA	NA	NA
EPlOSAG00000000069	0	NA	NA	NA	NA	NA
EPlOSAG00000000070	0	NA	NA	NA	NA	NA
EPlOSAG00000000071	0	NA	NA	NA	NA	NA
EPlOSAG00000000072	0	NA	NA	NA	NA	NA
EPlOSAG00000000073	0	NA	NA	NA	NA	NA
EPlOSAG00000000074	0	NA	NA	NA	NA	NA
EPlOSAG00000000075	0	NA	NA	NA	NA	NA
EPlOSAG00000000076	0,183171317645897	0,0107531374462058	0,0468151596754536	0,229693490757096	0,818329953312853	0,999896105762847
EPlOSAG00000000077	0	NA	NA	NA	NA	NA
EPlOSAG00000000078	0	NA	NA	NA	NA	NA
EPlOSAG00000000079	0	NA	NA	NA	NA	NA
EPlOSAG00000000080	0	NA	NA	NA	NA	NA
EPlOSAG00000000081	0	NA	NA	NA	NA	NA
EPlOSAG00000000082	0	NA	NA	NA	NA	NA
EPlOSAG00000000083	0	NA	NA	NA	NA	NA
EPlOSAG00000000084	0	NA	NA	NA	NA	NA
EPlOSAG00000000085	0	NA	NA	NA	NA	NA
EPlOSAG00000000086	0	NA	NA	NA	NA	NA
EPlOSAG00000000087	0,533869453867588	0,0170204776158829	0,0583308668347848	0,291791954062526	0,770445697400961	0,999896105762847
EPlOSAG00000000088	0	NA	NA	NA	NA	NA
EPlOSAG00000000089	0	NA	NA	NA	NA	NA
EPlOSAG00000000090	0	NA	NA	NA	NA	NA
EPlOSAG00000000091	0	NA	NA	NA	NA	NA
EPlOSAG00000000092	0	NA	NA	NA	NA	NA
EPlOSAG00000000093	0	NA	NA	NA	NA	NA
EPlOSAG00000000094	0	NA	NA	NA	NA	NA
EPlOSAG00000000095	0	NA	NA	NA	NA	NA
EPlOSAG00000000096	0	NA	NA	NA	NA	NA
EPlOSAG00000000097	0	NA	NA	NA	NA	NA
EPlOSAG00000000098	0	NA	NA	NA	NA	NA
EPlOSAG00000000099	0	NA	NA	NA	NA	NA
EPlOSAG00000000100	0	NA	NA	NA	NA	NA
EPlOSAG00000000101	0	NA	NA	NA	NA	NA
EPlOSAG00000000102	0	NA	NA	NA	NA	NA
EPlOSAG00000000103	0	NA	NA	NA	NA	NA
EPlOSAG00000000104	0	NA	NA	NA	NA	NA
EPlOSAG00000000105	0	NA	NA	NA	NA	NA
EPlOSAG00000000106	0	NA	NA	NA	NA	NA
EPlOSAG00000000107	0	NA	NA	NA	NA	NA
EPlOSAG00000000108	0	NA	NA	NA	NA	NA
EPlOSAG00000000109	0	NA	NA	NA	NA	NA
EPlOSAG00000000110	0	NA	NA	NA	NA	NA
EPlOSAG00000000111	0	NA	NA	NA	NA	NA
EPlOSAG00000000112	0	NA	NA	NA	NA	NA
EPlOSAG00000000113	0	NA	NA	NA	NA	NA
EPlOSAG00000000114	0	NA	NA	NA	NA	NA
EPlOSAG00000000115	0	NA	NA	NA	NA	NA
EPlOSAG00000000116	0	NA	NA	NA	NA	NA
EPlOSAG00000000117	0	NA	NA	NA	NA	NA
EPlOSAG00000000118	0	NA	NA	NA	NA	NA
EPlOSAG00000000119	0,144384661632121	-0,0113157404663571	0,0468151596754536	-0,241711030033936	0,809004082224841	0,999896105762847
EPlOSAG00000000120	0	NA	NA	NA	NA	NA
EPlOSAG00000000121	0	NA	NA	NA	NA	NA
EPlOSAG00000000122	0	NA	NA	NA	NA	NA
EPlOSAG00000000123	0	NA	NA	NA	NA	NA
EPlOSAG00000000124	0	NA	NA	NA	NA	NA
EPlOSAG00000000125	0	NA	NA	NA	NA	NA
EPlOSAG00000000126	0	NA	NA	NA	NA	NA
EPlOSAG00000000127	0	NA	NA	NA	NA	NA
EPlOSAG00000000128	0	NA	NA	NA	NA	NA
EPlOSAG00000000129	0	NA	NA	NA	NA	NA
EPlOSAG00000000130	0	NA	NA	NA	NA	NA
EPlOSAG00000000131	0	NA	NA	NA	NA	NA
EPlOSAG00000000132	0,167526818575794	-0,0113157404663571	0,0468151596754536	-0,241711030033936	0,809004082224841	0,999896105762847
EPlOSAG00000000133	0	NA	NA	NA	NA	NA
EPlOSAG00000000134	0	NA	NA	NA	NA	NA
EPlOSAG00000000135	0	NA	NA	NA	NA	NA
EPlOSAG00000000136	0	NA	NA	NA	NA	NA
EPlOSAG00000000137	0	NA	NA	NA	NA	NA
EPlOSAG00000000138	0	NA	NA	NA	NA	NA
EPlOSAG00000000139	0	NA	NA	NA	NA	NA
EPlOSAG00000000140	0	NA	NA	NA	NA	NA
EPlOSAG00000000141	0	NA	NA	NA	NA	NA
EPlOSAG00000000142	0	NA	NA	NA	NA	NA
EPlOSAG00000000143	0	NA	NA	NA	NA	NA
EPlOSAG00000000144	0	NA	NA	NA	NA	NA
EPlOSAG00000000145	0	NA	NA	NA	NA	NA
EPlOSAG00000000146	0	NA	NA	NA	NA	NA
EPlOSAG00000000147	0	NA	NA	NA	NA	NA
EPlOSAG00000000148	0,495082797853812	-0,0207321904770666	0,0660349465060708	-0,313957859800199	0,753553044638193	0,999896105762847
EPlOSAG00000000149	0	NA	NA	NA	NA	NA
EPlOSAG00000000150	0	NA	NA	NA	NA	NA
EPlOSAG00000000151	0,183171317645897	0,0107531374462058	0,0468151596754536	0,229693490757096	0,818329953312853	0,999896105762847
EPlOSAG00000000152	0	NA	NA	NA	NA	NA
EPlOSAG00000000153	0	NA	NA	NA	NA	NA
EPlOSAG00000000154	0	NA	NA	NA	NA	NA
EPlOSAG00000000155	0	NA	NA	NA	NA	NA
EPlOSAG00000000156	0	NA	NA	NA	NA	NA
EPlOSAG00000000157	0	NA	NA	NA	NA	NA
EPlOSAG00000000158	0	NA	NA	NA	NA	NA
EPlOSAG00000000159	0	NA	NA	NA	NA	NA
EPlOSAG00000000160	0	NA	NA	NA	NA	NA
EPlOSAG00000000161	0	NA	NA	NA	NA	NA
EPlOSAG00000000162	0	NA	NA	NA	NA	NA
EPlOSAG00000000163	0,167526818575794	-0,0113157404663571	0,0468151596754536	-0,241711030033936	0,809004082224841	0,999896105762847
EPlOSAG00000000164	0	NA	NA	NA	NA	NA
EPlOSAG00000000165	0	NA	NA	NA	NA	NA
EPlOSAG00000000166	0	NA	NA	NA	NA	NA
EPlOSAG00000000167	0	NA	NA	NA	NA	NA
EPlOSAG00000000168	0	NA	NA	NA	NA	NA
EPlOSAG00000000169	0	NA	NA	NA	NA	NA
EPlOSAG00000000170	0	NA	NA	NA	NA	NA
EPlOSAG00000000171	0	NA	NA	NA	NA	NA
EPlOSAG00000000172	0	NA	NA	NA	NA	NA
EPlOSAG00000000173	0	NA	NA	NA	NA	NA
EPlOSAG00000000174	0	NA	NA	NA	NA	NA
EPlOSAG00000000175	0	NA	NA	NA	NA	NA
EPlOSAG00000000176	0	NA	NA	NA	NA	NA
EPlOSAG00000000177	0	NA	NA	NA	NA	NA
EPlOSAG00000000178	0	NA	NA	NA	NA	NA
EPlOSAG00000000179	0	NA	NA	NA	NA	NA
EPlOSAG00000000180	0	NA	NA	NA	NA	NA
EPlOSAG00000000181	0	NA	NA	NA	NA	NA
EPlOSAG00000000182	0	NA	NA	NA	NA	NA
EPlOSAG00000000183	0	NA	NA	NA	NA	NA
EPlOSAG00000000184	0	NA	NA	NA	NA	NA
EPlOSAG00000000185	0	NA	NA	NA	NA	NA
EPlOSAG00000000186	0	NA	NA	NA	NA	NA
EPlOSAG00000000187	0	NA	NA	NA	NA	NA
EPlOSAG00000000188	0	NA	NA	NA	NA	NA
EPlOSAG00000000189	0	NA	NA	NA	NA	NA
EPlOSAG00000000190	0	NA	NA	NA	NA	NA
EPlOSAG00000000191	0	NA	NA	NA	NA	NA
EPlOSAG00000000192	0	NA	NA	NA	NA	NA
EPlOSAG00000000193	0	NA	NA	NA	NA	NA
EPlOSAG00000000194	0	NA	NA	NA	NA	NA
EPlOSAG00000000195	0	NA	NA	NA	NA	NA
EPlOSAG00000000196	0	NA	NA	NA	NA	NA
EPlOSAG00000000197	0,194020384290149	-0,0113157404663571	0,0468151596754536	-0,241711030033936	0,809004082224841	0,999896105762847
EPlOSAG00000000198	0,183171317645897	0,0107531374462058	0,0468151596754536	0,229693490757096	0,818329953312853	0,999896105762847
EPlOSAG00000000199	0	NA	NA	NA	NA	NA
EPlOSAG00000000200	0	NA	NA	NA	NA	NA
EPlOSAG00000000201	0	NA	NA	NA	NA	NA
EPlOSAG00000000202	0	NA	NA	NA	NA	NA
EPlOSAG00000000203	0	NA	NA	NA	NA	NA
EPlOSAG00000000204	0	NA	NA	NA	NA	NA
EPlOSAG00000000205	0	NA	NA	NA	NA	NA
EPlOSAG00000000206	0	NA	NA	NA	NA	NA
EPlOSAG00000000207	0	NA	NA	NA	NA	NA
EPlOSAG00000000208	0	NA	NA	NA	NA	NA
EPlOSAG00000000209	0	NA	NA	NA	NA	NA
EPlOSAG00000000210	0	NA	NA	NA	NA	NA
EPlOSAG00000000211	0	NA	NA	NA	NA	NA
EPlOSAG00000000212	0	NA	NA	NA	NA	NA
EPlOSAG00000000213	0	NA	NA	NA	NA	NA
EPlOSAG00000000214	0	NA	NA	NA	NA	NA
EPlOSAG00000000215	0	NA	NA	NA	NA	NA
EPlOSAG00000000216	0	NA	NA	NA	NA	NA
EPlOSAG00000000217	0	NA	NA	NA	NA	NA
EPlOSAG00000000218	0	NA	NA	NA	NA	NA
EPlOSAG00000000219	0	NA	NA	NA	NA	NA
EPlOSAG00000000220	0	NA	NA	NA	NA	NA
EPlOSAG00000000221	0	NA	NA	NA	NA	NA
EPlOSAG00000000222	0	NA	NA	NA	NA	NA
EPlOSAG00000000223	0	NA	NA	NA	NA	NA
EPlOSAG00000000224	0	NA	NA	NA	NA	NA
EPlOSAG00000000225	0	NA	NA	NA	NA	NA
EPlOSAG00000000226	0	NA	NA	NA	NA	NA
EPlOSAG00000000227	0	NA	NA	NA	NA	NA
EPlOSAG00000000228	0	NA	NA	NA	NA	NA
EPlOSAG00000000229	0	NA	NA	NA	NA	NA
EPlOSAG00000000230	0	NA	NA	NA	NA	NA
EPlOSAG00000000231	0	NA	NA	NA	NA	NA
EPlOSAG00000000232	0	NA	NA	NA	NA	NA
EPlOSAG00000000233	0	NA	NA	NA	NA	NA
EPlOSAG00000000234	0	NA	NA	NA	NA	NA
EPlOSAG00000000235	0	NA	NA	NA	NA	NA
EPlOSAG00000000236	0	NA	NA	NA	NA	NA
EPlOSAG00000000237	0	NA	NA	NA	NA	NA
EPlOSAG00000000238	0	NA	NA	NA	NA	NA
EPlOSAG00000000239	0	NA	NA	NA	NA	NA
EPlOSAG00000000240	0	NA	NA	NA	NA	NA
EPlOSAG00000000241	0	NA	NA	NA	NA	NA
EPlOSAG00000000242	0	NA	NA	NA	NA	NA
EPlOSAG00000000243	0	NA	NA	NA	NA	NA
EPlOSAG00000000244	0	NA	NA	NA	NA	NA
EPlOSAG00000000245	0	NA	NA	NA	NA	NA
EPlOSAG00000000246	0	NA	NA	NA	NA	NA
EPlOSAG00000000247	0	NA	NA	NA	NA	NA
EPlOSAG00000000248	0	NA	NA	NA	NA	NA
EPlOSAG00000000249	0	NA	NA	NA	NA	NA
EPlOSAG00000000250	0,183171317645897	0,0107531374462058	0,0468151596754536	0,229693490757096	0,818329953312853	0,999896105762847
EPlOSAG00000000251	0	NA	NA	NA	NA	NA
EPlOSAG00000000252	0	NA	NA	NA	NA	NA
EPlOSAG00000000253	0,312515095750693	0,0251851963672468	0,0502876518146539	0,500822676311718	0,616495925030207	0,999896105762847
EPlOSAG00000000254	0,183171317645897	0,0107531374462058	0,0468151596754536	0,229693490757096	0,818329953312853	0,999896105762847
EPlOSAG00000000255	0	NA	NA	NA	NA	NA
EPlOSAG00000000256	0	NA	NA	NA	NA	NA
EPlOSAG00000000257	0	NA	NA	NA	NA	NA
EPlOSAG00000000258	0,144384661632121	-0,0113157404663571	0,0468151596754536	-0,241711030033936	0,809004082224841	0,999896105762847
EPlOSAG00000000259	0	NA	NA	NA	NA	NA
EPlOSAG00000000260	0	NA	NA	NA	NA	NA
EPlOSAG00000000261	0	NA	NA	NA	NA	NA
EPlOSAG00000000262	0	NA	NA	NA	NA	NA
EPlOSAG00000000263	0	NA	NA	NA	NA	NA
EPlOSAG00000000264	0	NA	NA	NA	NA	NA
EPlOSAG00000000265	0,144384661632121	-0,0113157404663571	0,0468151596754536	-0,241711030033936	0,809004082224841	0,999896105762847
EPlOSAG00000000266	0	NA	NA	NA	NA	NA
EPlOSAG00000000267	0	NA	NA	NA	NA	NA
EPlOSAG00000000268	0,329132804500327	0,0217875764024872	0,0468151596754536	0,465395751152612	0,641648076319757	0,999896105762847
EPlOSAG00000000269	0	NA	NA	NA	NA	NA
EPlOSAG00000000270	0,164566402250164	0,0107531374462058	0,0468151596754536	0,229693490757096	0,818329953312853	0,999896105762847
EPlOSAG00000000271	0	NA	NA	NA	NA	NA
EPlOSAG00000000272	0	NA	NA	NA	NA	NA
EPlOSAG00000000273	0	NA	NA	NA	NA	NA
EPlOSAG00000000274	0	NA	NA	NA	NA	NA
EPlOSAG00000000275	0	NA	NA	NA	NA	NA
EPlOSAG00000000276	0	NA	NA	NA	NA	NA
EPlOSAG00000000277	0	NA	NA	NA	NA	NA
EPlOSAG00000000278	0	NA	NA	NA	NA	NA
EPlOSAG00000000279	0	NA	NA	NA	NA	NA
EPlOSAG00000000280	0	NA	NA	NA	NA	NA
EPlOSAG00000000281	0,164566402250164	0,0107531374462058	0,0468151596754536	0,229693490757096	0,818329953312853	0,999896105762847
EPlOSAG00000000282	0	NA	NA	NA	NA	NA
EPlOSAG00000000283	0	NA	NA	NA	NA	NA
EPlOSAG00000000284	0	NA	NA	NA	NA	NA
EPlOSAG00000000285	0	NA	NA	NA	NA	NA
EPlOSAG00000000286	0	NA	NA	NA	NA	NA
EPlOSAG00000000287	3,71288155465342	0,206420766219615	0,156587171263575	1,3182482610415	0,187420554632889	0,999896105762847
EPlOSAG00000000288	0	NA	NA	NA	NA	NA
EPlOSAG00000000289	0	NA	NA	NA	NA	NA
EPlOSAG00000000290	0	NA	NA	NA	NA	NA
EPlOSAG00000000291	0	NA	NA	NA	NA	NA
EPlOSAG00000000292	0	NA	NA	NA	NA	NA
EPlOSAG00000000293	0	NA	NA	NA	NA	NA
EPlOSAG00000000294	0	NA	NA	NA	NA	NA
EPlOSAG00000000295	0	NA	NA	NA	NA	NA
EPlOSAG00000000296	0	NA	NA	NA	NA	NA
EPlOSAG00000000297	0	NA	NA	NA	NA	NA
EPlOSAG00000000298	0	NA	NA	NA	NA	NA
EPlOSAG00000000299	0	NA	NA	NA	NA	NA
EPlOSAG00000000300	0	NA	NA	NA	NA	NA
EPlOSAG00000000301	0	NA	NA	NA	NA	NA
EPlOSAG00000000302	0	NA	NA	NA	NA	NA
EPlOSAG00000000303	0,164566402250164	0,0107531374462058	0,0468151596754536	0,229693490757096	0,818329953312853	0,999896105762847
EPlOSAG00000000304	0	NA	NA	NA	NA	NA
EPlOSAG00000000305	0	NA	NA	NA	NA	NA
EPlOSAG00000000306	0	NA	NA	NA	NA	NA
EPlOSAG00000000307	0	NA	NA	NA	NA	NA
EPlOSAG00000000308	0	NA	NA	NA	NA	NA
EPlOSAG00000000309	0	NA	NA	NA	NA	NA
EPlOSAG00000000310	0	NA	NA	NA	NA	NA
EPlOSAG00000000311	0	NA	NA	NA	NA	NA
EPlOSAG00000000312	0,329132804500327	0,0217875764024872	0,0468151596754536	0,465395751152612	0,641648076319757	0,999896105762847
EPlOSAG00000000313	0	NA	NA	NA	NA	NA
EPlOSAG00000000314	0	NA	NA	NA	NA	NA
EPlOSAG00000000315	0	NA	NA	NA	NA	NA
EPlOSAG00000000316	0	NA	NA	NA	NA	NA
EPlOSAG00000000317	0	NA	NA	NA	NA	NA
EPlOSAG00000000318	0	NA	NA	NA	NA	NA
EPlOSAG00000000319	0	NA	NA	NA	NA	NA
EPlOSAG00000000320	0	NA	NA	NA	NA	NA
EPlOSAG00000000321	0	NA	NA	NA	NA	NA
EPlOSAG00000000322	0	NA	NA	NA	NA	NA
EPlOSAG00000000323	0	NA	NA	NA	NA	NA
EPlOSAG00000000324	0	NA	NA	NA	NA	NA
EPlOSAG00000000325	0	NA	NA	NA	NA	NA
EPlOSAG00000000326	0	NA	NA	NA	NA	NA
EPlOSAG00000000327	0	NA	NA	NA	NA	NA
EPlOSAG00000000328	0	NA	NA	NA	NA	NA
EPlOSAG00000000329	0	NA	NA	NA	NA	NA
EPlOSAG00000000330	0	NA	NA	NA	NA	NA
EPlOSAG00000000331	0	NA	NA	NA	NA	NA
EPlOSAG00000000332	0	NA	NA	NA	NA	NA
EPlOSAG00000000333	0	NA	NA	NA	NA	NA
EPlOSAG00000000334	0	NA	NA	NA	NA	NA
EPlOSAG00000000335	0	NA	NA	NA	NA	NA
EPlOSAG00000000336	0	NA	NA	NA	NA	NA
EPlOSAG00000000337	0,295897387001058	0,0217875764024871	0,0468151596754536	0,46539575115261	0,641648076319758	0,999896105762847
EPlOSAG00000000338	0	NA	NA	NA	NA	NA
EPlOSAG00000000339	0	NA	NA	NA	NA	NA
EPlOSAG00000000340	0	NA	NA	NA	NA	NA
EPlOSAG00000000341	0	NA	NA	NA	NA	NA
EPlOSAG00000000342	0	NA	NA	NA	NA	NA
EPlOSAG00000000343	0	NA	NA	NA	NA	NA
EPlOSAG00000000344	0	NA	NA	NA	NA	NA
EPlOSAG00000000345	0	NA	NA	NA	NA	NA
EPlOSAG00000000346	0	NA	NA	NA	NA	NA
EPlOSAG00000000347	0	NA	NA	NA	NA	NA
EPlOSAG00000000348	0	NA	NA	NA	NA	NA
EPlOSAG00000000349	0	NA	NA	NA	NA	NA
EPlOSAG00000000350	0	NA	NA	NA	NA	NA
EPlOSAG00000000351	0	NA	NA	NA	NA	NA
EPlOSAG00000000352	0	NA	NA	NA	NA	NA
EPlOSAG00000000353	0	NA	NA	NA	NA	NA
EPlOSAG00000000354	0	NA	NA	NA	NA	NA
EPlOSAG00000000355	0	NA	NA	NA	NA	NA
EPlOSAG00000000356	0	NA	NA	NA	NA	NA
EPlOSAG00000000357	0	NA	NA	NA	NA	NA
EPlOSAG00000000358	0,658265609000654	0,0437786857115025	0,0534469934065929	0,819104741373576	0,412726656998469	0,999896105762847
EPlOSAG00000000359	0	NA	NA	NA	NA	NA
EPlOSAG00000000360	0	NA	NA	NA	NA	NA
EPlOSAG00000000361	0	NA	NA	NA	NA	NA
EPlOSAG00000000362	0	NA	NA	NA	NA	NA
EPlOSAG00000000363	0	NA	NA	NA	NA	NA
EPlOSAG00000000364	0	NA	NA	NA	NA	NA
EPlOSAG00000000365	0	NA	NA	NA	NA	NA
EPlOSAG00000000366	0	NA	NA	NA	NA	NA
EPlOSAG00000000367	0	NA	NA	NA	NA	NA
EPlOSAG00000000368	0	NA	NA	NA	NA	NA
EPlOSAG00000000369	0	NA	NA	NA	NA	NA
EPlOSAG00000000370	0	NA	NA	NA	NA	NA
EPlOSAG00000000371	0,510727296923915	0,0177195368162036	0,0573775590753409	0,308823468648023	0,757455815782715	0,999896105762847
EPlOSAG00000000372	0	NA	NA	NA	NA	NA
EPlOSAG00000000373	0	NA	NA	NA	NA	NA
EPlOSAG00000000374	0	NA	NA	NA	NA	NA
EPlOSAG00000000375	0	NA	NA	NA	NA	NA
EPlOSAG00000000376	0	NA	NA	NA	NA	NA
EPlOSAG00000000377	0	NA	NA	NA	NA	NA
EPlOSAG00000000378	0	NA	NA	NA	NA	NA
EPlOSAG00000000379	0	NA	NA	NA	NA	NA
EPlOSAG00000000380	0	NA	NA	NA	NA	NA
EPlOSAG00000000381	0	NA	NA	NA	NA	NA
EPlOSAG00000000382	0	NA	NA	NA	NA	NA
EPlOSAG00000000383	0	NA	NA	NA	NA	NA
EPlOSAG00000000384	0	NA	NA	NA	NA	NA
EPlOSAG00000000385	0	NA	NA	NA	NA	NA
EPlOSAG00000000386	0	NA	NA	NA	NA	NA
EPlOSAG00000000387	0,771771653916359	-0,0580705505894969	0,0779531739598647	-0,744941451895151	0,456307114746302	0,999896105762847
EPlOSAG00000000388	0	NA	NA	NA	NA	NA
EPlOSAG00000000389	0	NA	NA	NA	NA	NA
EPlOSAG00000000390	0	NA	NA	NA	NA	NA
EPlOSAG00000000391	0	NA	NA	NA	NA	NA
EPlOSAG00000000392	0	NA	NA	NA	NA	NA
EPlOSAG00000000393	0	NA	NA	NA	NA	NA
EPlOSAG00000000394	0	NA	NA	NA	NA	NA
EPlOSAG00000000395	4,51708445345767	-0,19597805697629	0,164418074176573	-1,19194959530924	0,233281009839569	0,999896105762847
EPlOSAG00000000396	0	NA	NA	NA	NA	NA
EPlOSAG00000000397	0	NA	NA	NA	NA	NA
EPlOSAG00000000398	1,64374642638722	0,0684711906877383	0,0882803754841585	0,77561055118105	0,437978968588722	0,999896105762847
EPlOSAG00000000399	0	NA	NA	NA	NA	NA
EPlOSAG00000000400	0	NA	NA	NA	NA	NA
EPlOSAG00000000401	0,167526818575794	-0,0113157404663571	0,0468151596754536	-0,241711030033936	0,809004082224841	0,999896105762847
EPlOSAG00000000402	0	NA	NA	NA	NA	NA
EPlOSAG00000000403	0	NA	NA	NA	NA	NA
EPlOSAG00000000404	0,144384661632121	-0,0113157404663571	0,0468151596754536	-0,241711030033936	0,809004082224841	0,999896105762847
EPlOSAG00000000405	0	NA	NA	NA	NA	NA
EPlOSAG00000000406	0	NA	NA	NA	NA	NA
EPlOSAG00000000407	0	NA	NA	NA	NA	NA
EPlOSAG00000000408	0	NA	NA	NA	NA	NA
EPlOSAG00000000409	0,183171317645897	0,0107531374462058	0,0468151596754536	0,229693490757096	0,818329953312853	0,999896105762847
EPlOSAG00000000410	0	NA	NA	NA	NA	NA
EPlOSAG00000000411	0	NA	NA	NA	NA	NA
EPlOSAG00000000412	0	NA	NA	NA	NA	NA
EPlOSAG00000000413	0	NA	NA	NA	NA	NA
EPlOSAG00000000414	0	NA	NA	NA	NA	NA
EPlOSAG00000000415	0	NA	NA	NA	NA	NA
EPlOSAG00000000416	0	NA	NA	NA	NA	NA
EPlOSAG00000000417	0	NA	NA	NA	NA	NA
EPlOSAG00000000418	0	NA	NA	NA	NA	NA
EPlOSAG00000000419	0	NA	NA	NA	NA	NA
EPlOSAG00000000420	0,347737719896061	0,0266818637781009	0,0517396234148567	0,515694974510373	0,606067465140794	0,999896105762847
EPlOSAG00000000421	0	NA	NA	NA	NA	NA
EPlOSAG00000000422	0	NA	NA	NA	NA	NA
EPlOSAG00000000423	0	NA	NA	NA	NA	NA
EPlOSAG00000000424	0,164566402250164	0,0107531374462058	0,0468151596754536	0,229693490757096	0,818329953312853	0,999896105762847
EPlOSAG00000000425	0	NA	NA	NA	NA	NA
EPlOSAG00000000426	0	NA	NA	NA	NA	NA
EPlOSAG00000000427	0	NA	NA	NA	NA	NA
EPlOSAG00000000428	0	NA	NA	NA	NA	NA
EPlOSAG00000000429	0	NA	NA	NA	NA	NA
EPlOSAG00000000430	0	NA	NA	NA	NA	NA
EPlOSAG00000000431	0	NA	NA	NA	NA	NA
EPlOSAG00000000432	0	NA	NA	NA	NA	NA
EPlOSAG00000000433	0	NA	NA	NA	NA	NA
EPlOSAG00000000434	0	NA	NA	NA	NA	NA
EPlOSAG00000000435	0	NA	NA	NA	NA	NA
EPlOSAG00000000436	0	NA	NA	NA	NA	NA
EPlOSAG00000000437	0	NA	NA	NA	NA	NA
EPlOSAG00000000438	0	NA	NA	NA	NA	NA
EPlOSAG00000000439	0	NA	NA	NA	NA	NA
EPlOSAG00000000440	0	NA	NA	NA	NA	NA
EPlOSAG00000000441	0	NA	NA	NA	NA	NA
EPlOSAG00000000442	0,144384661632121	-0,0113157404663571	0,0468151596754536	-0,241711030033936	0,809004082224841	0,999896105762847
EPlOSAG00000000443	0,315475512076323	-0,0003263197070976	0,050375391513481	-0,00647776021771014	0,994831531279742	0,999896105762847
EPlOSAG00000000444	0,767838027911197	0,0208190916902128	0,0764446066291582	0,272342191401529	0,785358917730535	0,999896105762847
EPlOSAG00000000445	0	NA	NA	NA	NA	NA
EPlOSAG00000000446	0	NA	NA	NA	NA	NA
EPlOSAG00000000447	0	NA	NA	NA	NA	NA
EPlOSAG00000000448	0	NA	NA	NA	NA	NA
EPlOSAG00000000449	0	NA	NA	NA	NA	NA
EPlOSAG00000000450	0	NA	NA	NA	NA	NA
EPlOSAG00000000451	0	NA	NA	NA	NA	NA
EPlOSAG00000000452	0	NA	NA	NA	NA	NA
EPlOSAG00000000453	0	NA	NA	NA	NA	NA
EPlOSAG00000000454	0	NA	NA	NA	NA	NA
EPlOSAG00000000455	0	NA	NA	NA	NA	NA
EPlOSAG00000000456	0,366342635291794	0,0217875764024872	0,0468151596754536	0,465395751152612	0,641648076319757	0,999896105762847
EPlOSAG00000000457	0	NA	NA	NA	NA	NA
EPlOSAG00000000458	0	NA	NA	NA	NA	NA
EPlOSAG00000000459	0,183171317645897	0,0107531374462058	0,0468151596754536	0,229693490757096	0,818329953312853	0,999896105762847
EPlOSAG00000000460	0	NA	NA	NA	NA	NA
EPlOSAG00000000461	0	NA	NA	NA	NA	NA
EPlOSAG00000000462	0	NA	NA	NA	NA	NA
EPlOSAG00000000463	0	NA	NA	NA	NA	NA
EPlOSAG00000000464	1,72533103437529	-0,0171821382771964	0,109934738551815	-0,156293984081275	0,875801298075297	0,999896105762847
EPlOSAG00000000465	0	NA	NA	NA	NA	NA
EPlOSAG00000000466	0	NA	NA	NA	NA	NA
EPlOSAG00000000467	0	NA	NA	NA	NA	NA
EPlOSAG00000000468	0	NA	NA	NA	NA	NA
EPlOSAG00000000469	0	NA	NA	NA	NA	NA
EPlOSAG00000000470	0	NA	NA	NA	NA	NA
EPlOSAG00000000471	0	NA	NA	NA	NA	NA
EPlOSAG00000000472	0	NA	NA	NA	NA	NA
EPlOSAG00000000473	0	NA	NA	NA	NA	NA
EPlOSAG00000000474	0	NA	NA	NA	NA	NA
EPlOSAG00000000475	0	NA	NA	NA	NA	NA
EPlOSAG00000000476	0	NA	NA	NA	NA	NA
EPlOSAG00000000477	0	NA	NA	NA	NA	NA
EPlOSAG00000000478	0	NA	NA	NA	NA	NA
EPlOSAG00000000479	0	NA	NA	NA	NA	NA
EPlOSAG00000000480	0	NA	NA	NA	NA	NA
EPlOSAG00000000481	0	NA	NA	NA	NA	NA
EPlOSAG00000000482	0	NA	NA	NA	NA	NA
EPlOSAG00000000483	0,147948693500529	0,0107531374462057	0,0468151596754536	0,229693490757095	0,818329953312854	0,999896105762847
EPlOSAG00000000484	0	NA	NA	NA	NA	NA
EPlOSAG00000000485	0	NA	NA	NA	NA	NA
EPlOSAG00000000486	0	NA	NA	NA	NA	NA
EPlOSAG00000000487	0	NA	NA	NA	NA	NA
EPlOSAG00000000488	0	NA	NA	NA	NA	NA
EPlOSAG00000000489	0	NA	NA	NA	NA	NA
EPlOSAG00000000490	0	NA	NA	NA	NA	NA
EPlOSAG00000000491	0	NA	NA	NA	NA	NA
EPlOSAG00000000492	0	NA	NA	NA	NA	NA
EPlOSAG00000000493	0	NA	NA	NA	NA	NA
EPlOSAG00000000494	0	NA	NA	NA	NA	NA
EPlOSAG00000000495	0	NA	NA	NA	NA	NA
EPlOSAG00000000496	0	NA	NA	NA	NA	NA
EPlOSAG00000000497	0,167526818575794	-0,0113157404663571	0,0468151596754536	-0,241711030033936	0,809004082224841	0,999896105762847
EPlOSAG00000000498	0	NA	NA	NA	NA	NA
EPlOSAG00000000499	0	NA	NA	NA	NA	NA
EPlOSAG00000000500	0	NA	NA	NA	NA	NA
EPlOSAG00000000501	0	NA	NA	NA	NA	NA
EPlOSAG00000000502	0	NA	NA	NA	NA	NA
EPlOSAG00000000503	0	NA	NA	NA	NA	NA
EPlOSAG00000000504	0	NA	NA	NA	NA	NA
EPlOSAG00000000505	0	NA	NA	NA	NA	NA
EPlOSAG00000000506	0	NA	NA	NA	NA	NA
EPlOSAG00000000507	0	NA	NA	NA	NA	NA
EPlOSAG00000000508	0	NA	NA	NA	NA	NA
EPlOSAG00000000509	0	NA	NA	NA	NA	NA
EPlOSAG00000000510	0	NA	NA	NA	NA	NA
EPlOSAG00000000511	0	NA	NA	NA	NA	NA
EPlOSAG00000000512	0	NA	NA	NA	NA	NA
EPlOSAG00000000513	0	NA	NA	NA	NA	NA
EPlOSAG00000000514	0	NA	NA	NA	NA	NA
EPlOSAG00000000515	0	NA	NA	NA	NA	NA
EPlOSAG00000000516	0	NA	NA	NA	NA	NA
EPlOSAG00000000517	0	NA	NA	NA	NA	NA
EPlOSAG00000000518	0	NA	NA	NA	NA	NA
EPlOSAG00000000519	0	NA	NA	NA	NA	NA
EPlOSAG00000000520	0	NA	NA	NA	NA	NA
EPlOSAG00000000521	0	NA	NA	NA	NA	NA
EPlOSAG00000000522	0	NA	NA	NA	NA	NA
EPlOSAG00000000523	0	NA	NA	NA	NA	NA
EPlOSAG00000000524	0	NA	NA	NA	NA	NA
EPlOSAG00000000525	0,641044284708242	0,00129274854935227	0,071254280169925	0,018142749407746	0,985524974459748	0,999896105762847
EPlOSAG00000000526	0	NA	NA	NA	NA	NA
EPlOSAG00000000527	0	NA	NA	NA	NA	NA
EPlOSAG00000000528	0	NA	NA	NA	NA	NA
EPlOSAG00000000529	0	NA	NA	NA	NA	NA
EPlOSAG00000000530	0	NA	NA	NA	NA	NA
EPlOSAG00000000531	0,856630000719755	-0,0719113187918586	0,0883333043529758	-0,814090668503742	0,415593011246471	0,999896105762847
EPlOSAG00000000532	0	NA	NA	NA	NA	NA
EPlOSAG00000000533	0	NA	NA	NA	NA	NA
EPlOSAG00000000534	0	NA	NA	NA	NA	NA
EPlOSAG00000000535	0	NA	NA	NA	NA	NA
EPlOSAG00000000536	0	NA	NA	NA	NA	NA
EPlOSAG00000000537	0	NA	NA	NA	NA	NA
EPlOSAG00000000538	0	NA	NA	NA	NA	NA
EPlOSAG00000000539	0	NA	NA	NA	NA	NA
EPlOSAG00000000540	0,194020384290149	-0,0113157404663571	0,0468151596754536	-0,241711030033936	0,809004082224841	0,999896105762847
EPlOSAG00000000541	0	NA	NA	NA	NA	NA
EPlOSAG00000000542	0	NA	NA	NA	NA	NA
EPlOSAG00000000543	0	NA	NA	NA	NA	NA
EPlOSAG00000000544	0	NA	NA	NA	NA	NA
EPlOSAG00000000545	0	NA	NA	NA	NA	NA
EPlOSAG00000000546	0	NA	NA	NA	NA	NA
EPlOSAG00000000547	0	NA	NA	NA	NA	NA
EPlOSAG00000000548	0	NA	NA	NA	NA	NA
EPlOSAG00000000549	0	NA	NA	NA	NA	NA
EPlOSAG00000000550	0	NA	NA	NA	NA	NA
EPlOSAG00000000551	0	NA	NA	NA	NA	NA
EPlOSAG00000000552	0	NA	NA	NA	NA	NA
EPlOSAG00000000553	0	NA	NA	NA	NA	NA
EPlOSAG00000000554	0	NA	NA	NA	NA	NA
EPlOSAG00000000555	0	NA	NA	NA	NA	NA
EPlOSAG00000000556	0	NA	NA	NA	NA	NA
EPlOSAG00000000557	0	NA	NA	NA	NA	NA
EPlOSAG00000000558	0	NA	NA	NA	NA	NA
EPlOSAG00000000559	0	NA	NA	NA	NA	NA
EPlOSAG00000000560	0	NA	NA	NA	NA	NA
EPlOSAG00000000561	0	NA	NA	NA	NA	NA
EPlOSAG00000000562	0	NA	NA	NA	NA	NA
EPlOSAG00000000563	0	NA	NA	NA	NA	NA
EPlOSAG00000000564	0	NA	NA	NA	NA	NA
EPlOSAG00000000565	0	NA	NA	NA	NA	NA
EPlOSAG00000000566	0	NA	NA	NA	NA	NA
EPlOSAG00000000567	0	NA	NA	NA	NA	NA
EPlOSAG00000000568	0	NA	NA	NA	NA	NA
EPlOSAG00000000569	0	NA	NA	NA	NA	NA
EPlOSAG00000000570	0	NA	NA	NA	NA	NA
EPlOSAG00000000571	0	NA	NA	NA	NA	NA
EPlOSAG00000000572	0	NA	NA	NA	NA	NA
EPlOSAG00000000573	0	NA	NA	NA	NA	NA
EPlOSAG00000000574	0	NA	NA	NA	NA	NA
EPlOSAG00000000575	0	NA	NA	NA	NA	NA
EPlOSAG00000000576	0	NA	NA	NA	NA	NA
EPlOSAG00000000577	0	NA	NA	NA	NA	NA
EPlOSAG00000000578	0	NA	NA	NA	NA	NA
EPlOSAG00000000579	0	NA	NA	NA	NA	NA
EPlOSAG00000000580	0	NA	NA	NA	NA	NA
EPlOSAG00000000581	0	NA	NA	NA	NA	NA
EPlOSAG00000000582	0	NA	NA	NA	NA	NA
EPlOSAG00000000583	0	NA	NA	NA	NA	NA
EPlOSAG00000000584	0	NA	NA	NA	NA	NA
EPlOSAG00000000585	0	NA	NA	NA	NA	NA
EPlOSAG00000000586	0	NA	NA	NA	NA	NA
EPlOSAG00000000587	0	NA	NA	NA	NA	NA
EPlOSAG00000000588	0	NA	NA	NA	NA	NA
EPlOSAG00000000589	0	NA	NA	NA	NA	NA
EPlOSAG00000000590	0	NA	NA	NA	NA	NA
EPlOSAG00000000591	0	NA	NA	NA	NA	NA
EPlOSAG00000000592	0	NA	NA	NA	NA	NA
EPlOSAG00000000593	0	NA	NA	NA	NA	NA
EPlOSAG00000000594	0	NA	NA	NA	NA	NA
EPlOSAG00000000595	0	NA	NA	NA	NA	NA
EPlOSAG00000000596	0	NA	NA	NA	NA	NA
EPlOSAG00000000597	0	NA	NA	NA	NA	NA
EPlOSAG00000000598	0	NA	NA	NA	NA	NA
EPlOSAG00000000599	0	NA	NA	NA	NA	NA
EPlOSAG00000000600	0	NA	NA	NA	NA	NA
EPlOSAG00000000601	0	NA	NA	NA	NA	NA
EPlOSAG00000000602	0	NA	NA	NA	NA	NA
EPlOSAG00000000603	0	NA	NA	NA	NA	NA
EPlOSAG00000000604	0	NA	NA	NA	NA	NA
EPlOSAG00000000605	0	NA	NA	NA	NA	NA
EPlOSAG00000000606	0	NA	NA	NA	NA	NA
EPlOSAG00000000607	0,167526818575794	-0,0113157404663571	0,0468151596754536	-0,241711030033936	0,809004082224841	0,999896105762847
EPlOSAG00000000608	0	NA	NA	NA	NA	NA
EPlOSAG00000000609	0,167526818575794	-0,0113157404663571	0,0468151596754536	-0,241711030033936	0,809004082224841	0,999896105762847
EPlOSAG00000000610	0,533869453867588	0,0170204776158829	0,0583308668347848	0,291791954062526	0,770445697400961	0,999896105762847
EPlOSAG00000000611	0	NA	NA	NA	NA	NA
EPlOSAG00000000612	0	NA	NA	NA	NA	NA
EPlOSAG00000000613	0	NA	NA	NA	NA	NA
EPlOSAG00000000614	0	NA	NA	NA	NA	NA
EPlOSAG00000000615	0,183171317645897	0,0107531374462058	0,0468151596754536	0,229693490757096	0,818329953312853	0,999896105762847
EPlOSAG00000000616	0	NA	NA	NA	NA	NA
EPlOSAG00000000617	0	NA	NA	NA	NA	NA
EPlOSAG00000000618	0	NA	NA	NA	NA	NA
EPlOSAG00000000619	0	NA	NA	NA	NA	NA
EPlOSAG00000000620	0	NA	NA	NA	NA	NA
EPlOSAG00000000621	0	NA	NA	NA	NA	NA
EPlOSAG00000000622	0	NA	NA	NA	NA	NA
EPlOSAG00000000623	0	NA	NA	NA	NA	NA
EPlOSAG00000000624	0	NA	NA	NA	NA	NA
EPlOSAG00000000625	0	NA	NA	NA	NA	NA
EPlOSAG00000000626	0	NA	NA	NA	NA	NA
EPlOSAG00000000627	0	NA	NA	NA	NA	NA
EPlOSAG00000000628	0	NA	NA	NA	NA	NA
EPlOSAG00000000629	0	NA	NA	NA	NA	NA
EPlOSAG00000000630	0	NA	NA	NA	NA	NA
EPlOSAG00000000631	0	NA	NA	NA	NA	NA
EPlOSAG00000000632	0	NA	NA	NA	NA	NA
EPlOSAG00000000633	0	NA	NA	NA	NA	NA
EPlOSAG00000000634	0	NA	NA	NA	NA	NA
EPlOSAG00000000635	0	NA	NA	NA	NA	NA
EPlOSAG00000000636	0	NA	NA	NA	NA	NA
EPlOSAG00000000637	0	NA	NA	NA	NA	NA
EPlOSAG00000000638	0	NA	NA	NA	NA	NA
EPlOSAG00000000639	0	NA	NA	NA	NA	NA
EPlOSAG00000000640	0,167526818575794	-0,0113157404663571	0,0468151596754536	-0,241711030033936	0,809004082224841	0,999896105762847
EPlOSAG00000000641	0	NA	NA	NA	NA	NA
EPlOSAG00000000642	0	NA	NA	NA	NA	NA
EPlOSAG00000000643	0	NA	NA	NA	NA	NA
EPlOSAG00000000644	0	NA	NA	NA	NA	NA
EPlOSAG00000000645	0	NA	NA	NA	NA	NA
EPlOSAG00000000646	0	NA	NA	NA	NA	NA
EPlOSAG00000000647	0	NA	NA	NA	NA	NA
EPlOSAG00000000648	0	NA	NA	NA	NA	NA
EPlOSAG00000000649	0,164566402250164	0,0107531374462058	0,0468151596754536	0,229693490757096	0,818329953312853	0,999896105762847
EPlOSAG00000000650	0	NA	NA	NA	NA	NA
EPlOSAG00000000651	0	NA	NA	NA	NA	NA
EPlOSAG00000000652	0	NA	NA	NA	NA	NA
EPlOSAG00000000653	0	NA	NA	NA	NA	NA
EPlOSAG00000000654	0	NA	NA	NA	NA	NA
EPlOSAG00000000655	0	NA	NA	NA	NA	NA
EPlOSAG00000000656	0	NA	NA	NA	NA	NA
EPlOSAG00000000657	0	NA	NA	NA	NA	NA
EPlOSAG00000000658	0	NA	NA	NA	NA	NA
EPlOSAG00000000659	0	NA	NA	NA	NA	NA
EPlOSAG00000000660	0	NA	NA	NA	NA	NA
EPlOSAG00000000661	0	NA	NA	NA	NA	NA
EPlOSAG00000000662	0	NA	NA	NA	NA	NA
EPlOSAG00000000663	0	NA	NA	NA	NA	NA
EPlOSAG00000000664	0	NA	NA	NA	NA	NA
EPlOSAG00000000665	0	NA	NA	NA	NA	NA
EPlOSAG00000000666	0	NA	NA	NA	NA	NA
EPlOSAG00000000667	0	NA	NA	NA	NA	NA
EPlOSAG00000000668	0	NA	NA	NA	NA	NA
EPlOSAG00000000669	0	NA	NA	NA	NA	NA
EPlOSAG00000000670	0	NA	NA	NA	NA	NA
EPlOSAG00000000671	0	NA	NA	NA	NA	NA
EPlOSAG00000000672	0	NA	NA	NA	NA	NA
EPlOSAG00000000673	0	NA	NA	NA	NA	NA
EPlOSAG00000000674	0	NA	NA	NA	NA	NA
EPlOSAG00000000675	0	NA	NA	NA	NA	NA
EPlOSAG00000000676	0	NA	NA	NA	NA	NA
EPlOSAG00000000677	0	NA	NA	NA	NA	NA
EPlOSAG00000000678	0	NA	NA	NA	NA	NA
EPlOSAG00000000679	0	NA	NA	NA	NA	NA
EPlOSAG00000000680	0	NA	NA	NA	NA	NA
EPlOSAG00000000681	0	NA	NA	NA	NA	NA
EPlOSAG00000000682	0	NA	NA	NA	NA	NA
EPlOSAG00000000683	0	NA	NA	NA	NA	NA
EPlOSAG00000000684	0	NA	NA	NA	NA	NA
EPlOSAG00000000685	0	NA	NA	NA	NA	NA
EPlOSAG00000000686	0	NA	NA	NA	NA	NA
EPlOSAG00000000687	0	NA	NA	NA	NA	NA
EPlOSAG00000000688	0	NA	NA	NA	NA	NA
EPlOSAG00000000689	0	NA	NA	NA	NA	NA
EPlOSAG00000000690	0	NA	NA	NA	NA	NA
EPlOSAG00000000691	0	NA	NA	NA	NA	NA
EPlOSAG00000000692	0	NA	NA	NA	NA	NA
EPlOSAG00000000693	0	NA	NA	NA	NA	NA
EPlOSAG00000000694	0	NA	NA	NA	NA	NA
EPlOSAG00000000695	0	NA	NA	NA	NA	NA
EPlOSAG00000000696	0	NA	NA	NA	NA	NA
EPlOSAG00000000697	0	NA	NA	NA	NA	NA
EPlOSAG00000000698	0	NA	NA	NA	NA	NA
EPlOSAG00000000699	0	NA	NA	NA	NA	NA
EPlOSAG00000000700	0	NA	NA	NA	NA	NA
EPlOSAG00000000701	0	NA	NA	NA	NA	NA
EPlOSAG00000000702	0	NA	NA	NA	NA	NA
EPlOSAG00000000703	0	NA	NA	NA	NA	NA
EPlOSAG00000000704	0	NA	NA	NA	NA	NA
EPlOSAG00000000705	0	NA	NA	NA	NA	NA
EPlOSAG00000000706	0	NA	NA	NA	NA	NA
EPlOSAG00000000707	0	NA	NA	NA	NA	NA
EPlOSAG00000000708	0	NA	NA	NA	NA	NA
EPlOSAG00000000709	0	NA	NA	NA	NA	NA
EPlOSAG00000000710	0	NA	NA	NA	NA	NA
EPlOSAG00000000711	0	NA	NA	NA	NA	NA
EPlOSAG00000000712	0	NA	NA	NA	NA	NA
EPlOSAG00000000713	0	NA	NA	NA	NA	NA
EPlOSAG00000000714	0	NA	NA	NA	NA	NA
EPlOSAG00000000715	0	NA	NA	NA	NA	NA
EPlOSAG00000000716	0	NA	NA	NA	NA	NA
EPlOSAG00000000717	0	NA	NA	NA	NA	NA
EPlOSAG00000000718	0	NA	NA	NA	NA	NA
EPlOSAG00000000719	0	NA	NA	NA	NA	NA
EPlOSAG00000000720	0	NA	NA	NA	NA	NA
EPlOSAG00000000721	0	NA	NA	NA	NA	NA
EPlOSAG00000000722	0	NA	NA	NA	NA	NA
EPlOSAG00000000723	0	NA	NA	NA	NA	NA
EPlOSAG00000000724	0	NA	NA	NA	NA	NA
EPlOSAG00000000725	0	NA	NA	NA	NA	NA
EPlOSAG00000000726	0	NA	NA	NA	NA	NA
EPlOSAG00000000727	0	NA	NA	NA	NA	NA
EPlOSAG00000000728	0	NA	NA	NA	NA	NA
EPlOSAG00000000729	0	NA	NA	NA	NA	NA
EPlOSAG00000000730	0	NA	NA	NA	NA	NA
EPlOSAG00000000731	0	NA	NA	NA	NA	NA
EPlOSAG00000000732	0	NA	NA	NA	NA	NA
EPlOSAG00000000733	0	NA	NA	NA	NA	NA
EPlOSAG00000000734	0	NA	NA	NA	NA	NA
EPlOSAG00000000735	0	NA	NA	NA	NA	NA
EPlOSAG00000000736	0	NA	NA	NA	NA	NA
EPlOSAG00000000737	0	NA	NA	NA	NA	NA
EPlOSAG00000000738	0	NA	NA	NA	NA	NA
EPlOSAG00000000739	0	NA	NA	NA	NA	NA
EPlOSAG00000000740	0	NA	NA	NA	NA	NA
EPlOSAG00000000741	0	NA	NA	NA	NA	NA
EPlOSAG00000000742	0	NA	NA	NA	NA	NA
EPlOSAG00000000743	0,183171317645897	0,0107531374462058	0,0468151596754536	0,229693490757096	0,818329953312853	0,999896105762847
EPlOSAG00000000744	0	NA	NA	NA	NA	NA
EPlOSAG00000000745	0	NA	NA	NA	NA	NA
EPlOSAG00000000746	0	NA	NA	NA	NA	NA
EPlOSAG00000000747	0	NA	NA	NA	NA	NA
EPlOSAG00000000748	0	NA	NA	NA	NA	NA
EPlOSAG00000000749	0	NA	NA	NA	NA	NA
EPlOSAG00000000750	0	NA	NA	NA	NA	NA
EPlOSAG00000000751	0	NA	NA	NA	NA	NA
EPlOSAG00000000752	0	NA	NA	NA	NA	NA
EPlOSAG00000000753	0	NA	NA	NA	NA	NA
EPlOSAG00000000754	0	NA	NA	NA	NA	NA
[truncated: 88,163 more rows]

## Sheet: 1dpt - Sign. genes
Gene	log2FoldChange	Padj
/	/	/

## Sheet: 1dpt - Mapman
bin	name	p-value
29	protein	0.0
29.2	protein.synthesis	0.0
29.2.1	protein.synthesis.ribosomal protein	0.0
29.2.1.2	protein.synthesis.ribosomal protein.eukaryotic	0.0
29.2.1.2.1	protein.synthesis.ribosomal protein.eukaryotic.40S subunit	0.0
29.2.1.2.2	protein.synthesis.ribosomal protein.eukaryotic.60S subunit	0.0
29.5.11.20	protein.degradation.ubiquitin.proteasom	6.737467726582378E-13
29.3.4	protein.targeting.secretory pathway	1.1790568521519162E-12
9	mitochondrial electron transport / ATP synthesis	1.8107984247863997E-11
29.3	protein.targeting	3.88105198250675E-11
35	not assigned	3.88105198250675E-11
35.2	not assigned.unknown	3.88105198250675E-11
13	amino acid metabolism	7.382709828089691E-11
13.1	amino acid metabolism.synthesis	1.4307761324922856E-10
34	transport	5.4323952743592E-10
29.2.3	protein.synthesis.initiation	1.5853893198247704E-9
1.1	PS.lightreaction	3.491400730172302E-9
8.1	TCA / org. transformation.TCA	1.3870570371289482E-8
29.3.4.99	protein.targeting.secretory pathway.unspecified	1.866227733752399E-8
29.6	protein.folding	9.478538909313272E-8
1	PS	2.574477390009792E-7
1.1.1.1	PS.lightreaction.photosystem II.LHC-II	5.355428691810797E-7
13.1.6	amino acid metabolism.synthesis.aromatic aa	5.527396650529187E-7
29.2.1.1.3	protein.synthesis.ribosomal protein.prokaryotic.unknown organellar	2.7301841226679002E-6
8	TCA / org. transformation	3.085794076795878E-6
29.2.1.1.3.2	protein.synthesis.ribosomal protein.prokaryotic.unknown organellar.50S subunit	5.50781667007416E-6
1.1.1	PS.lightreaction.photosystem II	5.50781667007416E-6
1.1.2	PS.lightreaction.photosystem I	7.221112014663596E-6
34.99	transport.misc	1.2247932570987579E-5
30.5	signalling.G-proteins	2.4641143922199404E-5
29.2.1.1	protein.synthesis.ribosomal protein.prokaryotic	2.697509136707238E-5
29.5.11.4.3.2	protein.degradation.ubiquitin.E3.SCF.FBOX	6.273996574580255E-5
23.4	nucleotide metabolism.phosphotransfer and pyrophosphatases	1.1169774963979025E-4
31.4	cell.vesicle transport	1.1169774963979025E-4
1.1.2.2	PS.lightreaction.photosystem I.PSI polypeptide subunits	1.2334545534044294E-4
20.1.7	stress.biotic.PR-proteins	1.564862386814285E-4
21	redox	2.045045857589266E-4
23	nucleotide metabolism	2.4371103186123029E-4
9.1	mitochondrial electron transport / ATP synthesis.NADH-DH	2.840373696148919E-4
29.3.4.1	protein.targeting.secretory pathway.ER	2.862331472038848E-4
13.1.3	amino acid metabolism.synthesis.aspartate family	3.165102377628692E-4
29.5.11.4.3	protein.degradation.ubiquitin.E3.SCF	4.2317914739260684E-4
34.16	transport.ABC transporters and multidrug resistance systems	6.03950727297046E-4
29.5.11.4	protein.degradation.ubiquitin.E3	6.657590473440725E-4
4	glycolysis	9.11140538333102E-4
9.1.2	mitochondrial electron transport / ATP synthesis.NADH-DH.localisation not clear	0.0021356616788436177
8.1.1	TCA / org. transformation.TCA.pyruvate DH	0.0023764042554541565
4.1	glycolysis.cytosolic branch	0.0023764042554541565
13.1.6.1	amino acid metabolism.synthesis.aromatic aa.chorismate	0.002414569065500271
13.1.6.5	amino acid metabolism.synthesis.aromatic aa.tryptophan	0.002998350510753589
10.7	cell wall.modification	0.00435211440543899
34.1	transport.p- and v-ATPases	0.004407458693771887
29.2.1.2.2.34	protein.synthesis.ribosomal protein.eukaryotic.60S subunit.L34	0.004438713797349681
21.2	redox.ascorbate and glutathione	0.004774391234677983
29.1	protein.aa activation	0.004774391234677983
4.1.13	glycolysis.cytosolic branch.enolase	0.005288795838326786
11.1	lipid metabolism.FA synthesis and FA elongation	0.005582298150246635
21.2.1	redox.ascorbate and glutathione.ascorbate	0.0056159481114596505
34.9	transport.metabolite transporters at the mitochondrial membrane	0.006502208853635949
29.3.2	protein.targeting.mitochondria	0.0067648781404638925
13.1.2	amino acid metabolism.synthesis.glutamate family	0.007710284275484616
23.1	nucleotide metabolism.synthesis	0.009053701911130092
29.7	protein.glycosylation	0.009480418820210154
16	secondary metabolism	0.009480418820210154
10.1	cell wall.precursor synthesis	0.011371733358188316
28.1.3	DNA.synthesis/chromatin structure.histone	0.011638644924955144
27.3.71	RNA.regulation of transcription.SNF7	0.01496466823033332
9.9	mitochondrial electron transport / ATP synthesis.F1-ATPase	0.01679199298902041
29.2.1.2.2.80	protein.synthesis.ribosomal protein.eukaryotic.60S subunit.P0	0.017096835647574058
29.2.4	protein.synthesis.elongation	0.017096835647574058
26	misc	0.017894219117034364
9.7	mitochondrial electron transport / ATP synthesis.cytochrome c oxidase	0.020387060289688966
14	S-assimilation	0.021492493814089075
4.1.8	glycolysis.cytosolic branch.glyceraldehyde 3-phosphate dehydrogenase (GAP-DH)	0.02203611755245299
29.2.1.2.2.32	protein.synthesis.ribosomal protein.eukaryotic.60S subunit.L32	0.022286727629418954
13.1.7	amino acid metabolism.synthesis.histidine	0.025226603250836307
29.2.1.1.3.2.510	protein.synthesis.ribosomal protein.prokaryotic.unknown organellar.50S subunit.L10A	0.025905589299143585
29.2.1.2.2.510	protein.synthesis.ribosomal protein.eukaryotic.60S subunit.L10A	0.025905589299143585
13.1.6.5.1	amino acid metabolism.synthesis.aromatic aa.tryptophan.anthranilate synthase	0.026518875185776804
11.2	lipid metabolism.FA desaturation	0.027719884883813727
7.1.1	OPP.oxidative PP.G6PD	0.027719884883813727
23.1.2	nucleotide metabolism.synthesis.purine	0.029004431423415213
18	Co-factor and vitamine metabolism	0.031392239981715
16.1	secondary metabolism.isoprenoids	0.03148925472054005
25	C1-metabolism	0.03220035057022104
26.14	misc.oxygenases	0.03220035057022104
29.2.1.2.1.18	protein.synthesis.ribosomal protein.eukaryotic.40S subunit.S18	0.03220035057022104
22.1	polyamine metabolism.synthesis	0.03220035057022104
13.1.1.2	amino acid metabolism.synthesis.central amino acid metabolism.aspartate	0.034019156064502155
13.1.1.2.1	amino acid metabolism.synthesis.central amino acid metabolism.aspartate.aspartate aminotransferase	0.034019156064502155
22	polyamine metabolism	0.034715827342301976
29.2.1.2.1.9	protein.synthesis.ribosomal protein.eukaryotic.40S subunit.S9	0.035282828021806927
29.3.5	protein.targeting.peroxisomes	0.03639514214169575
26.17	misc.dynamin	0.03639514214169575
7	OPP	0.03682164837407336
26.1	misc.misc2	0.03933960367686812
27.3.37	RNA.regulation of transcription.AS2,Lateral Organ Boundaries Gene Family	0.04036133877500828
13.1.2.3	amino acid metabolism.synthesis.glutamate family.arginine	0.041941090847107024
13.1.3.5	amino acid metabolism.synthesis.aspartate family.lysine	0.041941090847107024
29.2.1.2.2.13	protein.synthesis.ribosomal protein.eukaryotic.60S subunit.L13	0.041941090847107024
23.4.10	nucleotide metabolism.phosphotransfer and pyrophosphatases.nucleoside diphosphate kinase	0.041941090847107024
29.2.1.1.3.2.35	protein.synthesis.ribosomal protein.prokaryotic.unknown organellar.50S subunit.L35	0.041941090847107024
11.1.30	lipid metabolism.FA synthesis and FA elongation.pyruvate kinase	0.041941090847107024
13.1.3.6.1.1	amino acid metabolism.synthesis.aspartate family.misc.homoserine.aspartate kinase	0.04453126836054345
19.3	tetrapyrrole synthesis.GSA	0.04458264405910568
34.4	transport.nitrate	0.0450215126459662
34.1.1	transport.p- and v-ATPases.H+-transporting two-sector ATPase	0.04546307269632685
29.2.1.2.1.53	protein.synthesis.ribosomal protein.eukaryotic.40S subunit.S3A	0.04546307269632685
21.1	redox.thioredoxin	0.049473226560792144

## Sheet: 1 dpt - GO-enrichment
	GO-enrichment on significantly upregulated genes
	analysis could not be executed, as no genes were found to be significantly upregulated
	GO-enrichment on significantly downregulated genes
	analysis could not be executed, as no genes were found to be significantly downregulated

## Sheet: 4dpt - All genes
	baseMean	log2FoldChange	lfcSE	stat	pvalue	padj
BAC19853	0	NA	NA	NA	NA	NA
BAC19854	0	NA	NA	NA	NA	NA
BAC19855	0	NA	NA	NA	NA	NA
BAC19857	0	NA	NA	NA	NA	NA
BAC19858	0	NA	NA	NA	NA	NA
BAC19859	0	NA	NA	NA	NA	NA
BAC19860	0	NA	NA	NA	NA	NA
BAC19861	0	NA	NA	NA	NA	NA
BAC19862	0	NA	NA	NA	NA	NA
BAC19863	0	NA	NA	NA	NA	NA
BAC19864	0	NA	NA	NA	NA	NA
BAC19865	0	NA	NA	NA	NA	NA
BAC19866	0	NA	NA	NA	NA	NA
BAC19867	0	NA	NA	NA	NA	NA
BAC19868	0	NA	NA	NA	NA	NA
BAC19869	0	NA	NA	NA	NA	NA
BAC19871	0	NA	NA	NA	NA	NA
BAC19872	0	NA	NA	NA	NA	NA
BAC19873	0	NA	NA	NA	NA	NA
BAC19874	0	NA	NA	NA	NA	NA
BAC19875	0	NA	NA	NA	NA	NA
BAC19876	0	NA	NA	NA	NA	NA
BAC19877	0	NA	NA	NA	NA	NA
BAC19878	0	NA	NA	NA	NA	NA
BAC19879	0	NA	NA	NA	NA	NA
BAC19880	0	NA	NA	NA	NA	NA
BAC19881	0	NA	NA	NA	NA	NA
BAC19882	0	NA	NA	NA	NA	NA
BAC19883	0	NA	NA	NA	NA	NA
BAC19884	0	NA	NA	NA	NA	NA
BAC19885	0	NA	NA	NA	NA	NA
BAC19886	0	NA	NA	NA	NA	NA
BAC19887	0	NA	NA	NA	NA	NA
BAC19888	0	NA	NA	NA	NA	NA
BAC19889	0	NA	NA	NA	NA	NA
BAC19890	0	NA	NA	NA	NA	NA
BAC19891	0	NA	NA	NA	NA	NA
BAC19892	0	NA	NA	NA	NA	NA
BAC19893	0	NA	NA	NA	NA	NA
BAC19894	0	NA	NA	NA	NA	NA
BAC19895	0	NA	NA	NA	NA	NA
BAC19896	0	NA	NA	NA	NA	NA
BAC19897	0	NA	NA	NA	NA	NA
BAC19898	0	NA	NA	NA	NA	NA
BAC19899	0	NA	NA	NA	NA	NA
BAC19900	0	NA	NA	NA	NA	NA
BAC19901	0	NA	NA	NA	NA	NA
BAC19902	0	NA	NA	NA	NA	NA
BAC19903	0	NA	NA	NA	NA	NA
BAC19904	0	NA	NA	NA	NA	NA
CAA33908	0	NA	NA	NA	NA	NA
CAA33909	0	NA	NA	NA	NA	NA
CAA33910	0	NA	NA	NA	NA	NA
CAA33911	0	NA	NA	NA	NA	NA
CAA33912	0	NA	NA	NA	NA	NA
CAA33913	0	NA	NA	NA	NA	NA
CAA33914	0	NA	NA	NA	NA	NA
CAA33915	0	NA	NA	NA	NA	NA
CAA33916	0	NA	NA	NA	NA	NA
CAA33917	0	NA	NA	NA	NA	NA
CAA33918	0	NA	NA	NA	NA	NA
CAA33919	0	NA	NA	NA	NA	NA
CAA33920	0	NA	NA	NA	NA	NA
CAA33921	0	NA	NA	NA	NA	NA
CAA33922	0	NA	NA	NA	NA	NA
CAA33923	0	NA	NA	NA	NA	NA
CAA33924	0	NA	NA	NA	NA	NA
CAA33925	0	NA	NA	NA	NA	NA
CAA33926	0	NA	NA	NA	NA	NA
CAA33927	0	NA	NA	NA	NA	NA
CAA33928	0	NA	NA	NA	NA	NA
CAA33930	0	NA	NA	NA	NA	NA
CAA33931	0	NA	NA	NA	NA	NA
CAA33932	0	NA	NA	NA	NA	NA
CAA33933	0	NA	NA	NA	NA	NA
CAA33934	0	NA	NA	NA	NA	NA
CAA33935	0	NA	NA	NA	NA	NA
CAA33936	0	NA	NA	NA	NA	NA
CAA33937	0	NA	NA	NA	NA	NA
CAA33938	0	NA	NA	NA	NA	NA
CAA33939	0	NA	NA	NA	NA	NA
CAA33940	0	NA	NA	NA	NA	NA
CAA33941	0	NA	NA	NA	NA	NA
CAA33942	0	NA	NA	NA	NA	NA
CAA33943	0	NA	NA	NA	NA	NA
CAA33944	0	NA	NA	NA	NA	NA
CAA33945	0	NA	NA	NA	NA	NA
CAA33946	0	NA	NA	NA	NA	NA
CAA33947	0	NA	NA	NA	NA	NA
CAA33948	0	NA	NA	NA	NA	NA
CAA33949	0	NA	NA	NA	NA	NA
CAA33950	0	NA	NA	NA	NA	NA
CAA33951	0	NA	NA	NA	NA	NA
CAA33952	0	NA	NA	NA	NA	NA
CAA33953	0	NA	NA	NA	NA	NA
CAA33954	0	NA	NA	NA	NA	NA
CAA33955	0	NA	NA	NA	NA	NA
CAA33956	0	NA	NA	NA	NA	NA
CAA33957	0	NA	NA	NA	NA	NA
CAA33958	0	NA	NA	NA	NA	NA
CAA33959	0	NA	NA	NA	NA	NA
CAA33960	0	NA	NA	NA	NA	NA
CAA33961	0	NA	NA	NA	NA	NA
CAA33962	0	NA	NA	NA	NA	NA
CAA33963	0	NA	NA	NA	NA	NA
CAA33964	0	NA	NA	NA	NA	NA
CAA33965	0	NA	NA	NA	NA	NA
CAA33966	0	NA	NA	NA	NA	NA
CAA33967	0	NA	NA	NA	NA	NA
CAA33968	0	NA	NA	NA	NA	NA
CAA33969	0	NA	NA	NA	NA	NA
CAA33970	0	NA	NA	NA	NA	NA
CAA33971	0	NA	NA	NA	NA	NA
CAA33972	0	NA	NA	NA	NA	NA
CAA33973	0	NA	NA	NA	NA	NA
CAA33974	0	NA	NA	NA	NA	NA
CAA33975	0	NA	NA	NA	NA	NA
CAA33976	0	NA	NA	NA	NA	NA
CAA33977	0	NA	NA	NA	NA	NA
CAA33978	0	NA	NA	NA	NA	NA
CAA33979	0	NA	NA	NA	NA	NA
CAA33980	0	NA	NA	NA	NA	NA
CAA33981	0	NA	NA	NA	NA	NA
CAA33982	0	NA	NA	NA	NA	NA
CAA33983	0	NA	NA	NA	NA	NA
CAA33984	0	NA	NA	NA	NA	NA
CAA33985	0	NA	NA	NA	NA	NA
CAA33986	0	NA	NA	NA	NA	NA
CAA33987	0	NA	NA	NA	NA	NA
CAA33988	0	NA	NA	NA	NA	NA
CAA33989	0	NA	NA	NA	NA	NA
CAA33990	0	NA	NA	NA	NA	NA
CAA33991	0	NA	NA	NA	NA	NA
CAA33992	0	NA	NA	NA	NA	NA
CAA33993	0	NA	NA	NA	NA	NA
CAA33994	0	NA	NA	NA	NA	NA
CAA33995	0	NA	NA	NA	NA	NA
CAA33996	0	NA	NA	NA	NA	NA
CAA33997	0	NA	NA	NA	NA	NA
CAA33998	0	NA	NA	NA	NA	NA
CAA33999	0	NA	NA	NA	NA	NA
CAA34000	0	NA	NA	NA	NA	NA
CAA34001	0	NA	NA	NA	NA	NA
CAA34002	0	NA	NA	NA	NA	NA
CAA34003	0	NA	NA	NA	NA	NA
CAA34004	0	NA	NA	NA	NA	NA
CAA34005	0	NA	NA	NA	NA	NA
CAA34006	0	NA	NA	NA	NA	NA
CAA34007	0	NA	NA	NA	NA	NA
CAA34008	0	NA	NA	NA	NA	NA
CAA34009	0	NA	NA	NA	NA	NA
CAA34010	0	NA	NA	NA	NA	NA
CAA34011	0	NA	NA	NA	NA	NA
CAA34012	0	NA	NA	NA	NA	NA
CAA34013	0	NA	NA	NA	NA	NA
CAA34014	0	NA	NA	NA	NA	NA
CAA34015	0	NA	NA	NA	NA	NA
ENSRNA049440515	0	NA	NA	NA	NA	NA
ENSRNA049440716	0	NA	NA	NA	NA	NA
ENSRNA049440948	0	NA	NA	NA	NA	NA
ENSRNA049441102	0	NA	NA	NA	NA	NA
ENSRNA049441259	0	NA	NA	NA	NA	NA
ENSRNA049441339	0	NA	NA	NA	NA	NA
ENSRNA049441421	0	NA	NA	NA	NA	NA
ENSRNA049441495	0	NA	NA	NA	NA	NA
ENSRNA049441592	0	NA	NA	NA	NA	NA
ENSRNA049441659	0	NA	NA	NA	NA	NA
ENSRNA049441771	0	NA	NA	NA	NA	NA
ENSRNA049441839	0	NA	NA	NA	NA	NA
ENSRNA049441928	0	NA	NA	NA	NA	NA
ENSRNA049441959	0	NA	NA	NA	NA	NA
ENSRNA049442095	0	NA	NA	NA	NA	NA
ENSRNA049442164	0	NA	NA	NA	NA	NA
ENSRNA049442195	0	NA	NA	NA	NA	NA
ENSRNA049442288	0	NA	NA	NA	NA	NA
ENSRNA049442327	0	NA	NA	NA	NA	NA
ENSRNA049442424	0	NA	NA	NA	NA	NA
ENSRNA049442722	0	NA	NA	NA	NA	NA
ENSRNA049442998	0	NA	NA	NA	NA	NA
ENSRNA049443084	0	NA	NA	NA	NA	NA
ENSRNA049443237	0	NA	NA	NA	NA	NA
ENSRNA049443551	0	NA	NA	NA	NA	NA
ENSRNA049443799	0	NA	NA	NA	NA	NA
ENSRNA049443885	0	NA	NA	NA	NA	NA
ENSRNA049443912	0	NA	NA	NA	NA	NA
ENSRNA049443980	0	NA	NA	NA	NA	NA
ENSRNA049444177	0	NA	NA	NA	NA	NA
ENSRNA049444189	0	NA	NA	NA	NA	NA
ENSRNA049444267	0	NA	NA	NA	NA	NA
ENSRNA049444301	0	NA	NA	NA	NA	NA
ENSRNA049444387	0	NA	NA	NA	NA	NA
ENSRNA049444399	0	NA	NA	NA	NA	NA
ENSRNA049444418	0	NA	NA	NA	NA	NA
ENSRNA049444505	0	NA	NA	NA	NA	NA
ENSRNA049444533	0	NA	NA	NA	NA	NA
ENSRNA049444615	0	NA	NA	NA	NA	NA
ENSRNA049444661	0	NA	NA	NA	NA	NA
ENSRNA049444701	0	NA	NA	NA	NA	NA
ENSRNA049444901	0	NA	NA	NA	NA	NA
ENSRNA049444971	0	NA	NA	NA	NA	NA
ENSRNA049445044	0	NA	NA	NA	NA	NA
ENSRNA049445060	0	NA	NA	NA	NA	NA
ENSRNA049445145	0	NA	NA	NA	NA	NA
ENSRNA049445225	0	NA	NA	NA	NA	NA
ENSRNA049445231	0	NA	NA	NA	NA	NA
ENSRNA049445269	0	NA	NA	NA	NA	NA
ENSRNA049445305	0	NA	NA	NA	NA	NA
ENSRNA049445358	0	NA	NA	NA	NA	NA
ENSRNA049445376	0	NA	NA	NA	NA	NA
ENSRNA049445384	0	NA	NA	NA	NA	NA
ENSRNA049445399	0	NA	NA	NA	NA	NA
ENSRNA049445407	0	NA	NA	NA	NA	NA
ENSRNA049445538	0	NA	NA	NA	NA	NA
ENSRNA049445580	0	NA	NA	NA	NA	NA
ENSRNA049445657	0	NA	NA	NA	NA	NA
ENSRNA049445742	0	NA	NA	NA	NA	NA
ENSRNA049445753	0	NA	NA	NA	NA	NA
ENSRNA049445795	0	NA	NA	NA	NA	NA
ENSRNA049445860	0	NA	NA	NA	NA	NA
ENSRNA049445988	0	NA	NA	NA	NA	NA
ENSRNA049445998	0	NA	NA	NA	NA	NA
ENSRNA049446030	0	NA	NA	NA	NA	NA
ENSRNA049446133	0	NA	NA	NA	NA	NA
ENSRNA049446186	0	NA	NA	NA	NA	NA
ENSRNA049446272	0	NA	NA	NA	NA	NA
ENSRNA049446293	0	NA	NA	NA	NA	NA
ENSRNA049446332	0	NA	NA	NA	NA	NA
ENSRNA049446354	0	NA	NA	NA	NA	NA
ENSRNA049446479	0	NA	NA	NA	NA	NA
ENSRNA049446499	0	NA	NA	NA	NA	NA
ENSRNA049446523	0	NA	NA	NA	NA	NA
ENSRNA049446581	0	NA	NA	NA	NA	NA
ENSRNA049446637	0	NA	NA	NA	NA	NA
ENSRNA049446659	0	NA	NA	NA	NA	NA
ENSRNA049446674	0	NA	NA	NA	NA	NA
ENSRNA049446686	0	NA	NA	NA	NA	NA
ENSRNA049446715	0	NA	NA	NA	NA	NA
ENSRNA049446737	0	NA	NA	NA	NA	NA
ENSRNA049446755	0	NA	NA	NA	NA	NA
ENSRNA049446828	0	NA	NA	NA	NA	NA
ENSRNA049446836	0	NA	NA	NA	NA	NA
ENSRNA049446843	0	NA	NA	NA	NA	NA
ENSRNA049446857	0	NA	NA	NA	NA	NA
ENSRNA049446900	0	NA	NA	NA	NA	NA
ENSRNA049446912	0	NA	NA	NA	NA	NA
ENSRNA049446925	0	NA	NA	NA	NA	NA
ENSRNA049447002	0	NA	NA	NA	NA	NA
ENSRNA049447110	0	NA	NA	NA	NA	NA
ENSRNA049447124	0	NA	NA	NA	NA	NA
ENSRNA049447149	0	NA	NA	NA	NA	NA
ENSRNA049447201	0	NA	NA	NA	NA	NA
ENSRNA049447269	0	NA	NA	NA	NA	NA
ENSRNA049447319	0	NA	NA	NA	NA	NA
ENSRNA049447338	0	NA	NA	NA	NA	NA
ENSRNA049447358	0	NA	NA	NA	NA	NA
ENSRNA049447404	0	NA	NA	NA	NA	NA
ENSRNA049447449	0	NA	NA	NA	NA	NA
ENSRNA049447459	0	NA	NA	NA	NA	NA
ENSRNA049447492	0	NA	NA	NA	NA	NA
ENSRNA049447524	0	NA	NA	NA	NA	NA
ENSRNA049447574	0	NA	NA	NA	NA	NA
ENSRNA049447588	0	NA	NA	NA	NA	NA
ENSRNA049447734	0	NA	NA	NA	NA	NA
ENSRNA049447741	0	NA	NA	NA	NA	NA
ENSRNA049447757	0	NA	NA	NA	NA	NA
ENSRNA049447883	0	NA	NA	NA	NA	NA
ENSRNA049447937	0	NA	NA	NA	NA	NA
ENSRNA049447951	0	NA	NA	NA	NA	NA
ENSRNA049447972	0	NA	NA	NA	NA	NA
ENSRNA049448021	0	NA	NA	NA	NA	NA
ENSRNA049448047	0	NA	NA	NA	NA	NA
ENSRNA049448082	0	NA	NA	NA	NA	NA
ENSRNA049448103	0	NA	NA	NA	NA	NA
ENSRNA049448151	0	NA	NA	NA	NA	NA
ENSRNA049448293	0	NA	NA	NA	NA	NA
ENSRNA049448308	0	NA	NA	NA	NA	NA
ENSRNA049448329	0	NA	NA	NA	NA	NA
ENSRNA049448338	0	NA	NA	NA	NA	NA
ENSRNA049448355	0	NA	NA	NA	NA	NA
ENSRNA049448418	0	NA	NA	NA	NA	NA
ENSRNA049448453	0	NA	NA	NA	NA	NA
ENSRNA049448616	0	NA	NA	NA	NA	NA
ENSRNA049448734	0	NA	NA	NA	NA	NA
ENSRNA049448770	0	NA	NA	NA	NA	NA
ENSRNA049448783	0	NA	NA	NA	NA	NA
ENSRNA049448805	0	NA	NA	NA	NA	NA
ENSRNA049448821	0	NA	NA	NA	NA	NA
ENSRNA049448834	0	NA	NA	NA	NA	NA
ENSRNA049448855	0	NA	NA	NA	NA	NA
ENSRNA049449014	0	NA	NA	NA	NA	NA
ENSRNA049449035	0	NA	NA	NA	NA	NA
ENSRNA049449056	0	NA	NA	NA	NA	NA
ENSRNA049449070	0	NA	NA	NA	NA	NA
ENSRNA049449179	0	NA	NA	NA	NA	NA
ENSRNA049449240	0	NA	NA	NA	NA	NA
ENSRNA049449267	0	NA	NA	NA	NA	NA
ENSRNA049449286	0	NA	NA	NA	NA	NA
ENSRNA049449321	0	NA	NA	NA	NA	NA
ENSRNA049449344	0	NA	NA	NA	NA	NA
ENSRNA049449355	0	NA	NA	NA	NA	NA
ENSRNA049449432	0	NA	NA	NA	NA	NA
ENSRNA049449442	0	NA	NA	NA	NA	NA
ENSRNA049449660	0	NA	NA	NA	NA	NA
ENSRNA049449672	0	NA	NA	NA	NA	NA
ENSRNA049449688	0	NA	NA	NA	NA	NA
ENSRNA049449709	0	NA	NA	NA	NA	NA
ENSRNA049449750	0	NA	NA	NA	NA	NA
ENSRNA049449763	0	NA	NA	NA	NA	NA
ENSRNA049449871	0	NA	NA	NA	NA	NA
ENSRNA049449909	0	NA	NA	NA	NA	NA
ENSRNA049449930	0	NA	NA	NA	NA	NA
ENSRNA049450015	0	NA	NA	NA	NA	NA
ENSRNA049450054	0	NA	NA	NA	NA	NA
ENSRNA049450108	0	NA	NA	NA	NA	NA
ENSRNA049450128	0	NA	NA	NA	NA	NA
ENSRNA049450155	0	NA	NA	NA	NA	NA
ENSRNA049450189	0	NA	NA	NA	NA	NA
ENSRNA049450198	0	NA	NA	NA	NA	NA
ENSRNA049450219	0	NA	NA	NA	NA	NA
ENSRNA049450246	0	NA	NA	NA	NA	NA
ENSRNA049450267	0	NA	NA	NA	NA	NA
ENSRNA049450281	0	NA	NA	NA	NA	NA
ENSRNA049450453	0	NA	NA	NA	NA	NA
ENSRNA049450520	0	NA	NA	NA	NA	NA
ENSRNA049450578	0	NA	NA	NA	NA	NA
ENSRNA049450626	0	NA	NA	NA	NA	NA
ENSRNA049450650	0	NA	NA	NA	NA	NA
ENSRNA049450658	0	NA	NA	NA	NA	NA
ENSRNA049450674	0	NA	NA	NA	NA	NA
ENSRNA049450682	0	NA	NA	NA	NA	NA
ENSRNA049450701	0	NA	NA	NA	NA	NA
ENSRNA049450721	0	NA	NA	NA	NA	NA
ENSRNA049450733	0	NA	NA	NA	NA	NA
ENSRNA049450804	0	NA	NA	NA	NA	NA
ENSRNA049450845	0	NA	NA	NA	NA	NA
ENSRNA049450871	0	NA	NA	NA	NA	NA
ENSRNA049450896	0	NA	NA	NA	NA	NA
ENSRNA049450913	0	NA	NA	NA	NA	NA
ENSRNA049450965	0	NA	NA	NA	NA	NA
ENSRNA049450992	0	NA	NA	NA	NA	NA
ENSRNA049451040	0	NA	NA	NA	NA	NA
ENSRNA049451059	0	NA	NA	NA	NA	NA
ENSRNA049451085	0	NA	NA	NA	NA	NA
ENSRNA049451109	0	NA	NA	NA	NA	NA
ENSRNA049464427	0	NA	NA	NA	NA	NA
ENSRNA049464515	0	NA	NA	NA	NA	NA
ENSRNA049464535	0	NA	NA	NA	NA	NA
ENSRNA049464568	0	NA	NA	NA	NA	NA
ENSRNA049464586	0	NA	NA	NA	NA	NA
ENSRNA049464815	0,172270391469705	-0,0157544927919059	0,0623554995079397	-0,252656027394983	0,800534030610804	NA
ENSRNA049464840	0	NA	NA	NA	NA	NA
ENSRNA049464877	0	NA	NA	NA	NA	NA
ENSRNA049464904	0,165271333541266	0,0136401715723199	0,0623554995079397	0,218748493396048	0,826845971393375	NA
ENSRNA049464941	0	NA	NA	NA	NA	NA
ENSRNA049464961	0	NA	NA	NA	NA	NA
ENSRNA049464972	0	NA	NA	NA	NA	NA
ENSRNA049464985	0	NA	NA	NA	NA	NA
ENSRNA049465003	0	NA	NA	NA	NA	NA
ENSRNA049465030	0	NA	NA	NA	NA	NA
ENSRNA049465052	0	NA	NA	NA	NA	NA
ENSRNA049465109	10,9870351315682	-0,256904918180057	0,245285416296955	-1,04737135235564	0,294928339046616	NA
ENSRNA049465125	2,07529883795693	-0,221761550314027	0,158027187588376	-1,40331264321216	0,16052362964833	NA
ENSRNA049465309	0	NA	NA	NA	NA	NA
ENSRNA049465332	0	NA	NA	NA	NA	NA
ENSRNA049465347	0	NA	NA	NA	NA	NA
ENSRNA049465362	0	NA	NA	NA	NA	NA
ENSRNA049465381	0	NA	NA	NA	NA	NA
ENSRNA049465397	0	NA	NA	NA	NA	NA
ENSRNA049465412	0	NA	NA	NA	NA	NA
ENSRNA049465423	0	NA	NA	NA	NA	NA
ENSRNA049465477	0	NA	NA	NA	NA	NA
ENSRNA049465662	0	NA	NA	NA	NA	NA
ENSRNA049465677	0	NA	NA	NA	NA	NA
ENSRNA049465687	0	NA	NA	NA	NA	NA
ENSRNA049465699	0	NA	NA	NA	NA	NA
ENSRNA049465704	0	NA	NA	NA	NA	NA
ENSRNA049465715	0	NA	NA	NA	NA	NA
ENSRNA049465725	0	NA	NA	NA	NA	NA
ENSRNA049465740	0	NA	NA	NA	NA	NA
ENSRNA049465759	0	NA	NA	NA	NA	NA
ENSRNA049465776	0	NA	NA	NA	NA	NA
ENSRNA049465797	0	NA	NA	NA	NA	NA
ENSRNA049465818	0	NA	NA	NA	NA	NA
ENSRNA049465857	0	NA	NA	NA	NA	NA
ENSRNA049465882	0	NA	NA	NA	NA	NA
ENSRNA049465909	0	NA	NA	NA	NA	NA
ENSRNA049465938	0	NA	NA	NA	NA	NA
ENSRNA049465951	0	NA	NA	NA	NA	NA
ENSRNA049465971	0	NA	NA	NA	NA	NA
ENSRNA049465986	0	NA	NA	NA	NA	NA
ENSRNA049466001	0	NA	NA	NA	NA	NA
ENSRNA049466017	0	NA	NA	NA	NA	NA
ENSRNA049466028	0	NA	NA	NA	NA	NA
ENSRNA049466044	0	NA	NA	NA	NA	NA
ENSRNA049466052	0	NA	NA	NA	NA	NA
ENSRNA049466069	0	NA	NA	NA	NA	NA
ENSRNA049466088	0	NA	NA	NA	NA	NA
ENSRNA049466099	0	NA	NA	NA	NA	NA
ENSRNA049466121	0	NA	NA	NA	NA	NA
ENSRNA049466137	0	NA	NA	NA	NA	NA
ENSRNA049466151	0	NA	NA	NA	NA	NA
ENSRNA049466168	0	NA	NA	NA	NA	NA
ENSRNA049466182	0	NA	NA	NA	NA	NA
ENSRNA049466194	0	NA	NA	NA	NA	NA
ENSRNA049466206	0	NA	NA	NA	NA	NA
ENSRNA049466221	0	NA	NA	NA	NA	NA
ENSRNA049466235	0	NA	NA	NA	NA	NA
ENSRNA049466248	0	NA	NA	NA	NA	NA
ENSRNA049466264	0	NA	NA	NA	NA	NA
ENSRNA049466282	0	NA	NA	NA	NA	NA
ENSRNA049466327	0	NA	NA	NA	NA	NA
ENSRNA049466338	0	NA	NA	NA	NA	NA
ENSRNA049466486	0	NA	NA	NA	NA	NA
ENSRNA049466502	0	NA	NA	NA	NA	NA
ENSRNA049466512	0	NA	NA	NA	NA	NA
ENSRNA049466531	0	NA	NA	NA	NA	NA
ENSRNA049466546	0	NA	NA	NA	NA	NA
ENSRNA049466562	0	NA	NA	NA	NA	NA
ENSRNA049466581	0	NA	NA	NA	NA	NA
ENSRNA049466596	0	NA	NA	NA	NA	NA
ENSRNA049466614	0	NA	NA	NA	NA	NA
ENSRNA049466627	0	NA	NA	NA	NA	NA
ENSRNA049466643	0	NA	NA	NA	NA	NA
ENSRNA049466653	0	NA	NA	NA	NA	NA
ENSRNA049466667	0	NA	NA	NA	NA	NA
ENSRNA049466678	0	NA	NA	NA	NA	NA
ENSRNA049466696	0	NA	NA	NA	NA	NA
ENSRNA049466702	0	NA	NA	NA	NA	NA
ENSRNA049466729	0	NA	NA	NA	NA	NA
ENSRNA049466739	0	NA	NA	NA	NA	NA
ENSRNA049466778	0	NA	NA	NA	NA	NA
ENSRNA049466796	0	NA	NA	NA	NA	NA
ENSRNA049466805	0	NA	NA	NA	NA	NA
ENSRNA049466845	0	NA	NA	NA	NA	NA
ENSRNA049467035	0	NA	NA	NA	NA	NA
ENSRNA049467057	0	NA	NA	NA	NA	NA
ENSRNA049467070	0	NA	NA	NA	NA	NA
ENSRNA049467078	0	NA	NA	NA	NA	NA
ENSRNA049467117	0	NA	NA	NA	NA	NA
ENSRNA049467134	0	NA	NA	NA	NA	NA
ENSRNA049467148	88,6168080702541	-1,20887422561107	0,208907755803691	-5,78664119462871	7,18077318785627e-09	3,86274306269611e-06
ENSRNA049467172	0	NA	NA	NA	NA	NA
ENSRNA049467278	0	NA	NA	NA	NA	NA
ENSRNA049467290	0	NA	NA	NA	NA	NA
ENSRNA049467312	0	NA	NA	NA	NA	NA
ENSRNA049467328	0	NA	NA	NA	NA	NA
ENSRNA049467342	0,15853547379042	-0,0157544927919059	0,0623554995079397	-0,252656027394983	0,800534030610804	NA
ENSRNA049467366	0	NA	NA	NA	NA	NA
ENSRNA049467377	0	NA	NA	NA	NA	NA
ENSRNA049467392	0	NA	NA	NA	NA	NA
ENSRNA049467406	0	NA	NA	NA	NA	NA
ENSRNA049467431	0	NA	NA	NA	NA	NA
ENSRNA049467441	0	NA	NA	NA	NA	NA
ENSRNA049467453	0	NA	NA	NA	NA	NA
ENSRNA049467463	0	NA	NA	NA	NA	NA
ENSRNA049467565	0	NA	NA	NA	NA	NA
ENSRNA049467579	0	NA	NA	NA	NA	NA
ENSRNA049467589	0	NA	NA	NA	NA	NA
ENSRNA049467602	0	NA	NA	NA	NA	NA
ENSRNA049467627	0	NA	NA	NA	NA	NA
ENSRNA049467638	0	NA	NA	NA	NA	NA
ENSRNA049467656	0	NA	NA	NA	NA	NA
ENSRNA049467663	0	NA	NA	NA	NA	NA
ENSRNA049467678	0	NA	NA	NA	NA	NA
ENSRNA049467692	0	NA	NA	NA	NA	NA
ENSRNA049467705	0	NA	NA	NA	NA	NA
ENSRNA049467714	0	NA	NA	NA	NA	NA
ENSRNA049467734	0	NA	NA	NA	NA	NA
ENSRNA049467742	0	NA	NA	NA	NA	NA
ENSRNA049467750	0	NA	NA	NA	NA	NA
ENSRNA049467759	0	NA	NA	NA	NA	NA
ENSRNA049467856	0	NA	NA	NA	NA	NA
ENSRNA049467868	0	NA	NA	NA	NA	NA
ENSRNA049467878	0	NA	NA	NA	NA	NA
ENSRNA049467888	0	NA	NA	NA	NA	NA
ENSRNA049467907	0	NA	NA	NA	NA	NA
ENSRNA049467928	0	NA	NA	NA	NA	NA
ENSRNA049468027	0	NA	NA	NA	NA	NA
ENSRNA049468042	0	NA	NA	NA	NA	NA
ENSRNA049468053	0	NA	NA	NA	NA	NA
ENSRNA049468085	0	NA	NA	NA	NA	NA
ENSRNA049468095	0	NA	NA	NA	NA	NA
ENSRNA049468126	0	NA	NA	NA	NA	NA
ENSRNA049468141	0	NA	NA	NA	NA	NA
ENSRNA049468154	0	NA	NA	NA	NA	NA
ENSRNA049468167	0	NA	NA	NA	NA	NA
ENSRNA049468174	0	NA	NA	NA	NA	NA
ENSRNA049468200	0	NA	NA	NA	NA	NA
ENSRNA049468210	0	NA	NA	NA	NA	NA
ENSRNA049468231	0	NA	NA	NA	NA	NA
ENSRNA049468241	0	NA	NA	NA	NA	NA
ENSRNA049468277	25,4351332323543	-0,489505241500533	0,253393382245683	-1,93179962776582	0,0533842420598652	NA
ENSRNA049468369	0	NA	NA	NA	NA	NA
ENSRNA049468376	0	NA	NA	NA	NA	NA
ENSRNA049468389	0	NA	NA	NA	NA	NA
ENSRNA049468398	0	NA	NA	NA	NA	NA
ENSRNA049468413	0	NA	NA	NA	NA	NA
ENSRNA049468427	0	NA	NA	NA	NA	NA
ENSRNA049468443	0	NA	NA	NA	NA	NA
ENSRNA049468467	0	NA	NA	NA	NA	NA
ENSRNA049468596	0	NA	NA	NA	NA	NA
ENSRNA049468618	0	NA	NA	NA	NA	NA
ENSRNA049468640	0	NA	NA	NA	NA	NA
ENSRNA049468652	0	NA	NA	NA	NA	NA
ENSRNA049468687	0	NA	NA	NA	NA	NA
ENSRNA049468702	0	NA	NA	NA	NA	NA
ENSRNA049468709	0	NA	NA	NA	NA	NA
ENSRNA049468722	0	NA	NA	NA	NA	NA
ENSRNA049468744	0	NA	NA	NA	NA	NA
ENSRNA049468767	0	NA	NA	NA	NA	NA
ENSRNA049468891	0	NA	NA	NA	NA	NA
ENSRNA049468898	0	NA	NA	NA	NA	NA
ENSRNA049468908	0	NA	NA	NA	NA	NA
ENSRNA049468923	0	NA	NA	NA	NA	NA
ENSRNA049468957	0	NA	NA	NA	NA	NA
ENSRNA049468966	0	NA	NA	NA	NA	NA
ENSRNA049468980	0	NA	NA	NA	NA	NA
ENSRNA049468993	0	NA	NA	NA	NA	NA
ENSRNA049469003	0	NA	NA	NA	NA	NA
ENSRNA049469014	0	NA	NA	NA	NA	NA
ENSRNA049469025	0	NA	NA	NA	NA	NA
ENSRNA049469147	0,15853547379042	-0,0157544927919059	0,0623554995079397	-0,252656027394983	0,800534030610804	NA
ENSRNA049469155	0	NA	NA	NA	NA	NA
ENSRNA049469163	0	NA	NA	NA	NA	NA
ENSRNA049469166	0	NA	NA	NA	NA	NA
ENSRNA049469181	0	NA	NA	NA	NA	NA
ENSRNA049469217	0	NA	NA	NA	NA	NA
ENSRNA049469250	0	NA	NA	NA	NA	NA
ENSRNA049469263	0	NA	NA	NA	NA	NA
ENSRNA049469398	0	NA	NA	NA	NA	NA
ENSRNA049469406	0	NA	NA	NA	NA	NA
ENSRNA049469415	0	NA	NA	NA	NA	NA
ENSRNA049469476	0	NA	NA	NA	NA	NA
ENSRNA049469734	0	NA	NA	NA	NA	NA
ENSRNA049469812	0	NA	NA	NA	NA	NA
ENSRNA049469839	0	NA	NA	NA	NA	NA
ENSRNA049470054	0	NA	NA	NA	NA	NA
ENSRNA049470113	0	NA	NA	NA	NA	NA
ENSRNA049470128	0	NA	NA	NA	NA	NA
ENSRNA049470161	0	NA	NA	NA	NA	NA
ENSRNA049470170	0	NA	NA	NA	NA	NA
ENSRNA049470180	0	NA	NA	NA	NA	NA
ENSRNA049470195	0	NA	NA	NA	NA	NA
ENSRNA049470201	0	NA	NA	NA	NA	NA
ENSRNA049470229	0	NA	NA	NA	NA	NA
ENSRNA049470243	0	NA	NA	NA	NA	NA
ENSRNA049470255	0	NA	NA	NA	NA	NA
ENSRNA049470271	0	NA	NA	NA	NA	NA
ENSRNA049470291	0	NA	NA	NA	NA	NA
ENSRNA049470299	0	NA	NA	NA	NA	NA
ENSRNA049470317	0	NA	NA	NA	NA	NA
ENSRNA049470335	0	NA	NA	NA	NA	NA
ENSRNA049470347	0	NA	NA	NA	NA	NA
ENSRNA049470370	0	NA	NA	NA	NA	NA
ENSRNA049470377	0	NA	NA	NA	NA	NA
ENSRNA049470386	0	NA	NA	NA	NA	NA
ENSRNA049470406	0	NA	NA	NA	NA	NA
ENSRNA049470425	0	NA	NA	NA	NA	NA
ENSRNA049470468	0	NA	NA	NA	NA	NA
ENSRNA049470508	0	NA	NA	NA	NA	NA
ENSRNA049470525	0	NA	NA	NA	NA	NA
ENSRNA049470701	0	NA	NA	NA	NA	NA
ENSRNA049470712	0	NA	NA	NA	NA	NA
ENSRNA049470726	0	NA	NA	NA	NA	NA
ENSRNA049470741	0	NA	NA	NA	NA	NA
ENSRNA049470757	0	NA	NA	NA	NA	NA
ENSRNA049470769	0	NA	NA	NA	NA	NA
ENSRNA049470784	0	NA	NA	NA	NA	NA
ENSRNA049470806	0	NA	NA	NA	NA	NA
ENSRNA049470812	0	NA	NA	NA	NA	NA
ENSRNA049470820	0	NA	NA	NA	NA	NA
ENSRNA049470825	0	NA	NA	NA	NA	NA
ENSRNA049470920	0	NA	NA	NA	NA	NA
ENSRNA049470941	0	NA	NA	NA	NA	NA
ENSRNA049470950	0	NA	NA	NA	NA	NA
ENSRNA049470962	0	NA	NA	NA	NA	NA
ENSRNA049470973	0	NA	NA	NA	NA	NA
ENSRNA049470982	0	NA	NA	NA	NA	NA
ENSRNA049470992	0	NA	NA	NA	NA	NA
ENSRNA049471001	0	NA	NA	NA	NA	NA
ENSRNA049471012	0	NA	NA	NA	NA	NA
ENSRNA049471020	0	NA	NA	NA	NA	NA
ENSRNA049471032	0	NA	NA	NA	NA	NA
ENSRNA049471043	531,00905737662	-0,59731196511927	0,250571995007248	-2,38379378789714	0,0171352011093928	0,212595056927245
ENSRNA049471065	0	NA	NA	NA	NA	NA
ENSRNA049471075	0	NA	NA	NA	NA	NA
ENSRNA049471090	0	NA	NA	NA	NA	NA
ENSRNA049471102	0	NA	NA	NA	NA	NA
ENSRNA049471191	0	NA	NA	NA	NA	NA
ENSRNA049471225	0	NA	NA	NA	NA	NA
ENSRNA049471239	0	NA	NA	NA	NA	NA
ENSRNA049471251	0	NA	NA	NA	NA	NA
ENSRNA049471263	0	NA	NA	NA	NA	NA
ENSRNA049471273	0	NA	NA	NA	NA	NA
ENSRNA049471283	0	NA	NA	NA	NA	NA
ENSRNA049471293	0	NA	NA	NA	NA	NA
ENSRNA049471305	0	NA	NA	NA	NA	NA
ENSRNA049471314	0	NA	NA	NA	NA	NA
ENSRNA049471325	0	NA	NA	NA	NA	NA
ENSRNA049471342	0	NA	NA	NA	NA	NA
ENSRNA049471356	0	NA	NA	NA	NA	NA
ENSRNA049471366	0	NA	NA	NA	NA	NA
ENSRNA049471381	0	NA	NA	NA	NA	NA
ENSRNA049471498	0	NA	NA	NA	NA	NA
ENSRNA049471512	0,165271333541266	0,0136401715723199	0,0623554995079397	0,218748493396048	0,826845971393375	NA
ENSRNA049471527	0	NA	NA	NA	NA	NA
ENSRNA049471535	0	NA	NA	NA	NA	NA
ENSRNA049471546	0	NA	NA	NA	NA	NA
ENSRNA049471555	0	NA	NA	NA	NA	NA
ENSRNA049471560	0	NA	NA	NA	NA	NA
ENSRNA049471578	0	NA	NA	NA	NA	NA
ENSRNA049471602	0	NA	NA	NA	NA	NA
ENSRNA049471632	0	NA	NA	NA	NA	NA
ENSRNA049471650	0	NA	NA	NA	NA	NA
ENSRNA049471695	0	NA	NA	NA	NA	NA
ENSRNA049471700	0	NA	NA	NA	NA	NA
ENSRNA049471707	0,163012943503504	0,0136401715723199	0,0623554995079397	0,218748493396049	0,826845971393375	NA
ENSRNA049471715	0	NA	NA	NA	NA	NA
ENSRNA049471723	0	NA	NA	NA	NA	NA
ENSRNA049471743	0	NA	NA	NA	NA	NA
ENSRNA049471755	0	NA	NA	NA	NA	NA
ENSRNA049471772	2,43145362976905	-0,348126103578618	0,159333519968835	-2,18488930418853	0,0288969639353367	NA
ENSRNA049471778	3493,28829628503	-0,949803526497719	0,190922172826832	-4,97482043303163	6,53081503893209e-07	0,000132928562319453
ENSRNA049471791	0	NA	NA	NA	NA	NA
ENSRNA049471802	0	NA	NA	NA	NA	NA
ENSRNA049471835	0	NA	NA	NA	NA	NA
ENSRNA049471844	0	NA	NA	NA	NA	NA
ENSRNA049471864	0	NA	NA	NA	NA	NA
ENSRNA049471882	2308,93389473197	-0,196742191962215	0,141335337167618	-1,39202407483478	0,163915107784288	0,602792916615263
ENSRNA049471985	0	NA	NA	NA	NA	NA
ENSRNA049472003	0	NA	NA	NA	NA	NA
ENSRNA049472018	0	NA	NA	NA	NA	NA
ENSRNA049472036	0	NA	NA	NA	NA	NA
ENSRNA049472044	0	NA	NA	NA	NA	NA
ENSRNA049472058	0	NA	NA	NA	NA	NA
ENSRNA049472073	0	NA	NA	NA	NA	NA
ENSRNA049472089	0	NA	NA	NA	NA	NA
ENSRNA049472108	0	NA	NA	NA	NA	NA
ENSRNA049472120	0	NA	NA	NA	NA	NA
ENSRNA049472132	0	NA	NA	NA	NA	NA
ENSRNA049472144	0	NA	NA	NA	NA	NA
ENSRNA049472154	0	NA	NA	NA	NA	NA
ENSRNA049472167	0	NA	NA	NA	NA	NA
ENSRNA049472178	0	NA	NA	NA	NA	NA
ENSRNA049472195	0	NA	NA	NA	NA	NA
ENSRNA049472208	0	NA	NA	NA	NA	NA
ENSRNA049472220	0	NA	NA	NA	NA	NA
ENSRNA049472231	0	NA	NA	NA	NA	NA
ENSRNA049472287	0	NA	NA	NA	NA	NA
ENSRNA049472320	0	NA	NA	NA	NA	NA
ENSRNA049472329	0	NA	NA	NA	NA	NA
ENSRNA049472337	0	NA	NA	NA	NA	NA
ENSRNA049472341	0	NA	NA	NA	NA	NA
ENSRNA049472354	0	NA	NA	NA	NA	NA
ENSRNA049472419	0	NA	NA	NA	NA	NA
ENSRNA049472429	0	NA	NA	NA	NA	NA
ENSRNA049472455	0	NA	NA	NA	NA	NA
ENSRNA049472463	2,9660617380793	0,08740892473813	0,184598168425253	0,473509165793936	0,635849963295305	NA
ENSRNA049472477	0	NA	NA	NA	NA	NA
ENSRNA049472487	0,352149895718289	-0,0375954900962696	0,0691582551002308	-0,54361536510403	0,586706184150168	NA
ENSRNA049472500	0	NA	NA	NA	NA	NA
ENSRNA049472510	0	NA	NA	NA	NA	NA
ENSRNA049472523	0	NA	NA	NA	NA	NA
ENSRNA049472532	0	NA	NA	NA	NA	NA
ENSRNA049472543	0	NA	NA	NA	NA	NA
ENSRNA049472556	1,47861660403481	-0,0847276909345833	0,141040843583132	-0,60073159506199	0,548018771591302	NA
ENSRNA049472570	0	NA	NA	NA	NA	NA
ENSRNA049472690	0	NA	NA	NA	NA	NA
ENSRNA049472701	0	NA	NA	NA	NA	NA
ENSRNA049472720	0	NA	NA	NA	NA	NA
ENSRNA049472737	0	NA	NA	NA	NA	NA
ENSRNA049472745	0	NA	NA	NA	NA	NA
ENSRNA049472760	0	NA	NA	NA	NA	NA
ENSRNA049472768	0	NA	NA	NA	NA	NA
ENSRNA049472772	0	NA	NA	NA	NA	NA
ENSRNA049472779	0	NA	NA	NA	NA	NA
ENSRNA049472788	0	NA	NA	NA	NA	NA
ENSRNA049472799	0	NA	NA	NA	NA	NA
ENSRNA049472807	0	NA	NA	NA	NA	NA
ENSRNA049472886	0	NA	NA	NA	NA	NA
ENSRNA049472894	0	NA	NA	NA	NA	NA
ENSRNA049472901	0	NA	NA	NA	NA	NA
ENSRNA049472907	0	NA	NA	NA	NA	NA
ENSRNA049472915	0	NA	NA	NA	NA	NA
ENSRNA049472923	0	NA	NA	NA	NA	NA
ENSRNA049472947	0	NA	NA	NA	NA	NA
ENSRNA049472954	0	NA	NA	NA	NA	NA
ENSRNA049472964	0	NA	NA	NA	NA	NA
ENSRNA049472976	0	NA	NA	NA	NA	NA
ENSRNA049472987	0	NA	NA	NA	NA	NA
ENSRNA049472998	0	NA	NA	NA	NA	NA
ENSRNA049473016	0	NA	NA	NA	NA	NA
ENSRNA049473030	0	NA	NA	NA	NA	NA
ENSRNA049473038	0	NA	NA	NA	NA	NA
ENSRNA049473047	0	NA	NA	NA	NA	NA
ENSRNA049473057	0	NA	NA	NA	NA	NA
ENSRNA049473071	0	NA	NA	NA	NA	NA
ENSRNA049473086	0	NA	NA	NA	NA	NA
ENSRNA049473108	0	NA	NA	NA	NA	NA
ENSRNA049473120	0	NA	NA	NA	NA	NA
ENSRNA049473128	0	NA	NA	NA	NA	NA
ENSRNA049473141	0	NA	NA	NA	NA	NA
ENSRNA049473150	0	NA	NA	NA	NA	NA
ENSRNA049473157	0	NA	NA	NA	NA	NA
ENSRNA049473164	0	NA	NA	NA	NA	NA
ENSRNA049473172	0	NA	NA	NA	NA	NA
ENSRNA049473180	0	NA	NA	NA	NA	NA
ENSRNA049473196	0	NA	NA	NA	NA	NA
ENSRNA049473206	0	NA	NA	NA	NA	NA
ENSRNA049473214	0	NA	NA	NA	NA	NA
ENSRNA049473223	0	NA	NA	NA	NA	NA
ENSRNA049473229	0	NA	NA	NA	NA	NA
ENSRNA049473235	0	NA	NA	NA	NA	NA
ENSRNA049473244	0	NA	NA	NA	NA	NA
ENSRNA049473255	0	NA	NA	NA	NA	NA
ENSRNA049473260	0	NA	NA	NA	NA	NA
ENSRNA049473266	0	NA	NA	NA	NA	NA
ENSRNA049473272	0	NA	NA	NA	NA	NA
ENSRNA049473325	0	NA	NA	NA	NA	NA
ENSRNA049473335	0	NA	NA	NA	NA	NA
ENSRNA049473340	0	NA	NA	NA	NA	NA
ENSRNA049473348	0	NA	NA	NA	NA	NA
ENSRNA049473358	0	NA	NA	NA	NA	NA
ENSRNA049473366	0	NA	NA	NA	NA	NA
ENSRNA049473373	0	NA	NA	NA	NA	NA
ENSRNA049473384	0	NA	NA	NA	NA	NA
ENSRNA049473392	0	NA	NA	NA	NA	NA
ENSRNA049473406	0	NA	NA	NA	NA	NA
ENSRNA049473411	0	NA	NA	NA	NA	NA
ENSRNA049473424	0	NA	NA	NA	NA	NA
ENSRNA049473437	0	NA	NA	NA	NA	NA
ENSRNA049473446	0	NA	NA	NA	NA	NA
ENSRNA049473455	0	NA	NA	NA	NA	NA
ENSRNA049473485	0	NA	NA	NA	NA	NA
ENSRNA049473568	0	NA	NA	NA	NA	NA
ENSRNA049473582	0	NA	NA	NA	NA	NA
ENSRNA049473596	0	NA	NA	NA	NA	NA
ENSRNA049473610	0	NA	NA	NA	NA	NA
ENSRNA049473620	0	NA	NA	NA	NA	NA
ENSRNA049473627	0	NA	NA	NA	NA	NA
ENSRNA049473635	0	NA	NA	NA	NA	NA
ENSRNA049473641	0	NA	NA	NA	NA	NA
ENSRNA049473653	0	NA	NA	NA	NA	NA
ENSRNA049473661	0	NA	NA	NA	NA	NA
ENSRNA049473675	0	NA	NA	NA	NA	NA
ENSRNA049473712	0	NA	NA	NA	NA	NA
ENSRNA049473777	0	NA	NA	NA	NA	NA
ENSRNA049473801	0	NA	NA	NA	NA	NA
ENSRNA049473820	0	NA	NA	NA	NA	NA
ENSRNA049473842	0	NA	NA	NA	NA	NA
ENSRNA049473850	0	NA	NA	NA	NA	NA
ENSRNA049473859	0	NA	NA	NA	NA	NA
ENSRNA049473866	0	NA	NA	NA	NA	NA
ENSRNA049473876	0	NA	NA	NA	NA	NA
ENSRNA049473879	0	NA	NA	NA	NA	NA
ENSRNA049473887	0	NA	NA	NA	NA	NA
ENSRNA049473893	0	NA	NA	NA	NA	NA
ENSRNA049473899	0	NA	NA	NA	NA	NA
ENSRNA049473908	0	NA	NA	NA	NA	NA
ENSRNA049473918	0	NA	NA	NA	NA	NA
ENSRNA049473927	0	NA	NA	NA	NA	NA
ENSRNA049473941	0	NA	NA	NA	NA	NA
ENSRNA049474010	0	NA	NA	NA	NA	NA
ENSRNA049474027	0	NA	NA	NA	NA	NA
ENSRNA049474032	0	NA	NA	NA	NA	NA
ENSRNA049474042	0	NA	NA	NA	NA	NA
ENSRNA049474050	0	NA	NA	NA	NA	NA
ENSRNA049474061	0	NA	NA	NA	NA	NA
ENSRNA049474076	0	NA	NA	NA	NA	NA
ENSRNA049474088	0	NA	NA	NA	NA	NA
ENSRNA049474102	0	NA	NA	NA	NA	NA
ENSRNA049474111	0	NA	NA	NA	NA	NA
ENSRNA049474115	0	NA	NA	NA	NA	NA
ENSRNA049474126	0	NA	NA	NA	NA	NA
ENSRNA049474136	0	NA	NA	NA	NA	NA
ENSRNA049474195	0	NA	NA	NA	NA	NA
ENSRNA049474199	0	NA	NA	NA	NA	NA
ENSRNA049474205	0	NA	NA	NA	NA	NA
ENSRNA049474213	0	NA	NA	NA	NA	NA
ENSRNA049474217	0	NA	NA	NA	NA	NA
ENSRNA049474225	0	NA	NA	NA	NA	NA
ENSRNA049474232	0	NA	NA	NA	NA	NA
ENSRNA049474241	0	NA	NA	NA	NA	NA
ENSRNA049474244	0	NA	NA	NA	NA	NA
ENSRNA049474253	0	NA	NA	NA	NA	NA
ENSRNA049474262	0	NA	NA	NA	NA	NA
ENSRNA049474273	0	NA	NA	NA	NA	NA
ENSRNA049474276	0	NA	NA	NA	NA	NA
ENSRNA049474279	0	NA	NA	NA	NA	NA
ENSRNA049474284	0	NA	NA	NA	NA	NA
ENSRNA049474289	0	NA	NA	NA	NA	NA
ENSRNA049474295	0	NA	NA	NA	NA	NA
ENSRNA049474304	0	NA	NA	NA	NA	NA
ENSRNA049474311	0	NA	NA	NA	NA	NA
ENSRNA049474318	0	NA	NA	NA	NA	NA
ENSRNA049474324	0	NA	NA	NA	NA	NA
ENSRNA049474335	0	NA	NA	NA	NA	NA
ENSRNA049474343	0	NA	NA	NA	NA	NA
ENSRNA049474354	0	NA	NA	NA	NA	NA
ENSRNA049474361	0	NA	NA	NA	NA	NA
ENSRNA049474373	0	NA	NA	NA	NA	NA
ENSRNA049474379	0	NA	NA	NA	NA	NA
ENSRNA049474385	0	NA	NA	NA	NA	NA
ENSRNA049474391	0	NA	NA	NA	NA	NA
ENSRNA049474398	0	NA	NA	NA	NA	NA
ENSRNA049474408	0	NA	NA	NA	NA	NA
ENSRNA049474419	0	NA	NA	NA	NA	NA
ENSRNA049474426	0	NA	NA	NA	NA	NA
ENSRNA049474432	0	NA	NA	NA	NA	NA
ENSRNA049474437	0	NA	NA	NA	NA	NA
ENSRNA049474445	0	NA	NA	NA	NA	NA
ENSRNA049474451	0	NA	NA	NA	NA	NA
ENSRNA049474453	0	NA	NA	NA	NA	NA
ENSRNA049474460	0	NA	NA	NA	NA	NA
ENSRNA049474468	0	NA	NA	NA	NA	NA
ENSRNA049474472	0	NA	NA	NA	NA	NA
ENSRNA049474478	0	NA	NA	NA	NA	NA
ENSRNA049474481	0	NA	NA	NA	NA	NA
ENSRNA049474489	0	NA	NA	NA	NA	NA
ENSRNA049474495	0	NA	NA	NA	NA	NA
ENSRNA049474500	0	NA	NA	NA	NA	NA
ENSRNA049474505	0	NA	NA	NA	NA	NA
ENSRNA049474511	0	NA	NA	NA	NA	NA
ENSRNA049474521	0	NA	NA	NA	NA	NA
ENSRNA049474528	0	NA	NA	NA	NA	NA
ENSRNA049474533	0	NA	NA	NA	NA	NA
ENSRNA049474537	0	NA	NA	NA	NA	NA
ENSRNA049474544	0	NA	NA	NA	NA	NA
ENSRNA049474549	0	NA	NA	NA	NA	NA
ENSRNA049474557	0	NA	NA	NA	NA	NA
ENSRNA049474563	0	NA	NA	NA	NA	NA
ENSRNA049474566	0	NA	NA	NA	NA	NA
ENSRNA049474570	0	NA	NA	NA	NA	NA
ENSRNA049474577	0	NA	NA	NA	NA	NA
ENSRNA049474581	0	NA	NA	NA	NA	NA
ENSRNA049474586	0	NA	NA	NA	NA	NA
ENSRNA049474588	0	NA	NA	NA	NA	NA
ENSRNA049474592	0	NA	NA	NA	NA	NA
ENSRNA049474596	0	NA	NA	NA	NA	NA
ENSRNA049474603	0	NA	NA	NA	NA	NA
ENSRNA049474608	0	NA	NA	NA	NA	NA
ENSRNA049474612	0	NA	NA	NA	NA	NA
ENSRNA049474615	0	NA	NA	NA	NA	NA
ENSRNA049474617	0	NA	NA	NA	NA	NA
ENSRNA049474620	0	NA	NA	NA	NA	NA
ENSRNA049474625	0	NA	NA	NA	NA	NA
ENSRNA049474629	0	NA	NA	NA	NA	NA
ENSRNA049474635	0	NA	NA	NA	NA	NA
ENSRNA049474644	0	NA	NA	NA	NA	NA
ENSRNA049474651	0	NA	NA	NA	NA	NA
ENSRNA049474657	0	NA	NA	NA	NA	NA
ENSRNA049474662	0	NA	NA	NA	NA	NA
ENSRNA049474667	0	NA	NA	NA	NA	NA
ENSRNA049474676	0	NA	NA	NA	NA	NA
ENSRNA049474682	0	NA	NA	NA	NA	NA
ENSRNA049474689	0	NA	NA	NA	NA	NA
ENSRNA049474690	0	NA	NA	NA	NA	NA
ENSRNA049474694	0	NA	NA	NA	NA	NA
ENSRNA049474700	0	NA	NA	NA	NA	NA
ENSRNA049474705	0	NA	NA	NA	NA	NA
ENSRNA049474711	0	NA	NA	NA	NA	NA
ENSRNA049474719	0	NA	NA	NA	NA	NA
ENSRNA049474721	0	NA	NA	NA	NA	NA
ENSRNA049474726	0	NA	NA	NA	NA	NA
ENSRNA049474731	0	NA	NA	NA	NA	NA
ENSRNA049474738	0	NA	NA	NA	NA	NA
ENSRNA049474743	0	NA	NA	NA	NA	NA
ENSRNA049474749	0	NA	NA	NA	NA	NA
ENSRNA049474756	0	NA	NA	NA	NA	NA
ENSRNA049474763	0	NA	NA	NA	NA	NA
ENSRNA049474769	0	NA	NA	NA	NA	NA
ENSRNA049474776	0	NA	NA	NA	NA	NA
ENSRNA049474783	0	NA	NA	NA	NA	NA
ENSRNA049474790	0	NA	NA	NA	NA	NA
ENSRNA049474797	0	NA	NA	NA	NA	NA
ENSRNA049474808	0	NA	NA	NA	NA	NA
ENSRNA049474817	0	NA	NA	NA	NA	NA
ENSRNA049474826	0	NA	NA	NA	NA	NA
ENSRNA049474835	0	NA	NA	NA	NA	NA
ENSRNA049474841	0	NA	NA	NA	NA	NA
ENSRNA049474845	0	NA	NA	NA	NA	NA
ENSRNA049474854	0	NA	NA	NA	NA	NA
ENSRNA049474857	0	NA	NA	NA	NA	NA
ENSRNA049474863	0	NA	NA	NA	NA	NA
ENSRNA049474871	0	NA	NA	NA	NA	NA
ENSRNA049474875	0	NA	NA	NA	NA	NA
ENSRNA049474883	0	NA	NA	NA	NA	NA
ENSRNA049474886	0	NA	NA	NA	NA	NA
ENSRNA049474895	0	NA	NA	NA	NA	NA
ENSRNA049474899	0	NA	NA	NA	NA	NA
ENSRNA049474905	0	NA	NA	NA	NA	NA
ENSRNA049474906	0	NA	NA	NA	NA	NA
ENSRNA049474912	0	NA	NA	NA	NA	NA
ENSRNA049474921	0	NA	NA	NA	NA	NA
ENSRNA049474928	0	NA	NA	NA	NA	NA
ENSRNA049474932	0	NA	NA	NA	NA	NA
ENSRNA049474934	0	NA	NA	NA	NA	NA
ENSRNA049474938	0	NA	NA	NA	NA	NA
ENSRNA049474942	0	NA	NA	NA	NA	NA
ENSRNA049474949	0	NA	NA	NA	NA	NA
ENSRNA049474951	0	NA	NA	NA	NA	NA
ENSRNA049474955	0	NA	NA	NA	NA	NA
ENSRNA049474961	0	NA	NA	NA	NA	NA
ENSRNA049474965	0	NA	NA	NA	NA	NA
ENSRNA049474970	0	NA	NA	NA	NA	NA
ENSRNA049474978	0	NA	NA	NA	NA	NA
ENSRNA049474984	0	NA	NA	NA	NA	NA
ENSRNA049474990	0	NA	NA	NA	NA	NA
ENSRNA049474998	0	NA	NA	NA	NA	NA
ENSRNA049475007	0	NA	NA	NA	NA	NA
ENSRNA049475012	0	NA	NA	NA	NA	NA
ENSRNA049475022	0	NA	NA	NA	NA	NA
ENSRNA049475029	0	NA	NA	NA	NA	NA
ENSRNA049475035	0	NA	NA	NA	NA	NA
ENSRNA049475041	0	NA	NA	NA	NA	NA
ENSRNA049475051	0	NA	NA	NA	NA	NA
ENSRNA049475060	0	NA	NA	NA	NA	NA
ENSRNA049475065	0	NA	NA	NA	NA	NA
ENSRNA049475072	0	NA	NA	NA	NA	NA
ENSRNA049475076	0	NA	NA	NA	NA	NA
ENSRNA049475084	0	NA	NA	NA	NA	NA
ENSRNA049475088	0	NA	NA	NA	NA	NA
ENSRNA049475096	0	NA	NA	NA	NA	NA
ENSRNA049475103	0	NA	NA	NA	NA	NA
ENSRNA049475107	0	NA	NA	NA	NA	NA
ENSRNA049475114	0	NA	NA	NA	NA	NA
ENSRNA049475120	0	NA	NA	NA	NA	NA
ENSRNA049475126	0	NA	NA	NA	NA	NA
ENSRNA049475134	0	NA	NA	NA	NA	NA
ENSRNA049475139	0	NA	NA	NA	NA	NA
ENSRNA049475144	0	NA	NA	NA	NA	NA
ENSRNA049475147	0	NA	NA	NA	NA	NA
ENSRNA049475154	0	NA	NA	NA	NA	NA
ENSRNA049475159	0	NA	NA	NA	NA	NA
ENSRNA049475162	0	NA	NA	NA	NA	NA
ENSRNA049475165	0	NA	NA	NA	NA	NA
ENSRNA049475169	0	NA	NA	NA	NA	NA
ENSRNA049475177	0	NA	NA	NA	NA	NA
ENSRNA049475180	0	NA	NA	NA	NA	NA
ENSRNA049475188	0	NA	NA	NA	NA	NA
ENSRNA049475192	0	NA	NA	NA	NA	NA
ENSRNA049475194	0	NA	NA	NA	NA	NA
ENSRNA049475196	0	NA	NA	NA	NA	NA
ENSRNA049475198	0	NA	NA	NA	NA	NA
ENSRNA049475204	0	NA	NA	NA	NA	NA
ENSRNA049475210	0	NA	NA	NA	NA	NA
ENSRNA049475215	0	NA	NA	NA	NA	NA
ENSRNA049475220	0	NA	NA	NA	NA	NA
ENSRNA049475225	0	NA	NA	NA	NA	NA
ENSRNA049475228	0	NA	NA	NA	NA	NA
ENSRNA049475231	0	NA	NA	NA	NA	NA
ENSRNA049475235	0	NA	NA	NA	NA	NA
ENSRNA049475240	0	NA	NA	NA	NA	NA
ENSRNA049475244	0	NA	NA	NA	NA	NA
ENSRNA049475249	0	NA	NA	NA	NA	NA
ENSRNA049475253	0	NA	NA	NA	NA	NA
ENSRNA049475259	0	NA	NA	NA	NA	NA
ENSRNA049475265	0	NA	NA	NA	NA	NA
ENSRNA049475270	0	NA	NA	NA	NA	NA
ENSRNA049475277	0	NA	NA	NA	NA	NA
ENSRNA049475281	0	NA	NA	NA	NA	NA
ENSRNA049475285	0	NA	NA	NA	NA	NA
ENSRNA049475289	0	NA	NA	NA	NA	NA
ENSRNA049475294	0	NA	NA	NA	NA	NA
ENSRNA049475298	0	NA	NA	NA	NA	NA
ENSRNA049475304	0	NA	NA	NA	NA	NA
ENSRNA049475310	0	NA	NA	NA	NA	NA
ENSRNA049475313	0	NA	NA	NA	NA	NA
ENSRNA049475320	0	NA	NA	NA	NA	NA
ENSRNA049475326	0	NA	NA	NA	NA	NA
ENSRNA049475333	0	NA	NA	NA	NA	NA
ENSRNA049475337	0	NA	NA	NA	NA	NA
ENSRNA049475342	0	NA	NA	NA	NA	NA
ENSRNA049475351	0	NA	NA	NA	NA	NA
ENSRNA049475354	0	NA	NA	NA	NA	NA
ENSRNA049475361	0	NA	NA	NA	NA	NA
ENSRNA049475368	0	NA	NA	NA	NA	NA
ENSRNA049475374	0	NA	NA	NA	NA	NA
ENSRNA049475382	0	NA	NA	NA	NA	NA
ENSRNA049475389	0	NA	NA	NA	NA	NA
ENSRNA049475395	0	NA	NA	NA	NA	NA
ENSRNA049475403	0	NA	NA	NA	NA	NA
ENSRNA049475412	0	NA	NA	NA	NA	NA
ENSRNA049475415	0	NA	NA	NA	NA	NA
ENSRNA049475420	0	NA	NA	NA	NA	NA
ENSRNA049475428	0	NA	NA	NA	NA	NA
ENSRNA049475433	0	NA	NA	NA	NA	NA
ENSRNA049475440	0	NA	NA	NA	NA	NA
ENSRNA049475447	0	NA	NA	NA	NA	NA
ENSRNA049475452	0	NA	NA	NA	NA	NA
ENSRNA049475454	0	NA	NA	NA	NA	NA
ENSRNA049475460	0	NA	NA	NA	NA	NA
ENSRNA049475465	0	NA	NA	NA	NA	NA
ENSRNA049475469	0	NA	NA	NA	NA	NA
ENSRNA049475480	0	NA	NA	NA	NA	NA
ENSRNA049475489	0	NA	NA	NA	NA	NA
ENSRNA049475500	0	NA	NA	NA	NA	NA
ENSRNA049475575	0	NA	NA	NA	NA	NA
ENSRNA049475592	0	NA	NA	NA	NA	NA
ENSRNA049475602	0	NA	NA	NA	NA	NA
ENSRNA049475619	0	NA	NA	NA	NA	NA
ENSRNA049475631	0	NA	NA	NA	NA	NA
ENSRNA049475677	0	NA	NA	NA	NA	NA
ENSRNA049475684	0	NA	NA	NA	NA	NA
ENSRNA049475689	0	NA	NA	NA	NA	NA
ENSRNA049475695	0	NA	NA	NA	NA	NA
ENSRNA049475701	0	NA	NA	NA	NA	NA
ENSRNA049475715	0	NA	NA	NA	NA	NA
ENSRNA049475720	0	NA	NA	NA	NA	NA
ENSRNA049475726	0	NA	NA	NA	NA	NA
ENSRNA049475731	0	NA	NA	NA	NA	NA
ENSRNA049475757	0,704299791436579	-0,094457507892138	0,0891484452212374	-1,05955305959319	0,289347978233452	NA
ENSRNA049475823	0	NA	NA	NA	NA	NA
ENSRNA049475834	0	NA	NA	NA	NA	NA
ENSRNA049475843	0	NA	NA	NA	NA	NA
ENSRNA049475857	0	NA	NA	NA	NA	NA
ENSRNA049475862	0	NA	NA	NA	NA	NA
ENSRNA049475919	0	NA	NA	NA	NA	NA
ENSRNA049475930	0	NA	NA	NA	NA	NA
ENSRNA049475944	0	NA	NA	NA	NA	NA
ENSRNA049475950	0	NA	NA	NA	NA	NA
ENSRNA049475955	0	NA	NA	NA	NA	NA
ENSRNA049475964	0	NA	NA	NA	NA	NA
ENSRNA049475971	0	NA	NA	NA	NA	NA
ENSRNA049476044	0	NA	NA	NA	NA	NA
ENSRNA049476058	0	NA	NA	NA	NA	NA
ENSRNA049476067	0	NA	NA	NA	NA	NA
ENSRNA049476078	0	NA	NA	NA	NA	NA
ENSRNA049476083	0	NA	NA	NA	NA	NA
ENSRNA049476086	0	NA	NA	NA	NA	NA
ENSRNA049476096	0	NA	NA	NA	NA	NA
ENSRNA049476104	0	NA	NA	NA	NA	NA
ENSRNA049476114	0	NA	NA	NA	NA	NA
ENSRNA049476183	0	NA	NA	NA	NA	NA
ENSRNA049476188	0	NA	NA	NA	NA	NA
ENSRNA049476201	0	NA	NA	NA	NA	NA
ENSRNA049476209	0	NA	NA	NA	NA	NA
ENSRNA049476255	0	NA	NA	NA	NA	NA
ENSRNA049476265	0	NA	NA	NA	NA	NA
ENSRNA049476273	0	NA	NA	NA	NA	NA
ENSRNA049476286	0	NA	NA	NA	NA	NA
ENSRNA049476289	0	NA	NA	NA	NA	NA
ENSRNA049476293	0	NA	NA	NA	NA	NA
ENSRNA049476301	0	NA	NA	NA	NA	NA
ENSRNA049476307	0	NA	NA	NA	NA	NA
ENSRNA049476316	0	NA	NA	NA	NA	NA
ENSRNA049476319	0	NA	NA	NA	NA	NA
ENSRNA049476324	0	NA	NA	NA	NA	NA
ENSRNA049476335	0	NA	NA	NA	NA	NA
ENSRNA049476340	0	NA	NA	NA	NA	NA
ENSRNA049476352	0	NA	NA	NA	NA	NA
ENSRNA049476356	0	NA	NA	NA	NA	NA
ENSRNA049476364	0	NA	NA	NA	NA	NA
ENSRNA049476388	0	NA	NA	NA	NA	NA
ENSRNA049476404	0	NA	NA	NA	NA	NA
ENSRNA049476411	0	NA	NA	NA	NA	NA
ENSRNA049476419	0	NA	NA	NA	NA	NA
ENSRNA049476430	0	NA	NA	NA	NA	NA
ENSRNA049476437	0	NA	NA	NA	NA	NA
ENSRNA049476444	0	NA	NA	NA	NA	NA
ENSRNA049476447	0	NA	NA	NA	NA	NA
ENSRNA049476452	0	NA	NA	NA	NA	NA
ENSRNA049476493	0	NA	NA	NA	NA	NA
ENSRNA049476498	0	NA	NA	NA	NA	NA
ENSRNA049476502	0	NA	NA	NA	NA	NA
ENSRNA049476508	0	NA	NA	NA	NA	NA
ENSRNA049476514	0	NA	NA	NA	NA	NA
ENSRNA049476519	0	NA	NA	NA	NA	NA
ENSRNA049476535	0	NA	NA	NA	NA	NA
ENSRNA049761202	0	NA	NA	NA	NA	NA
ENSRNA049761204	0	NA	NA	NA	NA	NA
ENSRNA049761207	0	NA	NA	NA	NA	NA
ENSRNA049761210	0	NA	NA	NA	NA	NA
ENSRNA049761212	0	NA	NA	NA	NA	NA
ENSRNA049761214	0	NA	NA	NA	NA	NA
ENSRNA049761216	0	NA	NA	NA	NA	NA
ENSRNA049761424	0	NA	NA	NA	NA	NA
ENSRNA049761426	0	NA	NA	NA	NA	NA
ENSRNA049761428	0	NA	NA	NA	NA	NA
ENSRNA049761430	0	NA	NA	NA	NA	NA
ENSRNA049761432	0	NA	NA	NA	NA	NA
ENSRNA049761434	0	NA	NA	NA	NA	NA
ENSRNA049761436	0	NA	NA	NA	NA	NA
EPlORYSAT000373567	0	NA	NA	NA	NA	NA
EPlORYSAT000373575	0	NA	NA	NA	NA	NA
EPlORYSAT000373605	0	NA	NA	NA	NA	NA
EPlORYSAT000373608	0	NA	NA	NA	NA	NA
EPlORYSAT000373609	0	NA	NA	NA	NA	NA
EPlORYSAT000373610	0	NA	NA	NA	NA	NA
EPlORYSAT000373611	0	NA	NA	NA	NA	NA
EPlORYSAT000373612	0	NA	NA	NA	NA	NA
EPlORYSAT000373613	0	NA	NA	NA	NA	NA
EPlORYSAT000373614	0	NA	NA	NA	NA	NA
EPlORYSAT000373615	0	NA	NA	NA	NA	NA
EPlORYSAT000373616	0	NA	NA	NA	NA	NA
EPlORYSAT000373617	0	NA	NA	NA	NA	NA
EPlORYSAT000373618	0	NA	NA	NA	NA	NA
EPlORYSAT000373619	0	NA	NA	NA	NA	NA
EPlORYSAT000373620	0	NA	NA	NA	NA	NA
EPlORYSAT000373621	0	NA	NA	NA	NA	NA
EPlORYSAT000373622	0	NA	NA	NA	NA	NA
EPlORYSAT000373623	0	NA	NA	NA	NA	NA
EPlORYSAT000373624	0	NA	NA	NA	NA	NA
EPlORYSAT000373625	0	NA	NA	NA	NA	NA
EPlORYSAT000373626	0	NA	NA	NA	NA	NA
EPlORYSAT000373627	0	NA	NA	NA	NA	NA
EPlORYSAT000373628	0	NA	NA	NA	NA	NA
EPlORYSAT000373629	0	NA	NA	NA	NA	NA
EPlORYSAT000373630	0	NA	NA	NA	NA	NA
EPlORYSAT000373631	0	NA	NA	NA	NA	NA
EPlORYSAT000373632	0	NA	NA	NA	NA	NA
EPlORYSAT000373633	0	NA	NA	NA	NA	NA
EPlORYSAT000373634	0	NA	NA	NA	NA	NA
EPlORYSAT000373635	0	NA	NA	NA	NA	NA
EPlORYSAT000373636	0	NA	NA	NA	NA	NA
EPlORYSAT000373637	0	NA	NA	NA	NA	NA
EPlORYSAT000373638	0	NA	NA	NA	NA	NA
EPlORYSAT000373639	0	NA	NA	NA	NA	NA
EPlORYSAT000373640	0	NA	NA	NA	NA	NA
EPlORYSAT000373641	0	NA	NA	NA	NA	NA
EPlORYSAT000373642	0	NA	NA	NA	NA	NA
EPlORYSAT000373643	0	NA	NA	NA	NA	NA
EPlORYSAT000373644	0	NA	NA	NA	NA	NA
EPlORYSAT000373645	0	NA	NA	NA	NA	NA
EPlORYSAT000373646	0	NA	NA	NA	NA	NA
EPlORYSAT000373647	0	NA	NA	NA	NA	NA
EPlORYSAT000373648	0	NA	NA	NA	NA	NA
EPlORYSAT000373649	0	NA	NA	NA	NA	NA
EPlORYSAT000373650	0	NA	NA	NA	NA	NA
EPlORYSAT000373651	0	NA	NA	NA	NA	NA
EPlORYSAT000373652	0	NA	NA	NA	NA	NA
EPlORYSAT000373653	0	NA	NA	NA	NA	NA
EPlORYSAT000373654	0	NA	NA	NA	NA	NA
EPlORYSAT000373655	0	NA	NA	NA	NA	NA
EPlORYSAT000373656	0	NA	NA	NA	NA	NA
EPlORYSAT000373657	0	NA	NA	NA	NA	NA
EPlORYSAT000373658	0	NA	NA	NA	NA	NA
EPlORYSAT000373659	0	NA	NA	NA	NA	NA
EPlORYSAT000373660	0	NA	NA	NA	NA	NA
EPlORYSAT000373661	0	NA	NA	NA	NA	NA
EPlORYSAT000373662	0	NA	NA	NA	NA	NA
EPlORYSAT000373663	0	NA	NA	NA	NA	NA
EPlORYSAT000373664	0	NA	NA	NA	NA	NA
EPlORYSAT000373665	0	NA	NA	NA	NA	NA
EPlORYSAT000373666	0	NA	NA	NA	NA	NA
EPlORYSAT000373667	0	NA	NA	NA	NA	NA
EPlORYSAT000373668	0	NA	NA	NA	NA	NA
EPlORYSAT000373669	0	NA	NA	NA	NA	NA
EPlORYSAT000373670	0	NA	NA	NA	NA	NA
EPlORYSAT000373671	0	NA	NA	NA	NA	NA
EPlORYSAT000373672	0	NA	NA	NA	NA	NA
EPlORYSAT000373673	0	NA	NA	NA	NA	NA
EPlORYSAT000373782	0	NA	NA	NA	NA	NA
EPlORYSAT000373783	0	NA	NA	NA	NA	NA
EPlORYSAT000373784	0	NA	NA	NA	NA	NA
EPlORYSAT000373785	0	NA	NA	NA	NA	NA
EPlORYSAT000373786	0	NA	NA	NA	NA	NA
EPlORYSAT000373787	0	NA	NA	NA	NA	NA
EPlORYSAT000373788	0	NA	NA	NA	NA	NA
EPlORYSAT000373789	0	NA	NA	NA	NA	NA
EPlORYSAT000373790	0	NA	NA	NA	NA	NA
EPlORYSAT000373791	0	NA	NA	NA	NA	NA
EPlORYSAT000373792	0	NA	NA	NA	NA	NA
EPlORYSAT000373793	0	NA	NA	NA	NA	NA
EPlORYSAT000373794	0	NA	NA	NA	NA	NA
EPlORYSAT000373795	0	NA	NA	NA	NA	NA
EPlORYSAT000373796	0	NA	NA	NA	NA	NA
EPlORYSAT000373797	0	NA	NA	NA	NA	NA
EPlORYSAT000373798	0	NA	NA	NA	NA	NA
EPlORYSAT000373799	0	NA	NA	NA	NA	NA
EPlORYSAT000373800	0	NA	NA	NA	NA	NA
EPlORYSAT000373801	0	NA	NA	NA	NA	NA
EPlORYSAT000373802	0	NA	NA	NA	NA	NA
EPlORYSAT000373803	0	NA	NA	NA	NA	NA
EPlORYSAT000373804	0	NA	NA	NA	NA	NA
EPlORYSAT000373805	0	NA	NA	NA	NA	NA
EPlORYSAT000373806	0	NA	NA	NA	NA	NA
EPlORYSAT000373807	0	NA	NA	NA	NA	NA
EPlORYSAT000373808	0	NA	NA	NA	NA	NA
EPlORYSAT000373809	0	NA	NA	NA	NA	NA
EPlORYSAT000373810	0	NA	NA	NA	NA	NA
EPlORYSAT000373811	0	NA	NA	NA	NA	NA
EPlORYSAT000373812	0	NA	NA	NA	NA	NA
EPlORYSAT000373813	0	NA	NA	NA	NA	NA
EPlORYSAT000373814	0	NA	NA	NA	NA	NA
EPlORYSAT000373815	0	NA	NA	NA	NA	NA
EPlORYSAT000373816	0	NA	NA	NA	NA	NA
EPlORYSAT000373817	0	NA	NA	NA	NA	NA
EPlORYSAT000373818	0	NA	NA	NA	NA	NA
EPlORYSAT000373819	0	NA	NA	NA	NA	NA
EPlORYSAT000373820	0	NA	NA	NA	NA	NA
EPlORYSAT000373821	0	NA	NA	NA	NA	NA
EPlORYSAT000373822	0	NA	NA	NA	NA	NA
EPlORYSAT000373823	0	NA	NA	NA	NA	NA
EPlORYSAT000373824	0	NA	NA	NA	NA	NA
EPlORYSAT000373825	0	NA	NA	NA	NA	NA
EPlORYSAT000373826	0	NA	NA	NA	NA	NA
EPlORYSAT000373827	0	NA	NA	NA	NA	NA
EPlORYSAT000373828	0	NA	NA	NA	NA	NA
EPlORYSAT000373829	0	NA	NA	NA	NA	NA
EPlORYSAT000373830	0	NA	NA	NA	NA	NA
EPlORYSAT000373831	0	NA	NA	NA	NA	NA
EPlORYSAT000373832	0	NA	NA	NA	NA	NA
EPlORYSAT000373833	0	NA	NA	NA	NA	NA
EPlORYSAT000373834	0	NA	NA	NA	NA	NA
EPlORYSAT000373835	0	NA	NA	NA	NA	NA
EPlORYSAT000373836	0	NA	NA	NA	NA	NA
EPlORYSAT000373837	0	NA	NA	NA	NA	NA
EPlORYSAT000373838	0	NA	NA	NA	NA	NA
EPlORYSAT000373839	0	NA	NA	NA	NA	NA
EPlORYSAT000373840	0	NA	NA	NA	NA	NA
EPlORYSAT000373841	0	NA	NA	NA	NA	NA
EPlORYSAT000373842	0	NA	NA	NA	NA	NA
EPlORYSAT000373843	0	NA	NA	NA	NA	NA
EPlORYSAT000373844	0	NA	NA	NA	NA	NA
EPlORYSAT000373845	0	NA	NA	NA	NA	NA
EPlORYSAT000373846	0	NA	NA	NA	NA	NA
EPlORYSAT000373847	0	NA	NA	NA	NA	NA
EPlORYSAT000373848	0	NA	NA	NA	NA	NA
EPlORYSAT000373849	0	NA	NA	NA	NA	NA
EPlORYSAT000373850	0	NA	NA	NA	NA	NA
EPlORYSAT000373851	0	NA	NA	NA	NA	NA
EPlORYSAT000373852	0	NA	NA	NA	NA	NA
EPlORYSAT000373853	0	NA	NA	NA	NA	NA
EPlORYSAT000373854	0	NA	NA	NA	NA	NA
EPlORYSAT000373855	0	NA	NA	NA	NA	NA
EPlORYSAT000373856	0	NA	NA	NA	NA	NA
EPlORYSAT000373857	0	NA	NA	NA	NA	NA
EPlORYSAT000373858	0	NA	NA	NA	NA	NA
EPlORYSAT000373859	0	NA	NA	NA	NA	NA
EPlORYSAT000373860	0	NA	NA	NA	NA	NA
EPlORYSAT000373861	0	NA	NA	NA	NA	NA
EPlORYSAT000373862	0	NA	NA	NA	NA	NA
EPlORYSAT000373863	0	NA	NA	NA	NA	NA
EPlORYSAT000373864	0	NA	NA	NA	NA	NA
EPlORYSAT000373865	0	NA	NA	NA	NA	NA
EPlORYSAT000373866	0	NA	NA	NA	NA	NA
EPlORYSAT000373867	0	NA	NA	NA	NA	NA
EPlORYSAT000373868	0	NA	NA	NA	NA	NA
EPlORYSAT000373869	0	NA	NA	NA	NA	NA
EPlORYSAT000373870	0	NA	NA	NA	NA	NA
EPlORYSAT000373871	0	NA	NA	NA	NA	NA
EPlORYSAT000373872	0	NA	NA	NA	NA	NA
EPlORYSAT000373873	0	NA	NA	NA	NA	NA
EPlOSAG00000000001	0,819526461729917	-0,0773060380459172	0,103023076667048	-0,750375940487165	0,45302831717027	NA
EPlOSAG00000000002	0,157914731209669	0,0136401715723198	0,0623554995079397	0,218748493396048	0,826845971393375	NA
EPlOSAG00000000003	0	NA	NA	NA	NA	NA
EPlOSAG00000000004	0	NA	NA	NA	NA	NA
EPlOSAG00000000005	0	NA	NA	NA	NA	NA
EPlOSAG00000000006	0	NA	NA	NA	NA	NA
EPlOSAG00000000007	0	NA	NA	NA	NA	NA
EPlOSAG00000000008	0	NA	NA	NA	NA	NA
EPlOSAG00000000009	0	NA	NA	NA	NA	NA
EPlOSAG00000000010	0	NA	NA	NA	NA	NA
EPlOSAG00000000011	0	NA	NA	NA	NA	NA
EPlOSAG00000000012	0	NA	NA	NA	NA	NA
EPlOSAG00000000013	0	NA	NA	NA	NA	NA
EPlOSAG00000000014	0	NA	NA	NA	NA	NA
EPlOSAG00000000015	0,15853547379042	-0,0157544927919059	0,0623554995079397	-0,252656027394983	0,800534030610804	NA
EPlOSAG00000000016	0	NA	NA	NA	NA	NA
EPlOSAG00000000017	0	NA	NA	NA	NA	NA
EPlOSAG00000000018	0	NA	NA	NA	NA	NA
EPlOSAG00000000019	0	NA	NA	NA	NA	NA
EPlOSAG00000000020	0	NA	NA	NA	NA	NA
EPlOSAG00000000021	0	NA	NA	NA	NA	NA
EPlOSAG00000000022	0	NA	NA	NA	NA	NA
EPlOSAG00000000023	0	NA	NA	NA	NA	NA
EPlOSAG00000000024	0	NA	NA	NA	NA	NA
EPlOSAG00000000025	0	NA	NA	NA	NA	NA
EPlOSAG00000000026	0	NA	NA	NA	NA	NA
EPlOSAG00000000027	0	NA	NA	NA	NA	NA
EPlOSAG00000000028	0	NA	NA	NA	NA	NA
EPlOSAG00000000029	2,32172411080004	0,0385030794726382	0,162434663028919	0,237037333994304	0,812627827116927	NA
EPlOSAG00000000030	0,163012943503504	0,0136401715723199	0,0623554995079397	0,218748493396049	0,826845971393375	NA
EPlOSAG00000000031	0	NA	NA	NA	NA	NA
EPlOSAG00000000032	0	NA	NA	NA	NA	NA
EPlOSAG00000000033	0,838969646553479	-0,0351392049606725	0,116248117122323	-0,302277626773921	0,762440432333127	NA
EPlOSAG00000000034	0	NA	NA	NA	NA	NA
EPlOSAG00000000035	0	NA	NA	NA	NA	NA
EPlOSAG00000000036	0	NA	NA	NA	NA	NA
EPlOSAG00000000037	0	NA	NA	NA	NA	NA
EPlOSAG00000000038	0	NA	NA	NA	NA	NA
EPlOSAG00000000039	0	NA	NA	NA	NA	NA
EPlOSAG00000000040	0	NA	NA	NA	NA	NA
EPlOSAG00000000041	0	NA	NA	NA	NA	NA
EPlOSAG00000000042	0	NA	NA	NA	NA	NA
EPlOSAG00000000043	0,163012943503504	0,0136401715723199	0,0623554995079397	0,218748493396049	0,826845971393375	NA
EPlOSAG00000000044	0	NA	NA	NA	NA	NA
EPlOSAG00000000045	0	NA	NA	NA	NA	NA
EPlOSAG00000000046	0	NA	NA	NA	NA	NA
EPlOSAG00000000047	0	NA	NA	NA	NA	NA
EPlOSAG00000000048	0	NA	NA	NA	NA	NA
EPlOSAG00000000049	0	NA	NA	NA	NA	NA
EPlOSAG00000000050	0	NA	NA	NA	NA	NA
EPlOSAG00000000051	0	NA	NA	NA	NA	NA
EPlOSAG00000000052	0	NA	NA	NA	NA	NA
EPlOSAG00000000053	0	NA	NA	NA	NA	NA
EPlOSAG00000000054	0,172270391469705	-0,0157544927919059	0,0623554995079397	-0,252656027394983	0,800534030610804	NA
EPlOSAG00000000055	0	NA	NA	NA	NA	NA
EPlOSAG00000000056	0	NA	NA	NA	NA	NA
EPlOSAG00000000057	0	NA	NA	NA	NA	NA
EPlOSAG00000000058	0	NA	NA	NA	NA	NA
EPlOSAG00000000059	0	NA	NA	NA	NA	NA
EPlOSAG00000000060	0	NA	NA	NA	NA	NA
EPlOSAG00000000061	0	NA	NA	NA	NA	NA
EPlOSAG00000000062	0	NA	NA	NA	NA	NA
EPlOSAG00000000063	0	NA	NA	NA	NA	NA
EPlOSAG00000000064	0	NA	NA	NA	NA	NA
EPlOSAG00000000065	0	NA	NA	NA	NA	NA
EPlOSAG00000000066	0	NA	NA	NA	NA	NA
EPlOSAG00000000067	0	NA	NA	NA	NA	NA
EPlOSAG00000000068	0	NA	NA	NA	NA	NA
EPlOSAG00000000069	0	NA	NA	NA	NA	NA
EPlOSAG00000000070	0	NA	NA	NA	NA	NA
EPlOSAG00000000071	0	NA	NA	NA	NA	NA
EPlOSAG00000000072	0	NA	NA	NA	NA	NA
EPlOSAG00000000073	0	NA	NA	NA	NA	NA
EPlOSAG00000000074	0	NA	NA	NA	NA	NA
EPlOSAG00000000075	0	NA	NA	NA	NA	NA
EPlOSAG00000000076	0,320927674713173	0,0328974670866221	0,0671015068240924	0,490264207819704	0,623946950948538	NA
EPlOSAG00000000077	0	NA	NA	NA	NA	NA
EPlOSAG00000000078	0	NA	NA	NA	NA	NA
EPlOSAG00000000079	0	NA	NA	NA	NA	NA
EPlOSAG00000000080	0	NA	NA	NA	NA	NA
EPlOSAG00000000081	0	NA	NA	NA	NA	NA
EPlOSAG00000000082	0	NA	NA	NA	NA	NA
EPlOSAG00000000083	0	NA	NA	NA	NA	NA
EPlOSAG00000000084	0	NA	NA	NA	NA	NA
EPlOSAG00000000085	0	NA	NA	NA	NA	NA
EPlOSAG00000000086	0	NA	NA	NA	NA	NA
EPlOSAG00000000087	0,510685369508709	-0,0850310747920835	0,0855358716666947	-0,99409841900509	0,320174954987898	NA
EPlOSAG00000000088	0	NA	NA	NA	NA	NA
EPlOSAG00000000089	0	NA	NA	NA	NA	NA
EPlOSAG00000000090	0	NA	NA	NA	NA	NA
EPlOSAG00000000091	0	NA	NA	NA	NA	NA
EPlOSAG00000000092	0	NA	NA	NA	NA	NA
EPlOSAG00000000093	0	NA	NA	NA	NA	NA
EPlOSAG00000000094	0	NA	NA	NA	NA	NA
EPlOSAG00000000095	0	NA	NA	NA	NA	NA
EPlOSAG00000000096	0	NA	NA	NA	NA	NA
EPlOSAG00000000097	0	NA	NA	NA	NA	NA
EPlOSAG00000000098	0	NA	NA	NA	NA	NA
EPlOSAG00000000099	0	NA	NA	NA	NA	NA
EPlOSAG00000000100	0	NA	NA	NA	NA	NA
EPlOSAG00000000101	0	NA	NA	NA	NA	NA
EPlOSAG00000000102	0	NA	NA	NA	NA	NA
EPlOSAG00000000103	0	NA	NA	NA	NA	NA
EPlOSAG00000000104	0	NA	NA	NA	NA	NA
EPlOSAG00000000105	0	NA	NA	NA	NA	NA
EPlOSAG00000000106	0	NA	NA	NA	NA	NA
EPlOSAG00000000107	0	NA	NA	NA	NA	NA
EPlOSAG00000000108	0	NA	NA	NA	NA	NA
EPlOSAG00000000109	0	NA	NA	NA	NA	NA
EPlOSAG00000000110	0	NA	NA	NA	NA	NA
EPlOSAG00000000111	0	NA	NA	NA	NA	NA
EPlOSAG00000000112	0	NA	NA	NA	NA	NA
EPlOSAG00000000113	0	NA	NA	NA	NA	NA
EPlOSAG00000000114	0	NA	NA	NA	NA	NA
EPlOSAG00000000115	0	NA	NA	NA	NA	NA
EPlOSAG00000000116	0	NA	NA	NA	NA	NA
EPlOSAG00000000117	0	NA	NA	NA	NA	NA
EPlOSAG00000000118	0	NA	NA	NA	NA	NA
EPlOSAG00000000119	0	NA	NA	NA	NA	NA
EPlOSAG00000000120	0	NA	NA	NA	NA	NA
EPlOSAG00000000121	0	NA	NA	NA	NA	NA
EPlOSAG00000000122	0	NA	NA	NA	NA	NA
EPlOSAG00000000123	0	NA	NA	NA	NA	NA
EPlOSAG00000000124	0	NA	NA	NA	NA	NA
EPlOSAG00000000125	0	NA	NA	NA	NA	NA
EPlOSAG00000000126	0	NA	NA	NA	NA	NA
EPlOSAG00000000127	0	NA	NA	NA	NA	NA
EPlOSAG00000000128	0	NA	NA	NA	NA	NA
EPlOSAG00000000129	0	NA	NA	NA	NA	NA
EPlOSAG00000000130	0	NA	NA	NA	NA	NA
EPlOSAG00000000131	0	NA	NA	NA	NA	NA
EPlOSAG00000000132	0	NA	NA	NA	NA	NA
EPlOSAG00000000133	0	NA	NA	NA	NA	NA
EPlOSAG00000000134	0	NA	NA	NA	NA	NA
EPlOSAG00000000135	0	NA	NA	NA	NA	NA
EPlOSAG00000000136	0	NA	NA	NA	NA	NA
EPlOSAG00000000137	0	NA	NA	NA	NA	NA
EPlOSAG00000000138	0	NA	NA	NA	NA	NA
EPlOSAG00000000139	0	NA	NA	NA	NA	NA
EPlOSAG00000000140	0	NA	NA	NA	NA	NA
EPlOSAG00000000141	0	NA	NA	NA	NA	NA
EPlOSAG00000000142	0	NA	NA	NA	NA	NA
EPlOSAG00000000143	0	NA	NA	NA	NA	NA
EPlOSAG00000000144	0	NA	NA	NA	NA	NA
EPlOSAG00000000145	0	NA	NA	NA	NA	NA
EPlOSAG00000000146	0	NA	NA	NA	NA	NA
EPlOSAG00000000147	0	NA	NA	NA	NA	NA
EPlOSAG00000000148	0,157914731209669	0,0136401715723198	0,0623554995079397	0,218748493396048	0,826845971393375	NA
EPlOSAG00000000149	0	NA	NA	NA	NA	NA
EPlOSAG00000000150	0	NA	NA	NA	NA	NA
EPlOSAG00000000151	0	NA	NA	NA	NA	NA
EPlOSAG00000000152	0	NA	NA	NA	NA	NA
EPlOSAG00000000153	0	NA	NA	NA	NA	NA
EPlOSAG00000000154	0	NA	NA	NA	NA	NA
EPlOSAG00000000155	0	NA	NA	NA	NA	NA
EPlOSAG00000000156	0	NA	NA	NA	NA	NA
EPlOSAG00000000157	0	NA	NA	NA	NA	NA
EPlOSAG00000000158	0	NA	NA	NA	NA	NA
EPlOSAG00000000159	0	NA	NA	NA	NA	NA
EPlOSAG00000000160	0	NA	NA	NA	NA	NA
EPlOSAG00000000161	0	NA	NA	NA	NA	NA
EPlOSAG00000000162	0	NA	NA	NA	NA	NA
EPlOSAG00000000163	0	NA	NA	NA	NA	NA
EPlOSAG00000000164	0	NA	NA	NA	NA	NA
EPlOSAG00000000165	0	NA	NA	NA	NA	NA
EPlOSAG00000000166	0	NA	NA	NA	NA	NA
EPlOSAG00000000167	0	NA	NA	NA	NA	NA
EPlOSAG00000000168	0	NA	NA	NA	NA	NA
EPlOSAG00000000169	0	NA	NA	NA	NA	NA
EPlOSAG00000000170	0	NA	NA	NA	NA	NA
EPlOSAG00000000171	0	NA	NA	NA	NA	NA
EPlOSAG00000000172	0	NA	NA	NA	NA	NA
EPlOSAG00000000173	0	NA	NA	NA	NA	NA
EPlOSAG00000000174	0	NA	NA	NA	NA	NA
EPlOSAG00000000175	0	NA	NA	NA	NA	NA
EPlOSAG00000000176	0	NA	NA	NA	NA	NA
EPlOSAG00000000177	0,516811174409114	-0,0561928022235467	0,0695980683156431	-0,807390256417744	0,419441678757752	NA
EPlOSAG00000000178	0	NA	NA	NA	NA	NA
EPlOSAG00000000179	0	NA	NA	NA	NA	NA
EPlOSAG00000000180	0	NA	NA	NA	NA	NA
EPlOSAG00000000181	0	NA	NA	NA	NA	NA
EPlOSAG00000000182	0	NA	NA	NA	NA	NA
EPlOSAG00000000183	0	NA	NA	NA	NA	NA
EPlOSAG00000000184	0	NA	NA	NA	NA	NA
EPlOSAG00000000185	0	NA	NA	NA	NA	NA
EPlOSAG00000000186	0	NA	NA	NA	NA	NA
EPlOSAG00000000187	0	NA	NA	NA	NA	NA
EPlOSAG00000000188	0	NA	NA	NA	NA	NA
EPlOSAG00000000189	0	NA	NA	NA	NA	NA
EPlOSAG00000000190	0	NA	NA	NA	NA	NA
EPlOSAG00000000191	0	NA	NA	NA	NA	NA
EPlOSAG00000000192	0	NA	NA	NA	NA	NA
EPlOSAG00000000193	0	NA	NA	NA	NA	NA
EPlOSAG00000000194	0	NA	NA	NA	NA	NA
EPlOSAG00000000195	0	NA	NA	NA	NA	NA
EPlOSAG00000000196	0	NA	NA	NA	NA	NA
EPlOSAG00000000197	0	NA	NA	NA	NA	NA
EPlOSAG00000000198	0	NA	NA	NA	NA	NA
EPlOSAG00000000199	0	NA	NA	NA	NA	NA
EPlOSAG00000000200	0	NA	NA	NA	NA	NA
EPlOSAG00000000201	0	NA	NA	NA	NA	NA
EPlOSAG00000000202	0	NA	NA	NA	NA	NA
EPlOSAG00000000203	0	NA	NA	NA	NA	NA
EPlOSAG00000000204	0	NA	NA	NA	NA	NA
EPlOSAG00000000205	0	NA	NA	NA	NA	NA
EPlOSAG00000000206	0	NA	NA	NA	NA	NA
EPlOSAG00000000207	0	NA	NA	NA	NA	NA
EPlOSAG00000000208	0	NA	NA	NA	NA	NA
EPlOSAG00000000209	0	NA	NA	NA	NA	NA
EPlOSAG00000000210	0	NA	NA	NA	NA	NA
EPlOSAG00000000211	0	NA	NA	NA	NA	NA
EPlOSAG00000000212	0	NA	NA	NA	NA	NA
EPlOSAG00000000213	0	NA	NA	NA	NA	NA
EPlOSAG00000000214	0	NA	NA	NA	NA	NA
EPlOSAG00000000215	0	NA	NA	NA	NA	NA
EPlOSAG00000000216	0	NA	NA	NA	NA	NA
EPlOSAG00000000217	0	NA	NA	NA	NA	NA
EPlOSAG00000000218	0	NA	NA	NA	NA	NA
EPlOSAG00000000219	0	NA	NA	NA	NA	NA
EPlOSAG00000000220	0	NA	NA	NA	NA	NA
EPlOSAG00000000221	0	NA	NA	NA	NA	NA
EPlOSAG00000000222	0	NA	NA	NA	NA	NA
EPlOSAG00000000223	0	NA	NA	NA	NA	NA
EPlOSAG00000000224	0	NA	NA	NA	NA	NA
EPlOSAG00000000225	0	NA	NA	NA	NA	NA
EPlOSAG00000000226	0	NA	NA	NA	NA	NA
EPlOSAG00000000227	0	NA	NA	NA	NA	NA
EPlOSAG00000000228	0	NA	NA	NA	NA	NA
EPlOSAG00000000229	0	NA	NA	NA	NA	NA
EPlOSAG00000000230	0	NA	NA	NA	NA	NA
EPlOSAG00000000231	0	NA	NA	NA	NA	NA
EPlOSAG00000000232	0	NA	NA	NA	NA	NA
EPlOSAG00000000233	0	NA	NA	NA	NA	NA
EPlOSAG00000000234	0	NA	NA	NA	NA	NA
EPlOSAG00000000235	0	NA	NA	NA	NA	NA
EPlOSAG00000000236	0	NA	NA	NA	NA	NA
EPlOSAG00000000237	0	NA	NA	NA	NA	NA
EPlOSAG00000000238	0	NA	NA	NA	NA	NA
EPlOSAG00000000239	0	NA	NA	NA	NA	NA
EPlOSAG00000000240	0	NA	NA	NA	NA	NA
EPlOSAG00000000241	0	NA	NA	NA	NA	NA
EPlOSAG00000000242	0	NA	NA	NA	NA	NA
EPlOSAG00000000243	0	NA	NA	NA	NA	NA
EPlOSAG00000000244	0	NA	NA	NA	NA	NA
EPlOSAG00000000245	0	NA	NA	NA	NA	NA
EPlOSAG00000000246	0	NA	NA	NA	NA	NA
EPlOSAG00000000247	0	NA	NA	NA	NA	NA
EPlOSAG00000000248	0	NA	NA	NA	NA	NA
EPlOSAG00000000249	0	NA	NA	NA	NA	NA
EPlOSAG00000000250	0	NA	NA	NA	NA	NA
EPlOSAG00000000251	0	NA	NA	NA	NA	NA
EPlOSAG00000000252	0	NA	NA	NA	NA	NA
EPlOSAG00000000253	0,179879504248585	-0,0157544927919059	0,0623554995079397	-0,252656027394983	0,800534030610804	NA
EPlOSAG00000000254	0,157914731209669	0,0136401715723198	0,0623554995079397	0,218748493396048	0,826845971393375	NA
EPlOSAG00000000255	0	NA	NA	NA	NA	NA
EPlOSAG00000000256	0	NA	NA	NA	NA	NA
EPlOSAG00000000257	0	NA	NA	NA	NA	NA
EPlOSAG00000000258	0	NA	NA	NA	NA	NA
EPlOSAG00000000259	0	NA	NA	NA	NA	NA
EPlOSAG00000000260	0	NA	NA	NA	NA	NA
EPlOSAG00000000261	0	NA	NA	NA	NA	NA
EPlOSAG00000000262	0	NA	NA	NA	NA	NA
EPlOSAG00000000263	0	NA	NA	NA	NA	NA
EPlOSAG00000000264	0	NA	NA	NA	NA	NA
EPlOSAG00000000265	0,342892447752089	-0,00128831235912173	0,0687189956114471	-0,0187475434944675	0,985042500684262	NA
EPlOSAG00000000266	0	NA	NA	NA	NA	NA
EPlOSAG00000000267	0	NA	NA	NA	NA	NA
EPlOSAG00000000268	0,15853547379042	-0,0157544927919059	0,0623554995079397	-0,252656027394983	0,800534030610804	NA
EPlOSAG00000000269	0	NA	NA	NA	NA	NA
EPlOSAG00000000270	0	NA	NA	NA	NA	NA
EPlOSAG00000000271	0	NA	NA	NA	NA	NA
EPlOSAG00000000272	0	NA	NA	NA	NA	NA
EPlOSAG00000000273	0	NA	NA	NA	NA	NA
EPlOSAG00000000274	0,179879504248585	-0,0157544927919059	0,0623554995079397	-0,252656027394983	0,800534030610804	NA
EPlOSAG00000000275	0	NA	NA	NA	NA	NA
EPlOSAG00000000276	0	NA	NA	NA	NA	NA
EPlOSAG00000000277	0	NA	NA	NA	NA	NA
EPlOSAG00000000278	0	NA	NA	NA	NA	NA
EPlOSAG00000000279	0	NA	NA	NA	NA	NA
EPlOSAG00000000280	0	NA	NA	NA	NA	NA
EPlOSAG00000000281	0	NA	NA	NA	NA	NA
EPlOSAG00000000282	0	NA	NA	NA	NA	NA
EPlOSAG00000000283	0	NA	NA	NA	NA	NA
EPlOSAG00000000284	0	NA	NA	NA	NA	NA
EPlOSAG00000000285	0	NA	NA	NA	NA	NA
EPlOSAG00000000286	0	NA	NA	NA	NA	NA
EPlOSAG00000000287	3,16328106916231	0,0154835977526944	0,193204697725088	0,0801408968571048	0,936125196344194	NA
EPlOSAG00000000288	0	NA	NA	NA	NA	NA
EPlOSAG00000000289	0	NA	NA	NA	NA	NA
EPlOSAG00000000290	0	NA	NA	NA	NA	NA
EPlOSAG00000000291	0	NA	NA	NA	NA	NA
EPlOSAG00000000292	0	NA	NA	NA	NA	NA
EPlOSAG00000000293	0	NA	NA	NA	NA	NA
EPlOSAG00000000294	0	NA	NA	NA	NA	NA
EPlOSAG00000000295	0	NA	NA	NA	NA	NA
EPlOSAG00000000296	0	NA	NA	NA	NA	NA
EPlOSAG00000000297	0	NA	NA	NA	NA	NA
EPlOSAG00000000298	0	NA	NA	NA	NA	NA
EPlOSAG00000000299	0	NA	NA	NA	NA	NA
EPlOSAG00000000300	0	NA	NA	NA	NA	NA
EPlOSAG00000000301	0	NA	NA	NA	NA	NA
EPlOSAG00000000302	0	NA	NA	NA	NA	NA
EPlOSAG00000000303	0,15853547379042	-0,0157544927919059	0,0623554995079397	-0,252656027394983	0,800534030610804	NA
EPlOSAG00000000304	0	NA	NA	NA	NA	NA
EPlOSAG00000000305	0	NA	NA	NA	NA	NA
EPlOSAG00000000306	0	NA	NA	NA	NA	NA
EPlOSAG00000000307	0	NA	NA	NA	NA	NA
EPlOSAG00000000308	0	NA	NA	NA	NA	NA
EPlOSAG00000000309	0	NA	NA	NA	NA	NA
EPlOSAG00000000310	0	NA	NA	NA	NA	NA
EPlOSAG00000000311	0	NA	NA	NA	NA	NA
EPlOSAG00000000312	0,344540782939409	-0,0304518249740187	0,0623554995079397	-0,488358287790499	0,625296081879868	NA
EPlOSAG00000000313	0,179879504248585	-0,0157544927919059	0,0623554995079397	-0,252656027394983	0,800534030610804	NA
EPlOSAG00000000314	0	NA	NA	NA	NA	NA
EPlOSAG00000000315	0	NA	NA	NA	NA	NA
EPlOSAG00000000316	0	NA	NA	NA	NA	NA
EPlOSAG00000000317	0	NA	NA	NA	NA	NA
EPlOSAG00000000318	0	NA	NA	NA	NA	NA
EPlOSAG00000000319	0	NA	NA	NA	NA	NA
EPlOSAG00000000320	0	NA	NA	NA	NA	NA
EPlOSAG00000000321	0	NA	NA	NA	NA	NA
EPlOSAG00000000322	0	NA	NA	NA	NA	NA
EPlOSAG00000000323	0	NA	NA	NA	NA	NA
EPlOSAG00000000324	0	NA	NA	NA	NA	NA
EPlOSAG00000000325	0	NA	NA	NA	NA	NA
EPlOSAG00000000326	0	NA	NA	NA	NA	NA
EPlOSAG00000000327	0,172270391469705	-0,0157544927919059	0,0623554995079397	-0,252656027394983	0,800534030610804	NA
EPlOSAG00000000328	0	NA	NA	NA	NA	NA
EPlOSAG00000000329	0	NA	NA	NA	NA	NA
EPlOSAG00000000330	0	NA	NA	NA	NA	NA
EPlOSAG00000000331	0	NA	NA	NA	NA	NA
EPlOSAG00000000332	0	NA	NA	NA	NA	NA
EPlOSAG00000000333	0	NA	NA	NA	NA	NA
EPlOSAG00000000334	0	NA	NA	NA	NA	NA
EPlOSAG00000000335	0	NA	NA	NA	NA	NA
EPlOSAG00000000336	0	NA	NA	NA	NA	NA
EPlOSAG00000000337	0,651733539973297	-0,00212988678941551	0,10037458524014	-0,0212193832165771	0,983070652192232	NA
EPlOSAG00000000338	0	NA	NA	NA	NA	NA
EPlOSAG00000000339	0	NA	NA	NA	NA	NA
EPlOSAG00000000340	0	NA	NA	NA	NA	NA
EPlOSAG00000000341	0	NA	NA	NA	NA	NA
EPlOSAG00000000342	0	NA	NA	NA	NA	NA
EPlOSAG00000000343	0	NA	NA	NA	NA	NA
EPlOSAG00000000344	0	NA	NA	NA	NA	NA
EPlOSAG00000000345	0	NA	NA	NA	NA	NA
EPlOSAG00000000346	0	NA	NA	NA	NA	NA
EPlOSAG00000000347	0	NA	NA	NA	NA	NA
EPlOSAG00000000348	0	NA	NA	NA	NA	NA
EPlOSAG00000000349	0	NA	NA	NA	NA	NA
EPlOSAG00000000350	0	NA	NA	NA	NA	NA
EPlOSAG00000000351	0	NA	NA	NA	NA	NA
EPlOSAG00000000352	0,179879504248585	-0,0157544927919059	0,0623554995079397	-0,252656027394983	0,800534030610804	NA
EPlOSAG00000000353	0	NA	NA	NA	NA	NA
EPlOSAG00000000354	0	NA	NA	NA	NA	NA
EPlOSAG00000000355	0	NA	NA	NA	NA	NA
EPlOSAG00000000356	0	NA	NA	NA	NA	NA
EPlOSAG00000000357	0,165271333541266	0,0136401715723199	0,0623554995079397	0,218748493396048	0,826845971393375	NA
EPlOSAG00000000358	0,15853547379042	-0,0157544927919059	0,0623554995079397	-0,252656027394983	0,800534030610804	NA
EPlOSAG00000000359	0	NA	NA	NA	NA	NA
EPlOSAG00000000360	0	NA	NA	NA	NA	NA
EPlOSAG00000000361	0	NA	NA	NA	NA	NA
EPlOSAG00000000362	0	NA	NA	NA	NA	NA
EPlOSAG00000000363	0	NA	NA	NA	NA	NA
EPlOSAG00000000364	0	NA	NA	NA	NA	NA
EPlOSAG00000000365	0	NA	NA	NA	NA	NA
EPlOSAG00000000366	0	NA	NA	NA	NA	NA
EPlOSAG00000000367	0	NA	NA	NA	NA	NA
EPlOSAG00000000368	0	NA	NA	NA	NA	NA
EPlOSAG00000000369	0	NA	NA	NA	NA	NA
EPlOSAG00000000370	0	NA	NA	NA	NA	NA
EPlOSAG00000000371	0	NA	NA	NA	NA	NA
EPlOSAG00000000372	0	NA	NA	NA	NA	NA
EPlOSAG00000000373	0	NA	NA	NA	NA	NA
EPlOSAG00000000374	0	NA	NA	NA	NA	NA
EPlOSAG00000000375	0	NA	NA	NA	NA	NA
EPlOSAG00000000376	0	NA	NA	NA	NA	NA
EPlOSAG00000000377	0	NA	NA	NA	NA	NA
EPlOSAG00000000378	0	NA	NA	NA	NA	NA
EPlOSAG00000000379	0	NA	NA	NA	NA	NA
EPlOSAG00000000380	0	NA	NA	NA	NA	NA
EPlOSAG00000000381	0	NA	NA	NA	NA	NA
EPlOSAG00000000382	0	NA	NA	NA	NA	NA
EPlOSAG00000000383	0	NA	NA	NA	NA	NA
EPlOSAG00000000384	0	NA	NA	NA	NA	NA
EPlOSAG00000000385	0	NA	NA	NA	NA	NA
EPlOSAG00000000386	0	NA	NA	NA	NA	NA
EPlOSAG00000000387	0	NA	NA	NA	NA	NA
EPlOSAG00000000388	0	NA	NA	NA	NA	NA
EPlOSAG00000000389	0	NA	NA	NA	NA	NA
EPlOSAG00000000390	0	NA	NA	NA	NA	NA
EPlOSAG00000000391	0	NA	NA	NA	NA	NA
EPlOSAG00000000392	0	NA	NA	NA	NA	NA
EPlOSAG00000000393	0	NA	NA	NA	NA	NA
EPlOSAG00000000394	0	NA	NA	NA	NA	NA
EPlOSAG00000000395	3,31981066336225	-0,0122502609170507	0,196802863851557	-0,0622463549427347	0,950366648128821	NA
EPlOSAG00000000396	0	NA	NA	NA	NA	NA
EPlOSAG00000000397	0	NA	NA	NA	NA	NA
EPlOSAG00000000398	0	NA	NA	NA	NA	NA
EPlOSAG00000000399	0	NA	NA	NA	NA	NA
EPlOSAG00000000400	0	NA	NA	NA	NA	NA
EPlOSAG00000000401	0,352149895718289	-0,0375954900962696	0,0691582551002308	-0,54361536510403	0,586706184150168	NA
EPlOSAG00000000402	0	NA	NA	NA	NA	NA
EPlOSAG00000000403	0	NA	NA	NA	NA	NA
EPlOSAG00000000404	0	NA	NA	NA	NA	NA
EPlOSAG00000000405	0	NA	NA	NA	NA	NA
EPlOSAG00000000406	0	NA	NA	NA	NA	NA
EPlOSAG00000000407	0	NA	NA	NA	NA	NA
EPlOSAG00000000408	0	NA	NA	NA	NA	NA
EPlOSAG00000000409	0,15853547379042	-0,0157544927919059	0,0623554995079397	-0,252656027394983	0,800534030610804	NA
EPlOSAG00000000410	0	NA	NA	NA	NA	NA
EPlOSAG00000000411	0	NA	NA	NA	NA	NA
EPlOSAG00000000412	0	NA	NA	NA	NA	NA
EPlOSAG00000000413	0	NA	NA	NA	NA	NA
EPlOSAG00000000414	0	NA	NA	NA	NA	NA
EPlOSAG00000000415	0	NA	NA	NA	NA	NA
EPlOSAG00000000416	0	NA	NA	NA	NA	NA
EPlOSAG00000000417	0	NA	NA	NA	NA	NA
EPlOSAG00000000418	0	NA	NA	NA	NA	NA
EPlOSAG00000000419	0	NA	NA	NA	NA	NA
EPlOSAG00000000420	0,172270391469705	-0,0157544927919059	0,0623554995079397	-0,252656027394983	0,800534030610804	NA
EPlOSAG00000000421	0	NA	NA	NA	NA	NA
EPlOSAG00000000422	0	NA	NA	NA	NA	NA
EPlOSAG00000000423	0	NA	NA	NA	NA	NA
EPlOSAG00000000424	0	NA	NA	NA	NA	NA
EPlOSAG00000000425	0	NA	NA	NA	NA	NA
EPlOSAG00000000426	0	NA	NA	NA	NA	NA
EPlOSAG00000000427	0	NA	NA	NA	NA	NA
EPlOSAG00000000428	0	NA	NA	NA	NA	NA
EPlOSAG00000000429	0	NA	NA	NA	NA	NA
EPlOSAG00000000430	0	NA	NA	NA	NA	NA
EPlOSAG00000000431	0	NA	NA	NA	NA	NA
EPlOSAG00000000432	0	NA	NA	NA	NA	NA
EPlOSAG00000000433	0,15853547379042	-0,0157544927919059	0,0623554995079397	-0,252656027394983	0,800534030610804	NA
EPlOSAG00000000434	0	NA	NA	NA	NA	NA
EPlOSAG00000000435	0	NA	NA	NA	NA	NA
EPlOSAG00000000436	0	NA	NA	NA	NA	NA
EPlOSAG00000000437	0	NA	NA	NA	NA	NA
EPlOSAG00000000438	0,157914731209669	0,0136401715723198	0,0623554995079397	0,218748493396048	0,826845971393375	NA
EPlOSAG00000000439	0	NA	NA	NA	NA	NA
EPlOSAG00000000440	0	NA	NA	NA	NA	NA
EPlOSAG00000000441	0	NA	NA	NA	NA	NA
EPlOSAG00000000442	0	NA	NA	NA	NA	NA
EPlOSAG00000000443	0,508163781293355	0,0251857040679253	0,0849688006594684	0,296411198845359	0,766916073959769	NA
EPlOSAG00000000444	0,323186064750935	0,0330414652018656	0,0672455459625272	0,491355445612384	0,62317507072492	NA
EPlOSAG00000000445	0	NA	NA	NA	NA	NA
EPlOSAG00000000446	0	NA	NA	NA	NA	NA
EPlOSAG00000000447	0	NA	NA	NA	NA	NA
EPlOSAG00000000448	0	NA	NA	NA	NA	NA
EPlOSAG00000000449	0	NA	NA	NA	NA	NA
EPlOSAG00000000450	0	NA	NA	NA	NA	NA
EPlOSAG00000000451	0	NA	NA	NA	NA	NA
EPlOSAG00000000452	0	NA	NA	NA	NA	NA
EPlOSAG00000000453	0	NA	NA	NA	NA	NA
EPlOSAG00000000454	0	NA	NA	NA	NA	NA
EPlOSAG00000000455	0	NA	NA	NA	NA	NA
EPlOSAG00000000456	0,335283334973209	-0,00126809978750153	0,0681879399186779	-0,0185971271314823	0,985162494657728	NA
EPlOSAG00000000457	0	NA	NA	NA	NA	NA
EPlOSAG00000000458	0	NA	NA	NA	NA	NA
EPlOSAG00000000459	0	NA	NA	NA	NA	NA
EPlOSAG00000000460	0	NA	NA	NA	NA	NA
EPlOSAG00000000461	0	NA	NA	NA	NA	NA
EPlOSAG00000000462	0	NA	NA	NA	NA	NA
EPlOSAG00000000463	0	NA	NA	NA	NA	NA
EPlOSAG00000000464	2,5494005759891	-0,0915482933239472	0,174495764196099	-0,524644788632604	0,599830145011404	NA
EPlOSAG00000000465	0	NA	NA	NA	NA	NA
EPlOSAG00000000466	0	NA	NA	NA	NA	NA
EPlOSAG00000000467	0	NA	NA	NA	NA	NA
EPlOSAG00000000468	0	NA	NA	NA	NA	NA
EPlOSAG00000000469	0	NA	NA	NA	NA	NA
EPlOSAG00000000470	0	NA	NA	NA	NA	NA
EPlOSAG00000000471	0	NA	NA	NA	NA	NA
EPlOSAG00000000472	0	NA	NA	NA	NA	NA
EPlOSAG00000000473	0	NA	NA	NA	NA	NA
EPlOSAG00000000474	0	NA	NA	NA	NA	NA
EPlOSAG00000000475	0	NA	NA	NA	NA	NA
EPlOSAG00000000476	0	NA	NA	NA	NA	NA
EPlOSAG00000000477	0	NA	NA	NA	NA	NA
EPlOSAG00000000478	0	NA	NA	NA	NA	NA
EPlOSAG00000000479	0	NA	NA	NA	NA	NA
EPlOSAG00000000480	0	NA	NA	NA	NA	NA
EPlOSAG00000000481	0	NA	NA	NA	NA	NA
EPlOSAG00000000482	0	NA	NA	NA	NA	NA
EPlOSAG00000000483	0	NA	NA	NA	NA	NA
EPlOSAG00000000484	0	NA	NA	NA	NA	NA
EPlOSAG00000000485	0	NA	NA	NA	NA	NA
EPlOSAG00000000486	0,179879504248585	-0,0157544927919059	0,0623554995079397	-0,252656027394983	0,800534030610804	NA
EPlOSAG00000000487	0	NA	NA	NA	NA	NA
EPlOSAG00000000488	0	NA	NA	NA	NA	NA
EPlOSAG00000000489	0	NA	NA	NA	NA	NA
EPlOSAG00000000490	0	NA	NA	NA	NA	NA
EPlOSAG00000000491	0	NA	NA	NA	NA	NA
EPlOSAG00000000492	0	NA	NA	NA	NA	NA
EPlOSAG00000000493	0	NA	NA	NA	NA	NA
EPlOSAG00000000494	0	NA	NA	NA	NA	NA
EPlOSAG00000000495	0	NA	NA	NA	NA	NA
EPlOSAG00000000496	0	NA	NA	NA	NA	NA
EPlOSAG00000000497	0,517421229259556	-0,0296802392086815	0,0852979549369971	-0,347959563984903	0,727870551345886	NA
EPlOSAG00000000498	0	NA	NA	NA	NA	NA
EPlOSAG00000000499	0	NA	NA	NA	NA	NA
EPlOSAG00000000500	0	NA	NA	NA	NA	NA
EPlOSAG00000000501	0	NA	NA	NA	NA	NA
EPlOSAG00000000502	0	NA	NA	NA	NA	NA
EPlOSAG00000000503	0	NA	NA	NA	NA	NA
EPlOSAG00000000504	0	NA	NA	NA	NA	NA
EPlOSAG00000000505	0	NA	NA	NA	NA	NA
EPlOSAG00000000506	0	NA	NA	NA	NA	NA
EPlOSAG00000000507	0	NA	NA	NA	NA	NA
EPlOSAG00000000508	0	NA	NA	NA	NA	NA
EPlOSAG00000000509	0	NA	NA	NA	NA	NA
EPlOSAG00000000510	0	NA	NA	NA	NA	NA
EPlOSAG00000000511	0	NA	NA	NA	NA	NA
EPlOSAG00000000512	0	NA	NA	NA	NA	NA
EPlOSAG00000000513	0	NA	NA	NA	NA	NA
EPlOSAG00000000514	0	NA	NA	NA	NA	NA
EPlOSAG00000000515	0	NA	NA	NA	NA	NA
EPlOSAG00000000516	0	NA	NA	NA	NA	NA
EPlOSAG00000000517	0	NA	NA	NA	NA	NA
EPlOSAG00000000518	0	NA	NA	NA	NA	NA
EPlOSAG00000000519	0	NA	NA	NA	NA	NA
EPlOSAG00000000520	0	NA	NA	NA	NA	NA
EPlOSAG00000000521	0	NA	NA	NA	NA	NA
EPlOSAG00000000522	0	NA	NA	NA	NA	NA
EPlOSAG00000000523	0	NA	NA	NA	NA	NA
EPlOSAG00000000524	0	NA	NA	NA	NA	NA
EPlOSAG00000000525	0,501427921542508	-0,0284647711898066	0,084598490940805	-0,336469018220714	0,736517210916462	NA
EPlOSAG00000000526	0	NA	NA	NA	NA	NA
EPlOSAG00000000527	0	NA	NA	NA	NA	NA
EPlOSAG00000000528	0	NA	NA	NA	NA	NA
EPlOSAG00000000529	0	NA	NA	NA	NA	NA
EPlOSAG00000000530	0	NA	NA	NA	NA	NA
EPlOSAG00000000531	0,323186064750935	0,0330414652018656	0,0672455459625272	0,491355445612384	0,62317507072492	NA
EPlOSAG00000000532	0	NA	NA	NA	NA	NA
EPlOSAG00000000533	0	NA	NA	NA	NA	NA
EPlOSAG00000000534	0	NA	NA	NA	NA	NA
EPlOSAG00000000535	0,157914731209669	0,0136401715723198	0,0623554995079397	0,218748493396048	0,826845971393375	NA
EPlOSAG00000000536	0	NA	NA	NA	NA	NA
EPlOSAG00000000537	0	NA	NA	NA	NA	NA
EPlOSAG00000000538	0	NA	NA	NA	NA	NA
EPlOSAG00000000539	0	NA	NA	NA	NA	NA
EPlOSAG00000000540	0	NA	NA	NA	NA	NA
EPlOSAG00000000541	0	NA	NA	NA	NA	NA
EPlOSAG00000000542	0	NA	NA	NA	NA	NA
EPlOSAG00000000543	0	NA	NA	NA	NA	NA
EPlOSAG00000000544	0	NA	NA	NA	NA	NA
EPlOSAG00000000545	0	NA	NA	NA	NA	NA
EPlOSAG00000000546	0	NA	NA	NA	NA	NA
EPlOSAG00000000547	0	NA	NA	NA	NA	NA
EPlOSAG00000000548	0	NA	NA	NA	NA	NA
EPlOSAG00000000549	0	NA	NA	NA	NA	NA
EPlOSAG00000000550	0	NA	NA	NA	NA	NA
EPlOSAG00000000551	0,172270391469705	-0,0157544927919059	0,0623554995079397	-0,252656027394983	0,800534030610804	NA
EPlOSAG00000000552	0	NA	NA	NA	NA	NA
EPlOSAG00000000553	0	NA	NA	NA	NA	NA
EPlOSAG00000000554	0	NA	NA	NA	NA	NA
EPlOSAG00000000555	0	NA	NA	NA	NA	NA
EPlOSAG00000000556	0	NA	NA	NA	NA	NA
EPlOSAG00000000557	0	NA	NA	NA	NA	NA
EPlOSAG00000000558	0	NA	NA	NA	NA	NA
EPlOSAG00000000559	0	NA	NA	NA	NA	NA
EPlOSAG00000000560	0	NA	NA	NA	NA	NA
EPlOSAG00000000561	0	NA	NA	NA	NA	NA
EPlOSAG00000000562	0	NA	NA	NA	NA	NA
EPlOSAG00000000563	0	NA	NA	NA	NA	NA
EPlOSAG00000000564	0	NA	NA	NA	NA	NA
EPlOSAG00000000565	0	NA	NA	NA	NA	NA
EPlOSAG00000000566	0	NA	NA	NA	NA	NA
EPlOSAG00000000567	0	NA	NA	NA	NA	NA
EPlOSAG00000000568	0	NA	NA	NA	NA	NA
EPlOSAG00000000569	0	NA	NA	NA	NA	NA
EPlOSAG00000000570	0	NA	NA	NA	NA	NA
EPlOSAG00000000571	0	NA	NA	NA	NA	NA
EPlOSAG00000000572	0	NA	NA	NA	NA	NA
EPlOSAG00000000573	0	NA	NA	NA	NA	NA
EPlOSAG00000000574	0	NA	NA	NA	NA	NA
EPlOSAG00000000575	0	NA	NA	NA	NA	NA
EPlOSAG00000000576	0	NA	NA	NA	NA	NA
EPlOSAG00000000577	0	NA	NA	NA	NA	NA
EPlOSAG00000000578	0	NA	NA	NA	NA	NA
EPlOSAG00000000579	0	NA	NA	NA	NA	NA
EPlOSAG00000000580	0	NA	NA	NA	NA	NA
EPlOSAG00000000581	0	NA	NA	NA	NA	NA
EPlOSAG00000000582	0	NA	NA	NA	NA	NA
EPlOSAG00000000583	0	NA	NA	NA	NA	NA
EPlOSAG00000000584	0	NA	NA	NA	NA	NA
EPlOSAG00000000585	0	NA	NA	NA	NA	NA
EPlOSAG00000000586	0	NA	NA	NA	NA	NA
EPlOSAG00000000587	0	NA	NA	NA	NA	NA
EPlOSAG00000000588	0	NA	NA	NA	NA	NA
EPlOSAG00000000589	0	NA	NA	NA	NA	NA
EPlOSAG00000000590	0	NA	NA	NA	NA	NA
EPlOSAG00000000591	0	NA	NA	NA	NA	NA
EPlOSAG00000000592	0	NA	NA	NA	NA	NA
EPlOSAG00000000593	0,330542667082533	0,0283375037544327	0,0623554995079397	0,454450753791564	0,649504429309862	NA
EPlOSAG00000000594	0	NA	NA	NA	NA	NA
EPlOSAG00000000595	0	NA	NA	NA	NA	NA
EPlOSAG00000000596	0	NA	NA	NA	NA	NA
EPlOSAG00000000597	0	NA	NA	NA	NA	NA
EPlOSAG00000000598	0	NA	NA	NA	NA	NA
EPlOSAG00000000599	0	NA	NA	NA	NA	NA
EPlOSAG00000000600	0	NA	NA	NA	NA	NA
EPlOSAG00000000601	0	NA	NA	NA	NA	NA
EPlOSAG00000000602	0	NA	NA	NA	NA	NA
EPlOSAG00000000603	0	NA	NA	NA	NA	NA
EPlOSAG00000000604	0	NA	NA	NA	NA	NA
EPlOSAG00000000605	0	NA	NA	NA	NA	NA
EPlOSAG00000000606	0	NA	NA	NA	NA	NA
EPlOSAG00000000607	0,163012943503504	0,0136401715723199	0,0623554995079397	0,218748493396049	0,826845971393375	NA
EPlOSAG00000000608	0	NA	NA	NA	NA	NA
EPlOSAG00000000609	0,647256070260213	-0,0525947754014297	0,0935904137974469	-0,561967548463436	0,574138129409589	NA
EPlOSAG00000000610	1,14050917230622	0,17316577495663	0,118781800834446	1,45784769838591	0,144882527517151	NA
EPlOSAG00000000611	0	NA	NA	NA	NA	NA
EPlOSAG00000000612	0	NA	NA	NA	NA	NA
EPlOSAG00000000613	0	NA	NA	NA	NA	NA
EPlOSAG00000000614	0	NA	NA	NA	NA	NA
EPlOSAG00000000615	0	NA	NA	NA	NA	NA
EPlOSAG00000000616	0	NA	NA	NA	NA	NA
EPlOSAG00000000617	0	NA	NA	NA	NA	NA
EPlOSAG00000000618	0	NA	NA	NA	NA	NA
EPlOSAG00000000619	0	NA	NA	NA	NA	NA
EPlOSAG00000000620	0	NA	NA	NA	NA	NA
EPlOSAG00000000621	0	NA	NA	NA	NA	NA
EPlOSAG00000000622	0	NA	NA	NA	NA	NA
EPlOSAG00000000623	0	NA	NA	NA	NA	NA
EPlOSAG00000000624	0	NA	NA	NA	NA	NA
EPlOSAG00000000625	0	NA	NA	NA	NA	NA
EPlOSAG00000000626	0	NA	NA	NA	NA	NA
EPlOSAG00000000627	0	NA	NA	NA	NA	NA
EPlOSAG00000000628	0	NA	NA	NA	NA	NA
EPlOSAG00000000629	0	NA	NA	NA	NA	NA
EPlOSAG00000000630	0	NA	NA	NA	NA	NA
EPlOSAG00000000631	0,157914731209669	0,0136401715723198	0,0623554995079397	0,218748493396048	0,826845971393375	NA
EPlOSAG00000000632	0	NA	NA	NA	NA	NA
EPlOSAG00000000633	0	NA	NA	NA	NA	NA
EPlOSAG00000000634	0	NA	NA	NA	NA	NA
EPlOSAG00000000635	0,165271333541266	0,0136401715723199	0,0623554995079397	0,218748493396048	0,826845971393375	NA
EPlOSAG00000000636	0	NA	NA	NA	NA	NA
EPlOSAG00000000637	0	NA	NA	NA	NA	NA
EPlOSAG00000000638	0	NA	NA	NA	NA	NA
EPlOSAG00000000639	0	NA	NA	NA	NA	NA
EPlOSAG00000000640	0	NA	NA	NA	NA	NA
EPlOSAG00000000641	0	NA	NA	NA	NA	NA
EPlOSAG00000000642	0	NA	NA	NA	NA	NA
EPlOSAG00000000643	0	NA	NA	NA	NA	NA
EPlOSAG00000000644	0	NA	NA	NA	NA	NA
EPlOSAG00000000645	0	NA	NA	NA	NA	NA
EPlOSAG00000000646	0	NA	NA	NA	NA	NA
EPlOSAG00000000647	0	NA	NA	NA	NA	NA
EPlOSAG00000000648	0	NA	NA	NA	NA	NA
EPlOSAG00000000649	0	NA	NA	NA	NA	NA
EPlOSAG00000000650	0	NA	NA	NA	NA	NA
EPlOSAG00000000651	0	NA	NA	NA	NA	NA
EPlOSAG00000000652	0	NA	NA	NA	NA	NA
EPlOSAG00000000653	0	NA	NA	NA	NA	NA
EPlOSAG00000000654	0	NA	NA	NA	NA	NA
EPlOSAG00000000655	0	NA	NA	NA	NA	NA
EPlOSAG00000000656	0	NA	NA	NA	NA	NA
EPlOSAG00000000657	0	NA	NA	NA	NA	NA
EPlOSAG00000000658	0	NA	NA	NA	NA	NA
EPlOSAG00000000659	0	NA	NA	NA	NA	NA
EPlOSAG00000000660	0	NA	NA	NA	NA	NA
EPlOSAG00000000661	0	NA	NA	NA	NA	NA
EPlOSAG00000000662	0	NA	NA	NA	NA	NA
EPlOSAG00000000663	0	NA	NA	NA	NA	NA
EPlOSAG00000000664	0	NA	NA	NA	NA	NA
EPlOSAG00000000665	0	NA	NA	NA	NA	NA
EPlOSAG00000000666	0	NA	NA	NA	NA	NA
EPlOSAG00000000667	0	NA	NA	NA	NA	NA
EPlOSAG00000000668	0	NA	NA	NA	NA	NA
EPlOSAG00000000669	0	NA	NA	NA	NA	NA
EPlOSAG00000000670	0	NA	NA	NA	NA	NA
EPlOSAG00000000671	0	NA	NA	NA	NA	NA
EPlOSAG00000000672	0	NA	NA	NA	NA	NA
EPlOSAG00000000673	0	NA	NA	NA	NA	NA
EPlOSAG00000000674	0	NA	NA	NA	NA	NA
EPlOSAG00000000675	0	NA	NA	NA	NA	NA
EPlOSAG00000000676	0	NA	NA	NA	NA	NA
EPlOSAG00000000677	0	NA	NA	NA	NA	NA
EPlOSAG00000000678	0	NA	NA	NA	NA	NA
EPlOSAG00000000679	0	NA	NA	NA	NA	NA
EPlOSAG00000000680	0	NA	NA	NA	NA	NA
EPlOSAG00000000681	0	NA	NA	NA	NA	NA
EPlOSAG00000000682	0	NA	NA	NA	NA	NA
EPlOSAG00000000683	0	NA	NA	NA	NA	NA
EPlOSAG00000000684	0	NA	NA	NA	NA	NA
EPlOSAG00000000685	0	NA	NA	NA	NA	NA
EPlOSAG00000000686	0	NA	NA	NA	NA	NA
EPlOSAG00000000687	0	NA	NA	NA	NA	NA
EPlOSAG00000000688	0	NA	NA	NA	NA	NA
EPlOSAG00000000689	0	NA	NA	NA	NA	NA
EPlOSAG00000000690	0	NA	NA	NA	NA	NA
EPlOSAG00000000691	0	NA	NA	NA	NA	NA
EPlOSAG00000000692	0	NA	NA	NA	NA	NA
EPlOSAG00000000693	0	NA	NA	NA	NA	NA
EPlOSAG00000000694	0	NA	NA	NA	NA	NA
EPlOSAG00000000695	0	NA	NA	NA	NA	NA
EPlOSAG00000000696	0	NA	NA	NA	NA	NA
EPlOSAG00000000697	0	NA	NA	NA	NA	NA
EPlOSAG00000000698	0	NA	NA	NA	NA	NA
EPlOSAG00000000699	0	NA	NA	NA	NA	NA
EPlOSAG00000000700	0	NA	NA	NA	NA	NA
EPlOSAG00000000701	0	NA	NA	NA	NA	NA
EPlOSAG00000000702	0	NA	NA	NA	NA	NA
EPlOSAG00000000703	0	NA	NA	NA	NA	NA
EPlOSAG00000000704	0	NA	NA	NA	NA	NA
EPlOSAG00000000705	0	NA	NA	NA	NA	NA
EPlOSAG00000000706	0	NA	NA	NA	NA	NA
EPlOSAG00000000707	0	NA	NA	NA	NA	NA
EPlOSAG00000000708	0	NA	NA	NA	NA	NA
EPlOSAG00000000709	0	NA	NA	NA	NA	NA
EPlOSAG00000000710	0,323186064750935	0,0330414652018656	0,0672455459625272	0,491355445612384	0,62317507072492	NA
EPlOSAG00000000711	0	NA	NA	NA	NA	NA
EPlOSAG00000000712	0	NA	NA	NA	NA	NA
EPlOSAG00000000713	0	NA	NA	NA	NA	NA
EPlOSAG00000000714	0	NA	NA	NA	NA	NA
EPlOSAG00000000715	0	NA	NA	NA	NA	NA
EPlOSAG00000000716	0	NA	NA	NA	NA	NA
EPlOSAG00000000717	0	NA	NA	NA	NA	NA
EPlOSAG00000000718	0	NA	NA	NA	NA	NA
EPlOSAG00000000719	0	NA	NA	NA	NA	NA
EPlOSAG00000000720	0	NA	NA	NA	NA	NA
EPlOSAG00000000721	0	NA	NA	NA	NA	NA
EPlOSAG00000000722	0	NA	NA	NA	NA	NA
EPlOSAG00000000723	0	NA	NA	NA	NA	NA
EPlOSAG00000000724	0	NA	NA	NA	NA	NA
EPlOSAG00000000725	0	NA	NA	NA	NA	NA
EPlOSAG00000000726	0	NA	NA	NA	NA	NA
EPlOSAG00000000727	0	NA	NA	NA	NA	NA
EPlOSAG00000000728	0	NA	NA	NA	NA	NA
EPlOSAG00000000729	0	NA	NA	NA	NA	NA
EPlOSAG00000000730	0	NA	NA	NA	NA	NA
EPlOSAG00000000731	0	NA	NA	NA	NA	NA
EPlOSAG00000000732	0	NA	NA	NA	NA	NA
EPlOSAG00000000733	0	NA	NA	NA	NA	NA
EPlOSAG00000000734	0	NA	NA	NA	NA	NA
EPlOSAG00000000735	0	NA	NA	NA	NA	NA
EPlOSAG00000000736	0	NA	NA	NA	NA	NA
EPlOSAG00000000737	0	NA	NA	NA	NA	NA
EPlOSAG00000000738	0	NA	NA	NA	NA	NA
EPlOSAG00000000739	0	NA	NA	NA	NA	NA
EPlOSAG00000000740	0	NA	NA	NA	NA	NA
EPlOSAG00000000741	0	NA	NA	NA	NA	NA
EPlOSAG00000000742	0	NA	NA	NA	NA	NA
EPlOSAG00000000743	0,49545645622064	0,0244100822306345	0,0843798285834089	0,28928812300804	0,772360900419474	NA
EPlOSAG00000000744	0	NA	NA	NA	NA	NA
EPlOSAG00000000745	0	NA	NA	NA	NA	NA
EPlOSAG00000000746	0	NA	NA	NA	NA	NA
EPlOSAG00000000747	0	NA	NA	NA	NA	NA
EPlOSAG00000000748	0	NA	NA	NA	NA	NA
EPlOSAG00000000749	0	NA	NA	NA	NA	NA
EPlOSAG00000000750	0	NA	NA	NA	NA	NA
EPlOSAG00000000751	0	NA	NA	NA	NA	NA
EPlOSAG00000000752	0	NA	NA	NA	NA	NA
EPlOSAG00000000753	0	NA	NA	NA	NA	NA
EPlOSAG00000000754	0	NA	NA	NA	NA	NA
EPlOSAG00000000755	0	NA	NA	NA	NA	NA
[truncated: 88,162 more rows]

## Sheet: 4dpt - Sign. genes
name	log2FoldChange
Os07g0429700	1.68925
Os01g0609200	1.11488
Os04g0430700	0.989284
Os03g0226200	0.984692
Os02g0620600	0.957024
Os01g0878400	0.933246
Os08g0240500	0.90319
Os02g0624300	0.894876
EPlOSAG00000017207	0.848405
Os02g0833400	0.848146
Os01g0786700	0.840438
Os04g0538400	0.834004
Os12g0282000	0.833524
Os01g0735900	0.825093
Os11g0482200	0.816334
Os07g0258400	0.815248
Os01g0816600	0.813399
Os11g0618700	0.80931
Os01g0847800	0.790807
Os10g0390701	0.787795
Os03g0784700	0.781736
Os12g0515400	0.769222
Os03g0850400	0.768405
Os01g0802700	0.760803
Os01g0952800	0.759961
Os09g0511200	0.75275
Os01g0885700	0.748623
Os10g0452500	0.746538
Os01g0655500	0.745759
Os01g0504500	0.74416
Os11g0261900	0.743617
Os07g0625400	0.737413
Os11g0262600	0.73648
Os06g0606700	0.734133
Os10g0190900	0.7297
Os02g0205400	0.719571
Os08g0480000	0.717842
Os12g0490050	0.716414
Os06g0245900	0.713523
Os07g0628500	0.712499
Os02g0649900	0.70905
Os04g0653100	0.708312
Os09g0488700	0.704996
Os03g0389900	0.704493
Os03g0379300	0.702851
Os02g0171100	0.697422
Os11g0676500	0.6964
Os12g0442800	0.69557
Os01g0612500	0.694031
Os04g0652700	0.692833
Os10g0376900	0.691671
Os01g0871500	0.687115
Os01g0158400	0.685583
Os01g0752500	0.685008
Os01g0626900	0.681845
Os05g0493800	0.680164
Os08g0399600	0.675565
Os10g0188400	0.671935
Os11g0199200	0.669176
Os02g0549600	0.664387
Os05g0119100	0.655475
Os12g0471100	0.6458
Os05g0401500	0.644396
Os05g0413400	0.643917
Os07g0246200	0.64093
Os06g0727400	0.634521
Os10g0495500	0.632213
Os10g0113900	0.631707
Os06g0327300	0.612812
Os02g0198900	0.611514
Os09g0300800	0.609177
Os02g0770800	0.608678
Os01g0715800	0.603641
Os02g0595900	0.603085
Os09g0536700	0.602863
Os03g0634400	0.602584
Os06g0143100	0.595695
Os11g0210500	0.593718
Os01g0605100	0.5929
Os08g0192800	0.577617
Os07g0201100	0.575045
Os01g0764400	0.567466
Os10g0471300	0.564286
Os02g0542400	0.55927
Os12g0607100	0.557883
Os04g0614600	0.548403
Os09g0380400	0.539964
Os01g0375000	0.539063
Os01g0102700	0.539054
Os10g0454300	0.53871
Os08g0205400	0.529585
Os06g0653900	0.524925
Os02g0603600	0.518326
Os03g0215000	0.51773
Os02g0236000	0.5164
Os08g0384000	0.51471
Os07g0636000	0.509674
Os03g0839200	0.508018
Os02g0174800	0.502888
Os01g0511300	0.499419
EPlOSAG00000014598	0.499278
Os04g0188500	0.490163
Os12g0639200	0.486482
Os02g0666800	0.483422
Os07g0124500	0.482122
Os07g0236800	0.475209
Os01g0565600	0.468716
Os10g0454200	0.466533
Os04g0636800	0.458668
Os02g0651900	0.458538
Os07g0620500	0.448422
Os01g0214800	0.444848
Os07g0634400	0.433951
Os06g0652400	0.428652
Os05g0594100	0.424001
Os02g0601100	0.421071
Os08g0113000	0.417588
Os06g0133800	0.409436
Os01g0926300	0.407675
Os07g0678300	0.391558
Os07g0678600	0.387242
Os01g0591300	0.357007
Os02g0480900	-0.40666
Os02g0806700	-0.41812
Os02g0651500	-0.423236
Os02g0601800	-0.423624
Os02g0779200	-0.42638
Os02g0159200	-0.431592
Os10g0539500	-0.433744
Os08g0485000	-0.437724
Os03g0654800	-0.437843
Os02g0455400	-0.437907
Os06g0130800	-0.440803
Os07g0606900	-0.441182
Os07g0566200	-0.442284
Os04g0402700	-0.443283
Os07g0661600	-0.444739
Os03g0132200	-0.446598
Os07g0187700	-0.455281
Os05g0495300	-0.456294
Os04g0634500	-0.458827
Os09g0361300	-0.459994
Os01g0839900	-0.461226
Os12g0138050	-0.464092
Os05g0517200	-0.465512
Os06g0558700	-0.466093
Os09g0553100	-0.467523
Os01g0975300	-0.467731
Os03g0154000	-0.472661
Os02g0781700	-0.473715
Os11g0701700	-0.473851
Os04g0244800	-0.474068
Os03g0787600	-0.475751
Os01g0172800	-0.477827
Os07g0597400	-0.478047
Os01g0949800	-0.478404
Os01g0783200	-0.479126
Os03g0183200	-0.479843
Os12g0503000	-0.480726
Os04g0532100	-0.48233
Os10g0552300	-0.486098
Os03g0575500	-0.48764
Os04g0415000	-0.487942
Os11g0141800	-0.489737
Os11g0629300	-0.489872
Os04g0382300	-0.489922
Os08g0469700	-0.491568
Os08g0143400	-0.4939
Os07g0621800	-0.496014
Os06g0301500	-0.496159
Os02g0131100	-0.497742
Os01g0663300	-0.497827
Os01g0975900	-0.498757
Os01g0729900	-0.501358
Os01g0717000	-0.501494
Os03g0135100	-0.502556
Os05g0420000	-0.50256
Os02g0150700	-0.50276
Os09g0397300	-0.504194
Os07g0267300	-0.504585
Os03g0822000	-0.504959
Os04g0253000	-0.50736
Os04g0233400	-0.518341
Os02g0583700	-0.518558
Os02g0456800	-0.52004
Os11g0521500	-0.520938
Os03g0382350	-0.522867
Os03g0638200	-0.524477
Os01g0781000	-0.52583
Os06g0297400	-0.526357
Os03g0857000	-0.530084
Os08g0500700	-0.532196
Os01g0574800	-0.532269
Os11g0112000	-0.536449
Os01g0633000	-0.536613
Os03g0140200	-0.540024
Os05g0495900	-0.542147
Os03g0804400	-0.542656
Os03g0326500	-0.544349
Os04g0584100	-0.54783
Os06g0624900	-0.548486
Os02g0522300	-0.549854
Os09g0526600	-0.552378
Os07g0636800	-0.553622
Os01g0105900	-0.554185
Os12g0458900	-0.554226
Os01g0205600	-0.554946
Os04g0648900	-0.555888
Os01g0750300	-0.556957
Os08g0545200	-0.558362
Os05g0500200	-0.561841
Os08g0297800	-0.564111
Os07g0644600	-0.564548
Os10g0340800	-0.567536
Os04g0459200	-0.570333
Os08g0427700	-0.571028
Os05g0188100	-0.571424
Os02g0525100	-0.571778
Os07g0542900	-0.573707
Os11g0186900	-0.574262
Os10g0467800	-0.575886
Os01g0896200	-0.576471
Os06g0226700	-0.576624
Os07g0255300	-0.577129
Os05g0510100	-0.577236
Os01g0192000	-0.580374
Os06g0147000	-0.582579
Os08g0235800	-0.584393
Os06g0524400	-0.584705
Os07g0671400	-0.585605
Os03g0364400	-0.585791
Os01g0235300	-0.586622
Os10g0552200	-0.588132
Os05g0460000	-0.58873
Os11g0287000	-0.590492
Os01g0184100	-0.590748
Os03g0305100	-0.597778
Os03g0339900	-0.600319
Os02g0711400	-0.600436
Os11g0474566	-0.602052
Os02g0332800	-0.603909
Os11g0141400	-0.605777
Os07g0694000	-0.605872
Os06g0698785	-0.612437
Os01g0237000	-0.614346
Os04g0571300	-0.614787
Os11g0644700	-0.615372
Os04g0482300	-0.618475
Os07g0204400	-0.625328
Os04g0380300	-0.629685
Os01g0959750	-0.630617
Os01g0720700	-0.631412
Os09g0557500	-0.632325
Os04g0577300	-0.632873
Os01g0850700	-0.63296
Os05g0149000	-0.633561
Os02g0671100	-0.634436
Os06g0136900	-0.635233
Os03g0231150	-0.638508
Os01g0222600	-0.638638
Os12g0623500	-0.644543
Os07g0158900	-0.645611
Os01g0916000	-0.647781
Os02g0629000	-0.648551
Os02g0753700	-0.648614
Os01g0174100	-0.649475
Os07g0162700	-0.652091
Os01g0256500	-0.653353
Os11g0139700	-0.654788
Os03g0857100	-0.65583
Os01g0915900	-0.656243
Os01g0668100	-0.656276
Os01g0524500	-0.658508
Os08g0458200	-0.660682
Os06g0218600	-0.661211
Os04g0186400	-0.661866
Os08g0237000	-0.662059
Os11g0294800	-0.66266
Os02g0772200	-0.666057
Os12g0549700	-0.666751
Os07g0684100	-0.668725
Os06g0559600	-0.669139
Os08g0327100	-0.670642
Os10g0456100	-0.671131
Os03g0133300	-0.671749
Os06g0661766	-0.671811
Os09g0491100	-0.675335
Os03g0109300	-0.676053
Os05g0110100	-0.678289
Os06g0698748	-0.678693
Os01g0320700	-0.679057
Os10g0546100	-0.680246
Os03g0116700	-0.681292
Os09g0365100	-0.682228
Os09g0422500	-0.682951
Os11g0305400	-0.683212
Os01g0247600	-0.684262
Os06g0589500	-0.685005
Os08g0318400	-0.686743
Os11g0167800	-0.68708
Os10g0537800	-0.687427
Os10g0529300	-0.68871
Os08g0393900	-0.693465
Os03g0250000	-0.693798
Os04g0541700	-0.694982
Os12g0478200	-0.695884
Os01g0879000	-0.696742
Os05g0163300	-0.703174
Os05g0176700	-0.703421
Os05g0438600	-0.705007
Os08g0460600	-0.705086
Os03g0266300	-0.707326
Os02g0762600	-0.708502
Os01g0175100	-0.710837
Os01g0771000	-0.71326
Os07g0162600	-0.715344
Os06g0320500	-0.715486
Os06g0326400	-0.718215
Os09g0449600	-0.719353
Os08g0188151	-0.720523
Os08g0412700	-0.720866
Os03g0793100	-0.722042
Os01g0795832	-0.726207
Os02g0669100	-0.72628
Os07g0499500	-0.726495
Os03g0701200	-0.731266
Os06g0716100	-0.733079
Os06g0487620	-0.733935
Os06g0298200	-0.735644
Os02g0582600	-0.735934
Os06g0338200	-0.737077
Os11g0623700	-0.739792
Os04g0545600	-0.741594
Os10g0437600	-0.741628
Os10g0207400	-0.742579
Os02g0758000	-0.743476
Os05g0454500	-0.744179
Os12g0466200	-0.744566
Os06g0354600	-0.745294
Os01g0923000	-0.745977
Os06g0256900	-0.747458
Os04g0247500	-0.750326
Os01g0747300	-0.752402
Os11g0518900	-0.753067
Os11g0153100	-0.755921
Os12g0121000	-0.756962
Os04g0412500	-0.76365
Os02g0208500	-0.763933
Os06g0647500	-0.76477
Os10g0208500	-0.765153
Os04g0679400	-0.766715
Os07g0162900	-0.772556
Os10g0422600	-0.773715
Os08g0396200	-0.774571
Os10g0538200	-0.77528
Os10g0505900	-0.775916
Os07g0469200	-0.776292
Os11g0485500	-0.778302
Os04g0463100	-0.781538
Os01g0860400	-0.783574
Os01g0200700	-0.785241
Os03g0607200	-0.788433
Os03g0734000	-0.790575
Os03g0192500	-0.793897
Os06g0697000	-0.795543
Os03g0191900	-0.796578
Os05g0390932	-0.79748
Os03g0608000	-0.799793
Os08g0230600	-0.80323
Os03g0319400	-0.803992
Os11g0474100	-0.805952
Os05g0192700	-0.808353
Os12g0547100	-0.811973
Os05g0421600	-0.817217
Os01g0731100	-0.823053
Os09g0484900	-0.8256
Os05g0375400	-0.833292
Os03g0823400	-0.83915
Os01g0849000	-0.842875
Os11g0434800	-0.849365
Os09g0369000	-0.850064
Os01g0719100	-0.851037
Os08g0503000	-0.853367
Os11g0671000	-0.856501
Os04g0352400	-0.858951
Os03g0826900	-0.859089
Os04g0204400	-0.860931
Os02g0223200	-0.861451
Os03g0656800	-0.869261
Os07g0627500	-0.875453
Os11g0466966	-0.881714
Os05g0344200	-0.884671
Os09g0376800	-0.885455
Os01g0881900	-0.891315
Os04g0457500	-0.89289
Os04g0545250	-0.893043
Os01g0615000	-0.897625
Os11g0508600	-0.906711
Os01g0159200	-0.909017
Os02g0668500	-0.912351
Os09g0337300	-0.912773
Os04g0583200	-0.912863
Os03g0765400	-0.914852
Os03g0398600	-0.915475
Os10g0166300	-0.91564
Os01g0881300	-0.918981
Os08g0550200	-0.921006
Os01g0296200	-0.923846
Os11g0444900	-0.934022
Os10g0456800	-0.936247
Os08g0414700	-0.943863
ENSRNA049471778	-0.949804
Os03g0663400	-0.950008
Os10g0530200	-0.954599
Os11g0645400	-0.96141
Os03g0316200	-0.963962
Os06g0614400	-0.964318
Os02g0690000	-0.966661
Os01g0216000	-0.98171
Os03g0826800	-0.983706
Os07g0277200	-0.993875
Os01g0681700	-0.994111
Os05g0519700	-1.00267
Os12g0455000	-1.0238
Os01g0731800	-1.02522
Os05g0407100	-1.02852
Os09g0403967	-1.0342
Os12g0428000	-1.05751
Os09g0519200	-1.0639
Os07g0544800	-1.0724
Os06g0295900	-1.07402
Os01g0750500	-1.10374
Os07g0606600	-1.10796
Os03g0836800	-1.12847
Os02g0684400	-1.132
Os09g0346500	-1.15286
Os06g0542300	-1.16787
Os01g0392600	-1.20054
ENSRNA049467148	-1.20887
Os11g0289700	-1.23077
Os02g0584200	-1.24603
Os01g0600900	-1.26405
Os01g0773700	-1.26943
Os10g0401000	-1.28581
Os05g0355400	-1.42746
Os11g0444700	-1.43062
Os07g0226200	-1.43228
Os06g0147100	-1.57406

## Sheet: 4dpt - Mapman
bin	name	p-value
13	amino acid metabolism	0.0
13.1	amino acid metabolism.synthesis	0.0
29.2	protein.synthesis	0.0
29.2.1	protein.synthesis.ribosomal protein	0.0
29.2.1.2	protein.synthesis.ribosomal protein.eukaryotic	0.0
29.2.1.2.2	protein.synthesis.ribosomal protein.eukaryotic.60S subunit	0.0
29	protein	1.8715188129395497E-13
29.2.1.2.1	protein.synthesis.ribosomal protein.eukaryotic.40S subunit	2.9476421303797906E-12
29.3.4	protein.targeting.secretory pathway	3.697289388229465E-12
29.3	protein.targeting	4.4070525007100514E-11
34	transport	1.0440012490872422E-10
9	mitochondrial electron transport / ATP synthesis	1.4945768326649991E-7
35	not assigned	3.072223603701125E-7
35.2	not assigned.unknown	3.072223603701125E-7
1	PS	5.273204834893678E-7
29.3.4.99	protein.targeting.secretory pathway.unspecified	1.1510699562955473E-6
1.1	PS.lightreaction	1.917852985114405E-6
29.3.4.1	protein.targeting.secretory pathway.ER	7.741831189678167E-6
13.2	amino acid metabolism.degradation	7.741831189678167E-6
1.1.1.1	PS.lightreaction.photosystem II.LHC-II	7.741831189678167E-6
34.9	transport.metabolite transporters at the mitochondrial membrane	1.1121529878831468E-5
13.1.6	amino acid metabolism.synthesis.aromatic aa	1.654256880085308E-5
23	nucleotide metabolism	1.773424759796983E-5
28.1.3	DNA.synthesis/chromatin structure.histone	7.970027222297672E-5
1.1.2.2	PS.lightreaction.photosystem I.PSI polypeptide subunits	1.0337885254341766E-4
1.1.1	PS.lightreaction.photosystem II	1.2670964323717164E-4
26.9	misc.glutathione S transferases	1.620724655226247E-4
1.1.2	PS.lightreaction.photosystem I	1.9219297942228426E-4
23.4	nucleotide metabolism.phosphotransfer and pyrophosphatases	2.1887455210157052E-4
34.19.1	transport.Major Intrinsic Proteins.PIP	2.2597874516696882E-4
29.5.11.20	protein.degradation.ubiquitin.proteasom	3.328553100582114E-4
10.5	cell wall.cell wall proteins	8.256967406916869E-4
34.19	transport.Major Intrinsic Proteins	9.111918663958878E-4
29.2.3	protein.synthesis.initiation	9.548976517405899E-4
8.1	TCA / org. transformation.TCA	0.0017156739726157863
29.2.2	protein.synthesis.misc ribosomal protein	0.002375010546272883
29.6	protein.folding	0.002392925004904274
13.1.6.1	amino acid metabolism.synthesis.aromatic aa.chorismate	0.00306661932359059
29.3.2	protein.targeting.mitochondria	0.00306661932359059
10.5.1	cell wall.cell wall proteins.AGPs	0.003982193930473413
10.5.1.1	cell wall.cell wall proteins.AGPs.AGP	0.003982193930473413
13.1.1	amino acid metabolism.synthesis.central amino acid metabolism	0.006951806712775642
29.2.1.1.3.2	protein.synthesis.ribosomal protein.prokaryotic.unknown organellar.50S subunit	0.008499201467820518
3.1	minor CHO metabolism.raffinose family	0.010103419666563866
21	redox	0.010991536019323098
29.2.1.2.2.80	protein.synthesis.ribosomal protein.eukaryotic.60S subunit.P0	0.011339084427631619
13.1.5.1	amino acid metabolism.synthesis.serine-glycine-cysteine group.serine	0.011856874805038544
4	glycolysis	0.012100454330337315
13.1.6.5	amino acid metabolism.synthesis.aromatic aa.tryptophan	0.012750525623248158
13.1.3	amino acid metabolism.synthesis.aspartate family	0.01305198143980002
34.16	transport.ABC transporters and multidrug resistance systems	0.01323841969269738
34.8	transport.metabolite transporters at the envelope membrane	0.01323841969269738
9.7	mitochondrial electron transport / ATP synthesis.cytochrome c oxidase	0.01392275343904025
10.1	cell wall.precursor synthesis	0.01392275343904025
29.7	protein.glycosylation	0.015455529028924886
29.1	protein.aa activation	0.016160158826883833
22.1	polyamine metabolism.synthesis	0.016160158826883833
29.2.2.50	protein.synthesis.misc ribosomal protein.BRIX	0.016160158826883833
13.1.2	amino acid metabolism.synthesis.glutamate family	0.017911389149838364
13.2.6.3	amino acid metabolism.degradation.aromatic aa.tryptophan	0.019009725309733955
33.2	development.late embryogenesis abundant	0.026527511197776275
16.1.2	secondary metabolism.isoprenoids.mevalonate pathway	0.027696600931236163
11.8.1	lipid metabolism.''exotics'' (steroids, squalene etc).sphingolipids	0.030188084629357008
13.2.4.1	amino acid metabolism.degradation.branched-chain group.shared	0.030188084629357008
13.2.6	amino acid metabolism.degradation.aromatic aa	0.030188084629357008
23.1	nucleotide metabolism.synthesis	0.030188084629357008
13.1.1.3.1	amino acid metabolism.synthesis.central amino acid metabolism.alanine.alanine aminotransferase	0.031050202018366377
13.1.6.5.1	amino acid metabolism.synthesis.aromatic aa.tryptophan.anthranilate synthase	0.034136918644054916
34.3	transport.amino acids	0.03468772180843097
1.3.2	PS.calvin cycle.rubisco small subunit	0.03661356716881153
34.1.1	transport.p- and v-ATPases.H+-transporting two-sector ATPase	0.03661356716881153
8.2.10	TCA / org. transformation.other organic acid transformaitons.malic	0.036875691267156806
13.99	amino acid metabolism.misc	0.03946135165551353
15.3	metal handling.regulation	0.040082610695498504
19.3	tetrapyrrole synthesis.GSA	0.040082610695498504
13.1.2.3	amino acid metabolism.synthesis.glutamate family.arginine	0.04076520046232233
13.2.4	amino acid metabolism.degradation.branched chain group	0.042201458870844935
21.2	redox.ascorbate and glutathione	0.04576682284660977
10.1.1	cell wall.precursor synthesis.NDP sugar pyrophosphorylase	0.04576682284660977
4.1	glycolysis.cytosolic branch	0.04576682284660977
22	polyamine metabolism	0.045901205267934876
17.7	hormone metabolism.jasmonate	0.049892109954208175
34.4	transport.nitrate	0.050151183848256904

## Sheet: 4dpt - GO-enrichment
	GO-enrichment on significantly upregulated genes
	GO-enrichment on significantly downregulated genes

## Sheet: 4|3dpt|i vs 3 dpi- All genes
	baseMean	log2FoldChange	lfcSE	stat	pvalue	padj
BAC19853	0	NA	NA	NA	NA	NA
BAC19854	0	NA	NA	NA	NA	NA
BAC19855	0	NA	NA	NA	NA	NA
BAC19857	0	NA	NA	NA	NA	NA
BAC19858	0	NA	NA	NA	NA	NA
BAC19859	0	NA	NA	NA	NA	NA
BAC19860	0	NA	NA	NA	NA	NA
BAC19861	0	NA	NA	NA	NA	NA
BAC19862	0	NA	NA	NA	NA	NA
BAC19863	0	NA	NA	NA	NA	NA
BAC19864	0	NA	NA	NA	NA	NA
BAC19865	0	NA	NA	NA	NA	NA
BAC19866	0	NA	NA	NA	NA	NA
BAC19867	0	NA	NA	NA	NA	NA
BAC19868	0	NA	NA	NA	NA	NA
BAC19869	0	NA	NA	NA	NA	NA
BAC19871	0	NA	NA	NA	NA	NA
BAC19872	0	NA	NA	NA	NA	NA
BAC19873	0	NA	NA	NA	NA	NA
BAC19874	0	NA	NA	NA	NA	NA
BAC19875	0	NA	NA	NA	NA	NA
BAC19876	0	NA	NA	NA	NA	NA
BAC19877	0	NA	NA	NA	NA	NA
BAC19878	0	NA	NA	NA	NA	NA
BAC19879	0	NA	NA	NA	NA	NA
BAC19880	0	NA	NA	NA	NA	NA
BAC19881	0	NA	NA	NA	NA	NA
BAC19882	0	NA	NA	NA	NA	NA
BAC19883	0	NA	NA	NA	NA	NA
BAC19884	0	NA	NA	NA	NA	NA
BAC19885	0	NA	NA	NA	NA	NA
BAC19886	0	NA	NA	NA	NA	NA
BAC19887	0	NA	NA	NA	NA	NA
BAC19888	0	NA	NA	NA	NA	NA
BAC19889	0	NA	NA	NA	NA	NA
BAC19890	0	NA	NA	NA	NA	NA
BAC19891	0	NA	NA	NA	NA	NA
BAC19892	0	NA	NA	NA	NA	NA
BAC19893	0	NA	NA	NA	NA	NA
BAC19894	0	NA	NA	NA	NA	NA
BAC19895	0	NA	NA	NA	NA	NA
BAC19896	0	NA	NA	NA	NA	NA
BAC19897	0	NA	NA	NA	NA	NA
BAC19898	0	NA	NA	NA	NA	NA
BAC19899	0	NA	NA	NA	NA	NA
BAC19900	0	NA	NA	NA	NA	NA
BAC19901	0	NA	NA	NA	NA	NA
BAC19902	0	NA	NA	NA	NA	NA
BAC19903	0	NA	NA	NA	NA	NA
BAC19904	0	NA	NA	NA	NA	NA
CAA33908	0	NA	NA	NA	NA	NA
CAA33909	0	NA	NA	NA	NA	NA
CAA33910	0	NA	NA	NA	NA	NA
CAA33911	0	NA	NA	NA	NA	NA
CAA33912	0	NA	NA	NA	NA	NA
CAA33913	0	NA	NA	NA	NA	NA
CAA33914	0	NA	NA	NA	NA	NA
CAA33915	0	NA	NA	NA	NA	NA
CAA33916	0	NA	NA	NA	NA	NA
CAA33917	0	NA	NA	NA	NA	NA
CAA33918	0	NA	NA	NA	NA	NA
CAA33919	0	NA	NA	NA	NA	NA
CAA33920	0	NA	NA	NA	NA	NA
CAA33921	0	NA	NA	NA	NA	NA
CAA33922	0	NA	NA	NA	NA	NA
CAA33923	0	NA	NA	NA	NA	NA
CAA33924	0	NA	NA	NA	NA	NA
CAA33925	0	NA	NA	NA	NA	NA
CAA33926	0	NA	NA	NA	NA	NA
CAA33927	0	NA	NA	NA	NA	NA
CAA33928	0	NA	NA	NA	NA	NA
CAA33930	0	NA	NA	NA	NA	NA
CAA33931	0	NA	NA	NA	NA	NA
CAA33932	0	NA	NA	NA	NA	NA
CAA33933	0	NA	NA	NA	NA	NA
CAA33934	0	NA	NA	NA	NA	NA
CAA33935	0	NA	NA	NA	NA	NA
CAA33936	0	NA	NA	NA	NA	NA
CAA33937	0	NA	NA	NA	NA	NA
CAA33938	0	NA	NA	NA	NA	NA
CAA33939	0	NA	NA	NA	NA	NA
CAA33940	0	NA	NA	NA	NA	NA
CAA33941	0	NA	NA	NA	NA	NA
CAA33942	0	NA	NA	NA	NA	NA
CAA33943	0	NA	NA	NA	NA	NA
CAA33944	0	NA	NA	NA	NA	NA
CAA33945	0	NA	NA	NA	NA	NA
CAA33946	0	NA	NA	NA	NA	NA
CAA33947	0	NA	NA	NA	NA	NA
CAA33948	0	NA	NA	NA	NA	NA
CAA33949	0	NA	NA	NA	NA	NA
CAA33950	0	NA	NA	NA	NA	NA
CAA33951	0	NA	NA	NA	NA	NA
CAA33952	0	NA	NA	NA	NA	NA
CAA33953	0	NA	NA	NA	NA	NA
CAA33954	0	NA	NA	NA	NA	NA
CAA33955	0	NA	NA	NA	NA	NA
CAA33956	0	NA	NA	NA	NA	NA
CAA33957	0	NA	NA	NA	NA	NA
CAA33958	0	NA	NA	NA	NA	NA
CAA33959	0	NA	NA	NA	NA	NA
CAA33960	0	NA	NA	NA	NA	NA
CAA33961	0	NA	NA	NA	NA	NA
CAA33962	0	NA	NA	NA	NA	NA
CAA33963	0	NA	NA	NA	NA	NA
CAA33964	0	NA	NA	NA	NA	NA
CAA33965	0	NA	NA	NA	NA	NA
CAA33966	0	NA	NA	NA	NA	NA
CAA33967	0	NA	NA	NA	NA	NA
CAA33968	0	NA	NA	NA	NA	NA
CAA33969	0	NA	NA	NA	NA	NA
CAA33970	0	NA	NA	NA	NA	NA
CAA33971	0	NA	NA	NA	NA	NA
CAA33972	0	NA	NA	NA	NA	NA
CAA33973	0	NA	NA	NA	NA	NA
CAA33974	0	NA	NA	NA	NA	NA
CAA33975	0	NA	NA	NA	NA	NA
CAA33976	0	NA	NA	NA	NA	NA
CAA33977	0	NA	NA	NA	NA	NA
CAA33978	0	NA	NA	NA	NA	NA
CAA33979	0	NA	NA	NA	NA	NA
CAA33980	0	NA	NA	NA	NA	NA
CAA33981	0	NA	NA	NA	NA	NA
CAA33982	0	NA	NA	NA	NA	NA
CAA33983	0	NA	NA	NA	NA	NA
CAA33984	0	NA	NA	NA	NA	NA
CAA33985	0	NA	NA	NA	NA	NA
CAA33986	0	NA	NA	NA	NA	NA
CAA33987	0	NA	NA	NA	NA	NA
CAA33988	0	NA	NA	NA	NA	NA
CAA33989	0	NA	NA	NA	NA	NA
CAA33990	0	NA	NA	NA	NA	NA
CAA33991	0	NA	NA	NA	NA	NA
CAA33992	0	NA	NA	NA	NA	NA
CAA33993	0	NA	NA	NA	NA	NA
CAA33994	0	NA	NA	NA	NA	NA
CAA33995	0	NA	NA	NA	NA	NA
CAA33996	0	NA	NA	NA	NA	NA
CAA33997	0	NA	NA	NA	NA	NA
CAA33998	0	NA	NA	NA	NA	NA
CAA33999	0	NA	NA	NA	NA	NA
CAA34000	0	NA	NA	NA	NA	NA
CAA34001	0	NA	NA	NA	NA	NA
CAA34002	0	NA	NA	NA	NA	NA
CAA34003	0	NA	NA	NA	NA	NA
CAA34004	0	NA	NA	NA	NA	NA
CAA34005	0	NA	NA	NA	NA	NA
CAA34006	0	NA	NA	NA	NA	NA
CAA34007	0	NA	NA	NA	NA	NA
CAA34008	0	NA	NA	NA	NA	NA
CAA34009	0	NA	NA	NA	NA	NA
CAA34010	0	NA	NA	NA	NA	NA
CAA34011	0	NA	NA	NA	NA	NA
CAA34012	0	NA	NA	NA	NA	NA
CAA34013	0	NA	NA	NA	NA	NA
CAA34014	0	NA	NA	NA	NA	NA
CAA34015	0	NA	NA	NA	NA	NA
ENSRNA049440515	0	NA	NA	NA	NA	NA
ENSRNA049440716	0	NA	NA	NA	NA	NA
ENSRNA049440948	0	NA	NA	NA	NA	NA
ENSRNA049441102	0	NA	NA	NA	NA	NA
ENSRNA049441259	0	NA	NA	NA	NA	NA
ENSRNA049441339	0	NA	NA	NA	NA	NA
ENSRNA049441421	0	NA	NA	NA	NA	NA
ENSRNA049441495	0	NA	NA	NA	NA	NA
ENSRNA049441592	0	NA	NA	NA	NA	NA
ENSRNA049441659	0	NA	NA	NA	NA	NA
ENSRNA049441771	0	NA	NA	NA	NA	NA
ENSRNA049441839	0	NA	NA	NA	NA	NA
ENSRNA049441928	0	NA	NA	NA	NA	NA
ENSRNA049441959	0	NA	NA	NA	NA	NA
ENSRNA049442095	0	NA	NA	NA	NA	NA
ENSRNA049442164	0	NA	NA	NA	NA	NA
ENSRNA049442195	0	NA	NA	NA	NA	NA
ENSRNA049442288	0	NA	NA	NA	NA	NA
ENSRNA049442327	0	NA	NA	NA	NA	NA
ENSRNA049442424	0	NA	NA	NA	NA	NA
ENSRNA049442722	0	NA	NA	NA	NA	NA
ENSRNA049442998	0	NA	NA	NA	NA	NA
ENSRNA049443084	0	NA	NA	NA	NA	NA
ENSRNA049443237	0	NA	NA	NA	NA	NA
ENSRNA049443551	0	NA	NA	NA	NA	NA
ENSRNA049443799	0	NA	NA	NA	NA	NA
ENSRNA049443885	0	NA	NA	NA	NA	NA
ENSRNA049443912	0	NA	NA	NA	NA	NA
ENSRNA049443980	0	NA	NA	NA	NA	NA
ENSRNA049444177	0	NA	NA	NA	NA	NA
ENSRNA049444189	0	NA	NA	NA	NA	NA
ENSRNA049444267	0	NA	NA	NA	NA	NA
ENSRNA049444301	0.158033	0.01117	0.0486919	0.229402	0.818556	NA
ENSRNA049444387	0	NA	NA	NA	NA	NA
ENSRNA049444399	0	NA	NA	NA	NA	NA
ENSRNA049444418	0	NA	NA	NA	NA	NA
ENSRNA049444505	0	NA	NA	NA	NA	NA
ENSRNA049444533	0	NA	NA	NA	NA	NA
ENSRNA049444615	0	NA	NA	NA	NA	NA
ENSRNA049444661	0	NA	NA	NA	NA	NA
ENSRNA049444701	0	NA	NA	NA	NA	NA
ENSRNA049444901	0	NA	NA	NA	NA	NA
ENSRNA049444971	0	NA	NA	NA	NA	NA
ENSRNA049445044	0	NA	NA	NA	NA	NA
ENSRNA049445060	0	NA	NA	NA	NA	NA
ENSRNA049445145	0	NA	NA	NA	NA	NA
ENSRNA049445225	0	NA	NA	NA	NA	NA
ENSRNA049445231	0	NA	NA	NA	NA	NA
ENSRNA049445269	0	NA	NA	NA	NA	NA
ENSRNA049445305	0	NA	NA	NA	NA	NA
ENSRNA049445358	0	NA	NA	NA	NA	NA
ENSRNA049445376	0	NA	NA	NA	NA	NA
ENSRNA049445384	0	NA	NA	NA	NA	NA
ENSRNA049445399	0	NA	NA	NA	NA	NA
ENSRNA049445407	0	NA	NA	NA	NA	NA
ENSRNA049445538	0	NA	NA	NA	NA	NA
ENSRNA049445580	0	NA	NA	NA	NA	NA
ENSRNA049445657	0	NA	NA	NA	NA	NA
ENSRNA049445742	0	NA	NA	NA	NA	NA
ENSRNA049445753	0	NA	NA	NA	NA	NA
ENSRNA049445795	0	NA	NA	NA	NA	NA
ENSRNA049445860	0	NA	NA	NA	NA	NA
ENSRNA049445988	0	NA	NA	NA	NA	NA
ENSRNA049445998	0	NA	NA	NA	NA	NA
ENSRNA049446030	0	NA	NA	NA	NA	NA
ENSRNA049446133	0	NA	NA	NA	NA	NA
ENSRNA049446186	0	NA	NA	NA	NA	NA
ENSRNA049446272	0	NA	NA	NA	NA	NA
ENSRNA049446293	0	NA	NA	NA	NA	NA
ENSRNA049446332	0	NA	NA	NA	NA	NA
ENSRNA049446354	0	NA	NA	NA	NA	NA
ENSRNA049446479	0	NA	NA	NA	NA	NA
ENSRNA049446499	0	NA	NA	NA	NA	NA
ENSRNA049446523	0	NA	NA	NA	NA	NA
ENSRNA049446581	0	NA	NA	NA	NA	NA
ENSRNA049446637	0	NA	NA	NA	NA	NA
ENSRNA049446659	0	NA	NA	NA	NA	NA
ENSRNA049446674	0	NA	NA	NA	NA	NA
ENSRNA049446686	0	NA	NA	NA	NA	NA
ENSRNA049446715	0	NA	NA	NA	NA	NA
ENSRNA049446737	0	NA	NA	NA	NA	NA
ENSRNA049446755	0	NA	NA	NA	NA	NA
ENSRNA049446828	0	NA	NA	NA	NA	NA
ENSRNA049446836	0	NA	NA	NA	NA	NA
ENSRNA049446843	0	NA	NA	NA	NA	NA
ENSRNA049446857	0	NA	NA	NA	NA	NA
ENSRNA049446900	0	NA	NA	NA	NA	NA
ENSRNA049446912	0	NA	NA	NA	NA	NA
ENSRNA049446925	0	NA	NA	NA	NA	NA
ENSRNA049447002	0	NA	NA	NA	NA	NA
ENSRNA049447110	0	NA	NA	NA	NA	NA
ENSRNA049447124	0	NA	NA	NA	NA	NA
ENSRNA049447149	0	NA	NA	NA	NA	NA
ENSRNA049447201	0	NA	NA	NA	NA	NA
ENSRNA049447269	0	NA	NA	NA	NA	NA
ENSRNA049447319	0	NA	NA	NA	NA	NA
ENSRNA049447338	0	NA	NA	NA	NA	NA
ENSRNA049447358	0	NA	NA	NA	NA	NA
ENSRNA049447404	0	NA	NA	NA	NA	NA
ENSRNA049447449	0	NA	NA	NA	NA	NA
ENSRNA049447459	0	NA	NA	NA	NA	NA
ENSRNA049447492	0	NA	NA	NA	NA	NA
ENSRNA049447524	0	NA	NA	NA	NA	NA
ENSRNA049447574	0	NA	NA	NA	NA	NA
ENSRNA049447588	0	NA	NA	NA	NA	NA
ENSRNA049447734	0	NA	NA	NA	NA	NA
ENSRNA049447741	0	NA	NA	NA	NA	NA
ENSRNA049447757	0	NA	NA	NA	NA	NA
ENSRNA049447883	0	NA	NA	NA	NA	NA
ENSRNA049447937	0	NA	NA	NA	NA	NA
ENSRNA049447951	0	NA	NA	NA	NA	NA
ENSRNA049447972	0	NA	NA	NA	NA	NA
ENSRNA049448021	0	NA	NA	NA	NA	NA
ENSRNA049448047	0	NA	NA	NA	NA	NA
ENSRNA049448082	0	NA	NA	NA	NA	NA
ENSRNA049448103	0	NA	NA	NA	NA	NA
ENSRNA049448151	0	NA	NA	NA	NA	NA
ENSRNA049448293	0	NA	NA	NA	NA	NA
ENSRNA049448308	0	NA	NA	NA	NA	NA
ENSRNA049448329	0	NA	NA	NA	NA	NA
ENSRNA049448338	0	NA	NA	NA	NA	NA
ENSRNA049448355	0	NA	NA	NA	NA	NA
ENSRNA049448418	0	NA	NA	NA	NA	NA
ENSRNA049448453	0	NA	NA	NA	NA	NA
ENSRNA049448616	0	NA	NA	NA	NA	NA
ENSRNA049448734	0	NA	NA	NA	NA	NA
ENSRNA049448770	0	NA	NA	NA	NA	NA
ENSRNA049448783	0	NA	NA	NA	NA	NA
ENSRNA049448805	0	NA	NA	NA	NA	NA
ENSRNA049448821	0	NA	NA	NA	NA	NA
ENSRNA049448834	0	NA	NA	NA	NA	NA
ENSRNA049448855	0	NA	NA	NA	NA	NA
ENSRNA049449014	0	NA	NA	NA	NA	NA
ENSRNA049449035	0	NA	NA	NA	NA	NA
ENSRNA049449056	0	NA	NA	NA	NA	NA
ENSRNA049449070	0	NA	NA	NA	NA	NA
ENSRNA049449179	0	NA	NA	NA	NA	NA
ENSRNA049449240	0	NA	NA	NA	NA	NA
ENSRNA049449267	0	NA	NA	NA	NA	NA
ENSRNA049449286	0	NA	NA	NA	NA	NA
ENSRNA049449321	0	NA	NA	NA	NA	NA
ENSRNA049449344	0	NA	NA	NA	NA	NA
ENSRNA049449355	0	NA	NA	NA	NA	NA
ENSRNA049449432	0	NA	NA	NA	NA	NA
ENSRNA049449442	0	NA	NA	NA	NA	NA
ENSRNA049449660	0	NA	NA	NA	NA	NA
ENSRNA049449672	0	NA	NA	NA	NA	NA
ENSRNA049449688	0	NA	NA	NA	NA	NA
ENSRNA049449709	0	NA	NA	NA	NA	NA
ENSRNA049449750	0	NA	NA	NA	NA	NA
ENSRNA049449763	0	NA	NA	NA	NA	NA
ENSRNA049449871	0	NA	NA	NA	NA	NA
ENSRNA049449909	0	NA	NA	NA	NA	NA
ENSRNA049449930	0	NA	NA	NA	NA	NA
ENSRNA049450015	0	NA	NA	NA	NA	NA
ENSRNA049450054	0	NA	NA	NA	NA	NA
ENSRNA049450108	0	NA	NA	NA	NA	NA
ENSRNA049450128	0	NA	NA	NA	NA	NA
ENSRNA049450155	0	NA	NA	NA	NA	NA
ENSRNA049450189	0	NA	NA	NA	NA	NA
ENSRNA049450198	0	NA	NA	NA	NA	NA
ENSRNA049450219	0	NA	NA	NA	NA	NA
ENSRNA049450246	0	NA	NA	NA	NA	NA
ENSRNA049450267	0	NA	NA	NA	NA	NA
ENSRNA049450281	0	NA	NA	NA	NA	NA
ENSRNA049450453	0	NA	NA	NA	NA	NA
ENSRNA049450520	0	NA	NA	NA	NA	NA
ENSRNA049450578	0	NA	NA	NA	NA	NA
ENSRNA049450626	0	NA	NA	NA	NA	NA
ENSRNA049450650	0	NA	NA	NA	NA	NA
ENSRNA049450658	0	NA	NA	NA	NA	NA
ENSRNA049450674	0	NA	NA	NA	NA	NA
ENSRNA049450682	0	NA	NA	NA	NA	NA
ENSRNA049450701	0	NA	NA	NA	NA	NA
ENSRNA049450721	0	NA	NA	NA	NA	NA
ENSRNA049450733	0	NA	NA	NA	NA	NA
ENSRNA049450804	0	NA	NA	NA	NA	NA
ENSRNA049450845	0	NA	NA	NA	NA	NA
ENSRNA049450871	0	NA	NA	NA	NA	NA
ENSRNA049450896	0	NA	NA	NA	NA	NA
ENSRNA049450913	0	NA	NA	NA	NA	NA
ENSRNA049450965	0	NA	NA	NA	NA	NA
ENSRNA049450992	0	NA	NA	NA	NA	NA
ENSRNA049451040	0	NA	NA	NA	NA	NA
ENSRNA049451059	0	NA	NA	NA	NA	NA
ENSRNA049451085	0	NA	NA	NA	NA	NA
ENSRNA049451109	0	NA	NA	NA	NA	NA
ENSRNA049464427	0	NA	NA	NA	NA	NA
ENSRNA049464515	0	NA	NA	NA	NA	NA
ENSRNA049464535	0	NA	NA	NA	NA	NA
ENSRNA049464568	0	NA	NA	NA	NA	NA
ENSRNA049464586	0	NA	NA	NA	NA	NA
ENSRNA049464815	0	NA	NA	NA	NA	NA
ENSRNA049464840	0	NA	NA	NA	NA	NA
ENSRNA049464877	0	NA	NA	NA	NA	NA
ENSRNA049464904	0	NA	NA	NA	NA	NA
ENSRNA049464941	0	NA	NA	NA	NA	NA
ENSRNA049464961	0	NA	NA	NA	NA	NA
ENSRNA049464972	0	NA	NA	NA	NA	NA
ENSRNA049464985	0	NA	NA	NA	NA	NA
ENSRNA049465003	0	NA	NA	NA	NA	NA
ENSRNA049465030	0	NA	NA	NA	NA	NA
ENSRNA049465052	0	NA	NA	NA	NA	NA
ENSRNA049465109	10.0288	-0.154631	0.208354	-0.742152	0.457996	NA
ENSRNA049465125	2.37889	0.00134543	0.132524	0.0101524	0.9919	NA
ENSRNA049465309	0.16165	-0.0117836	0.0486919	-0.242002	0.808778	NA
ENSRNA049465332	0	NA	NA	NA	NA	NA
ENSRNA049465347	0	NA	NA	NA	NA	NA
ENSRNA049465362	0	NA	NA	NA	NA	NA
ENSRNA049465381	0	NA	NA	NA	NA	NA
ENSRNA049465397	0	NA	NA	NA	NA	NA
ENSRNA049465412	0	NA	NA	NA	NA	NA
ENSRNA049465423	0	NA	NA	NA	NA	NA
ENSRNA049465477	0	NA	NA	NA	NA	NA
ENSRNA049465662	0	NA	NA	NA	NA	NA
ENSRNA049465677	0	NA	NA	NA	NA	NA
ENSRNA049465687	0.177884	0.01117	0.0486919	0.229402	0.818556	NA
ENSRNA049465699	0	NA	NA	NA	NA	NA
ENSRNA049465704	0	NA	NA	NA	NA	NA
ENSRNA049465715	0	NA	NA	NA	NA	NA
ENSRNA049465725	0	NA	NA	NA	NA	NA
ENSRNA049465740	0	NA	NA	NA	NA	NA
ENSRNA049465759	0	NA	NA	NA	NA	NA
ENSRNA049465776	0	NA	NA	NA	NA	NA
ENSRNA049465797	0	NA	NA	NA	NA	NA
ENSRNA049465818	0	NA	NA	NA	NA	NA
ENSRNA049465857	0	NA	NA	NA	NA	NA
ENSRNA049465882	0	NA	NA	NA	NA	NA
ENSRNA049465909	0	NA	NA	NA	NA	NA
ENSRNA049465938	0	NA	NA	NA	NA	NA
ENSRNA049465951	0	NA	NA	NA	NA	NA
ENSRNA049465971	0	NA	NA	NA	NA	NA
ENSRNA049465986	0	NA	NA	NA	NA	NA
ENSRNA049466001	0	NA	NA	NA	NA	NA
ENSRNA049466017	0	NA	NA	NA	NA	NA
ENSRNA049466028	0	NA	NA	NA	NA	NA
ENSRNA049466044	0	NA	NA	NA	NA	NA
ENSRNA049466052	0	NA	NA	NA	NA	NA
ENSRNA049466069	0	NA	NA	NA	NA	NA
ENSRNA049466088	0	NA	NA	NA	NA	NA
ENSRNA049466099	0	NA	NA	NA	NA	NA
ENSRNA049466121	0	NA	NA	NA	NA	NA
ENSRNA049466137	0	NA	NA	NA	NA	NA
ENSRNA049466151	0	NA	NA	NA	NA	NA
ENSRNA049466168	0	NA	NA	NA	NA	NA
ENSRNA049466182	0	NA	NA	NA	NA	NA
ENSRNA049466194	0	NA	NA	NA	NA	NA
ENSRNA049466206	0	NA	NA	NA	NA	NA
ENSRNA049466221	0	NA	NA	NA	NA	NA
ENSRNA049466235	0	NA	NA	NA	NA	NA
ENSRNA049466248	0	NA	NA	NA	NA	NA
ENSRNA049466264	0	NA	NA	NA	NA	NA
ENSRNA049466282	0	NA	NA	NA	NA	NA
ENSRNA049466327	0	NA	NA	NA	NA	NA
ENSRNA049466338	0.323299	-0.0252338	0.0506895	-0.497812	0.618616	NA
ENSRNA049466486	0	NA	NA	NA	NA	NA
ENSRNA049466502	0	NA	NA	NA	NA	NA
ENSRNA049466512	0	NA	NA	NA	NA	NA
ENSRNA049466531	0	NA	NA	NA	NA	NA
ENSRNA049466546	0	NA	NA	NA	NA	NA
ENSRNA049466562	0	NA	NA	NA	NA	NA
ENSRNA049466581	0	NA	NA	NA	NA	NA
ENSRNA049466596	0	NA	NA	NA	NA	NA
ENSRNA049466614	0	NA	NA	NA	NA	NA
ENSRNA049466627	0	NA	NA	NA	NA	NA
ENSRNA049466643	0	NA	NA	NA	NA	NA
ENSRNA049466653	0	NA	NA	NA	NA	NA
ENSRNA049466667	0	NA	NA	NA	NA	NA
ENSRNA049466678	0	NA	NA	NA	NA	NA
ENSRNA049466696	0	NA	NA	NA	NA	NA
ENSRNA049466702	0	NA	NA	NA	NA	NA
ENSRNA049466729	0	NA	NA	NA	NA	NA
ENSRNA049466739	0	NA	NA	NA	NA	NA
ENSRNA049466778	0	NA	NA	NA	NA	NA
ENSRNA049466796	0	NA	NA	NA	NA	NA
ENSRNA049466805	0	NA	NA	NA	NA	NA
ENSRNA049466845	0	NA	NA	NA	NA	NA
ENSRNA049467035	0	NA	NA	NA	NA	NA
ENSRNA049467057	0	NA	NA	NA	NA	NA
ENSRNA049467070	0	NA	NA	NA	NA	NA
ENSRNA049467078	0	NA	NA	NA	NA	NA
ENSRNA049467117	0	NA	NA	NA	NA	NA
ENSRNA049467134	0	NA	NA	NA	NA	NA
ENSRNA049467148	60.3299	-0.0672932	0.203384	-0.330868	0.740744	0.918697
ENSRNA049467172	0	NA	NA	NA	NA	NA
ENSRNA049467278	0	NA	NA	NA	NA	NA
ENSRNA049467290	0	NA	NA	NA	NA	NA
ENSRNA049467312	0	NA	NA	NA	NA	NA
ENSRNA049467328	0	NA	NA	NA	NA	NA
ENSRNA049467342	0.158033	0.01117	0.0486919	0.229402	0.818556	NA
ENSRNA049467366	0	NA	NA	NA	NA	NA
ENSRNA049467377	0	NA	NA	NA	NA	NA
ENSRNA049467392	0	NA	NA	NA	NA	NA
ENSRNA049467406	0	NA	NA	NA	NA	NA
ENSRNA049467431	0	NA	NA	NA	NA	NA
ENSRNA049467441	0	NA	NA	NA	NA	NA
ENSRNA049467453	0	NA	NA	NA	NA	NA
ENSRNA049467463	0	NA	NA	NA	NA	NA
ENSRNA049467565	0	NA	NA	NA	NA	NA
ENSRNA049467579	0	NA	NA	NA	NA	NA
ENSRNA049467589	0	NA	NA	NA	NA	NA
ENSRNA049467602	0	NA	NA	NA	NA	NA
ENSRNA049467627	0	NA	NA	NA	NA	NA
ENSRNA049467638	0	NA	NA	NA	NA	NA
ENSRNA049467656	0	NA	NA	NA	NA	NA
ENSRNA049467663	0	NA	NA	NA	NA	NA
ENSRNA049467678	0	NA	NA	NA	NA	NA
ENSRNA049467692	0	NA	NA	NA	NA	NA
ENSRNA049467705	0	NA	NA	NA	NA	NA
ENSRNA049467714	0	NA	NA	NA	NA	NA
ENSRNA049467734	0	NA	NA	NA	NA	NA
ENSRNA049467742	0	NA	NA	NA	NA	NA
ENSRNA049467750	0	NA	NA	NA	NA	NA
ENSRNA049467759	0	NA	NA	NA	NA	NA
ENSRNA049467856	0	NA	NA	NA	NA	NA
ENSRNA049467868	0	NA	NA	NA	NA	NA
ENSRNA049467878	0	NA	NA	NA	NA	NA
ENSRNA049467888	0	NA	NA	NA	NA	NA
ENSRNA049467907	0	NA	NA	NA	NA	NA
ENSRNA049467928	0	NA	NA	NA	NA	NA
ENSRNA049468027	0	NA	NA	NA	NA	NA
ENSRNA049468042	0	NA	NA	NA	NA	NA
ENSRNA049468053	0	NA	NA	NA	NA	NA
ENSRNA049468085	0	NA	NA	NA	NA	NA
ENSRNA049468095	0	NA	NA	NA	NA	NA
ENSRNA049468126	0	NA	NA	NA	NA	NA
ENSRNA049468141	0	NA	NA	NA	NA	NA
ENSRNA049468154	0	NA	NA	NA	NA	NA
ENSRNA049468167	0	NA	NA	NA	NA	NA
ENSRNA049468174	0	NA	NA	NA	NA	NA
ENSRNA049468200	0	NA	NA	NA	NA	NA
ENSRNA049468210	0	NA	NA	NA	NA	NA
ENSRNA049468231	0	NA	NA	NA	NA	NA
ENSRNA049468241	0.177884	0.01117	0.0486919	0.229402	0.818556	NA
ENSRNA049468277	23.5555	-0.683788	0.224074	-3.05162	0.00227613	NA
ENSRNA049468369	0.167856	-0.0117836	0.0486919	-0.242002	0.808778	NA
ENSRNA049468376	0	NA	NA	NA	NA	NA
ENSRNA049468389	0	NA	NA	NA	NA	NA
ENSRNA049468398	0	NA	NA	NA	NA	NA
ENSRNA049468413	0	NA	NA	NA	NA	NA
ENSRNA049468427	0	NA	NA	NA	NA	NA
ENSRNA049468443	0	NA	NA	NA	NA	NA
ENSRNA049468467	0	NA	NA	NA	NA	NA
ENSRNA049468596	0	NA	NA	NA	NA	NA
ENSRNA049468618	0	NA	NA	NA	NA	NA
ENSRNA049468640	0	NA	NA	NA	NA	NA
ENSRNA049468652	0	NA	NA	NA	NA	NA
ENSRNA049468687	0	NA	NA	NA	NA	NA
ENSRNA049468702	0	NA	NA	NA	NA	NA
ENSRNA049468709	0	NA	NA	NA	NA	NA
ENSRNA049468722	0	NA	NA	NA	NA	NA
ENSRNA049468744	0	NA	NA	NA	NA	NA
ENSRNA049468767	0	NA	NA	NA	NA	NA
ENSRNA049468891	0	NA	NA	NA	NA	NA
ENSRNA049468898	0	NA	NA	NA	NA	NA
ENSRNA049468908	0	NA	NA	NA	NA	NA
ENSRNA049468923	0	NA	NA	NA	NA	NA
ENSRNA049468957	0	NA	NA	NA	NA	NA
ENSRNA049468966	0	NA	NA	NA	NA	NA
ENSRNA049468980	0	NA	NA	NA	NA	NA
ENSRNA049468993	0	NA	NA	NA	NA	NA
ENSRNA049469003	0	NA	NA	NA	NA	NA
ENSRNA049469014	0	NA	NA	NA	NA	NA
ENSRNA049469025	0	NA	NA	NA	NA	NA
ENSRNA049469147	0	NA	NA	NA	NA	NA
ENSRNA049469155	0	NA	NA	NA	NA	NA
ENSRNA049469163	0	NA	NA	NA	NA	NA
ENSRNA049469166	0	NA	NA	NA	NA	NA
ENSRNA049469181	0	NA	NA	NA	NA	NA
ENSRNA049469217	0	NA	NA	NA	NA	NA
ENSRNA049469250	0	NA	NA	NA	NA	NA
ENSRNA049469263	0	NA	NA	NA	NA	NA
ENSRNA049469398	0	NA	NA	NA	NA	NA
ENSRNA049469406	0	NA	NA	NA	NA	NA
ENSRNA049469415	0	NA	NA	NA	NA	NA
ENSRNA049469476	0	NA	NA	NA	NA	NA
ENSRNA049469734	0	NA	NA	NA	NA	NA
ENSRNA049469812	0	NA	NA	NA	NA	NA
ENSRNA049469839	0	NA	NA	NA	NA	NA
ENSRNA049470054	0	NA	NA	NA	NA	NA
ENSRNA049470113	0	NA	NA	NA	NA	NA
ENSRNA049470128	0	NA	NA	NA	NA	NA
ENSRNA049470161	0	NA	NA	NA	NA	NA
ENSRNA049470170	0	NA	NA	NA	NA	NA
ENSRNA049470180	0	NA	NA	NA	NA	NA
ENSRNA049470195	0	NA	NA	NA	NA	NA
ENSRNA049470201	0	NA	NA	NA	NA	NA
ENSRNA049470229	0	NA	NA	NA	NA	NA
ENSRNA049470243	0	NA	NA	NA	NA	NA
ENSRNA049470255	0	NA	NA	NA	NA	NA
ENSRNA049470271	0	NA	NA	NA	NA	NA
ENSRNA049470291	0	NA	NA	NA	NA	NA
ENSRNA049470299	0	NA	NA	NA	NA	NA
ENSRNA049470317	0	NA	NA	NA	NA	NA
ENSRNA049470335	0	NA	NA	NA	NA	NA
ENSRNA049470347	0	NA	NA	NA	NA	NA
ENSRNA049470370	0	NA	NA	NA	NA	NA
ENSRNA049470377	0	NA	NA	NA	NA	NA
ENSRNA049470386	0	NA	NA	NA	NA	NA
ENSRNA049470406	0	NA	NA	NA	NA	NA
ENSRNA049470425	0	NA	NA	NA	NA	NA
ENSRNA049470468	0	NA	NA	NA	NA	NA
ENSRNA049470508	0	NA	NA	NA	NA	NA
ENSRNA049470525	0	NA	NA	NA	NA	NA
ENSRNA049470701	0	NA	NA	NA	NA	NA
ENSRNA049470712	0	NA	NA	NA	NA	NA
ENSRNA049470726	0	NA	NA	NA	NA	NA
ENSRNA049470741	0	NA	NA	NA	NA	NA
ENSRNA049470757	0	NA	NA	NA	NA	NA
ENSRNA049470769	0	NA	NA	NA	NA	NA
ENSRNA049470784	0	NA	NA	NA	NA	NA
ENSRNA049470806	0	NA	NA	NA	NA	NA
ENSRNA049470812	0	NA	NA	NA	NA	NA
ENSRNA049470820	0	NA	NA	NA	NA	NA
ENSRNA049470825	0	NA	NA	NA	NA	NA
ENSRNA049470920	0	NA	NA	NA	NA	NA
ENSRNA049470941	0	NA	NA	NA	NA	NA
ENSRNA049470950	0	NA	NA	NA	NA	NA
ENSRNA049470962	0	NA	NA	NA	NA	NA
ENSRNA049470973	0	NA	NA	NA	NA	NA
ENSRNA049470982	0	NA	NA	NA	NA	NA
ENSRNA049470992	0	NA	NA	NA	NA	NA
ENSRNA049471001	0	NA	NA	NA	NA	NA
ENSRNA049471012	0	NA	NA	NA	NA	NA
ENSRNA049471020	0	NA	NA	NA	NA	NA
ENSRNA049471032	0	NA	NA	NA	NA	NA
ENSRNA049471043	454.38	-1.27672	0.18188	-7.01956	2.22574e-12	1.84885e-09
ENSRNA049471065	0	NA	NA	NA	NA	NA
ENSRNA049471075	0	NA	NA	NA	NA	NA
ENSRNA049471090	0	NA	NA	NA	NA	NA
ENSRNA049471102	0	NA	NA	NA	NA	NA
ENSRNA049471191	0	NA	NA	NA	NA	NA
ENSRNA049471225	0	NA	NA	NA	NA	NA
ENSRNA049471239	0	NA	NA	NA	NA	NA
ENSRNA049471251	0	NA	NA	NA	NA	NA
ENSRNA049471263	0	NA	NA	NA	NA	NA
ENSRNA049471273	0	NA	NA	NA	NA	NA
ENSRNA049471283	0	NA	NA	NA	NA	NA
ENSRNA049471293	0	NA	NA	NA	NA	NA
ENSRNA049471305	0	NA	NA	NA	NA	NA
ENSRNA049471314	0	NA	NA	NA	NA	NA
ENSRNA049471325	0	NA	NA	NA	NA	NA
ENSRNA049471342	0	NA	NA	NA	NA	NA
ENSRNA049471356	0	NA	NA	NA	NA	NA
ENSRNA049471366	0	NA	NA	NA	NA	NA
ENSRNA049471381	0	NA	NA	NA	NA	NA
ENSRNA049471498	0	NA	NA	NA	NA	NA
ENSRNA049471512	0.158033	0.01117	0.0486919	0.229402	0.818556	NA
ENSRNA049471527	0	NA	NA	NA	NA	NA
ENSRNA049471535	0	NA	NA	NA	NA	NA
ENSRNA049471546	0	NA	NA	NA	NA	NA
ENSRNA049471555	0	NA	NA	NA	NA	NA
ENSRNA049471560	0	NA	NA	NA	NA	NA
ENSRNA049471578	0	NA	NA	NA	NA	NA
ENSRNA049471602	0	NA	NA	NA	NA	NA
ENSRNA049471632	0	NA	NA	NA	NA	NA
ENSRNA049471650	0	NA	NA	NA	NA	NA
ENSRNA049471695	0	NA	NA	NA	NA	NA
ENSRNA049471700	0	NA	NA	NA	NA	NA
ENSRNA049471707	0	NA	NA	NA	NA	NA
ENSRNA049471715	0	NA	NA	NA	NA	NA
ENSRNA049471723	0	NA	NA	NA	NA	NA
ENSRNA049471743	0	NA	NA	NA	NA	NA
ENSRNA049471755	0	NA	NA	NA	NA	NA
ENSRNA049471772	1.77123	0.0913088	0.116555	0.783395	0.433395	NA
ENSRNA049471778	3093.2	-0.703707	0.128833	-5.46216	4.7037e-08	1.082e-05
ENSRNA049471791	0	NA	NA	NA	NA	NA
ENSRNA049471802	0	NA	NA	NA	NA	NA
ENSRNA049471835	0	NA	NA	NA	NA	NA
ENSRNA049471844	0	NA	NA	NA	NA	NA
ENSRNA049471864	0	NA	NA	NA	NA	NA
ENSRNA049471882	2306.41	-0.0442176	0.114057	-0.38768	0.698253	0.901656
ENSRNA049471985	0	NA	NA	NA	NA	NA
ENSRNA049472003	0	NA	NA	NA	NA	NA
ENSRNA049472018	0	NA	NA	NA	NA	NA
ENSRNA049472036	0	NA	NA	NA	NA	NA
ENSRNA049472044	0	NA	NA	NA	NA	NA
ENSRNA049472058	0	NA	NA	NA	NA	NA
ENSRNA049472073	0	NA	NA	NA	NA	NA
ENSRNA049472089	0	NA	NA	NA	NA	NA
ENSRNA049472108	0	NA	NA	NA	NA	NA
ENSRNA049472120	0	NA	NA	NA	NA	NA
ENSRNA049472132	0	NA	NA	NA	NA	NA
ENSRNA049472144	0	NA	NA	NA	NA	NA
ENSRNA049472154	0	NA	NA	NA	NA	NA
ENSRNA049472167	0	NA	NA	NA	NA	NA
ENSRNA049472178	0	NA	NA	NA	NA	NA
ENSRNA049472195	0	NA	NA	NA	NA	NA
ENSRNA049472208	0	NA	NA	NA	NA	NA
ENSRNA049472220	0	NA	NA	NA	NA	NA
ENSRNA049472231	0	NA	NA	NA	NA	NA
ENSRNA049472287	0	NA	NA	NA	NA	NA
ENSRNA049472320	0	NA	NA	NA	NA	NA
ENSRNA049472329	0	NA	NA	NA	NA	NA
ENSRNA049472337	0	NA	NA	NA	NA	NA
ENSRNA049472341	0	NA	NA	NA	NA	NA
ENSRNA049472354	0	NA	NA	NA	NA	NA
ENSRNA049472419	0.167856	-0.0117836	0.0486919	-0.242002	0.808778	NA
ENSRNA049472429	0	NA	NA	NA	NA	NA
ENSRNA049472455	0	NA	NA	NA	NA	NA
ENSRNA049472463	0.487539	-0.0229156	0.0681046	-0.336476	0.736512	NA
ENSRNA049472477	0	NA	NA	NA	NA	NA
ENSRNA049472487	0	NA	NA	NA	NA	NA
ENSRNA049472500	0	NA	NA	NA	NA	NA
ENSRNA049472510	0	NA	NA	NA	NA	NA
ENSRNA049472523	0	NA	NA	NA	NA	NA
ENSRNA049472532	0	NA	NA	NA	NA	NA
ENSRNA049472543	0	NA	NA	NA	NA	NA
ENSRNA049472556	0.484949	-0.0484823	0.0581082	-0.834345	0.404086	NA
ENSRNA049472570	0	NA	NA	NA	NA	NA
ENSRNA049472690	0	NA	NA	NA	NA	NA
ENSRNA049472701	0	NA	NA	NA	NA	NA
ENSRNA049472720	0	NA	NA	NA	NA	NA
ENSRNA049472737	0	NA	NA	NA	NA	NA
ENSRNA049472745	0	NA	NA	NA	NA	NA
ENSRNA049472760	0	NA	NA	NA	NA	NA
ENSRNA049472768	0	NA	NA	NA	NA	NA
ENSRNA049472772	0	NA	NA	NA	NA	NA
ENSRNA049472779	0	NA	NA	NA	NA	NA
ENSRNA049472788	0	NA	NA	NA	NA	NA
ENSRNA049472799	0	NA	NA	NA	NA	NA
ENSRNA049472807	0	NA	NA	NA	NA	NA
ENSRNA049472886	0	NA	NA	NA	NA	NA
ENSRNA049472894	0	NA	NA	NA	NA	NA
ENSRNA049472901	0	NA	NA	NA	NA	NA
ENSRNA049472907	0	NA	NA	NA	NA	NA
ENSRNA049472915	0	NA	NA	NA	NA	NA
ENSRNA049472923	0	NA	NA	NA	NA	NA
ENSRNA049472947	0	NA	NA	NA	NA	NA
ENSRNA049472954	0	NA	NA	NA	NA	NA
ENSRNA049472964	0	NA	NA	NA	NA	NA
ENSRNA049472976	0	NA	NA	NA	NA	NA
ENSRNA049472987	0	NA	NA	NA	NA	NA
ENSRNA049472998	0	NA	NA	NA	NA	NA
ENSRNA049473016	0	NA	NA	NA	NA	NA
ENSRNA049473030	0	NA	NA	NA	NA	NA
ENSRNA049473038	0	NA	NA	NA	NA	NA
ENSRNA049473047	0	NA	NA	NA	NA	NA
ENSRNA049473057	0	NA	NA	NA	NA	NA
ENSRNA049473071	0	NA	NA	NA	NA	NA
ENSRNA049473086	0	NA	NA	NA	NA	NA
ENSRNA049473108	0	NA	NA	NA	NA	NA
ENSRNA049473120	0	NA	NA	NA	NA	NA
ENSRNA049473128	0	NA	NA	NA	NA	NA
ENSRNA049473141	0	NA	NA	NA	NA	NA
ENSRNA049473150	0	NA	NA	NA	NA	NA
ENSRNA049473157	0	NA	NA	NA	NA	NA
ENSRNA049473164	0	NA	NA	NA	NA	NA
ENSRNA049473172	0	NA	NA	NA	NA	NA
ENSRNA049473180	0	NA	NA	NA	NA	NA
ENSRNA049473196	0	NA	NA	NA	NA	NA
ENSRNA049473206	0	NA	NA	NA	NA	NA
ENSRNA049473214	0	NA	NA	NA	NA	NA
ENSRNA049473223	0	NA	NA	NA	NA	NA
ENSRNA049473229	0	NA	NA	NA	NA	NA
ENSRNA049473235	0	NA	NA	NA	NA	NA
ENSRNA049473244	0	NA	NA	NA	NA	NA
ENSRNA049473255	0	NA	NA	NA	NA	NA
ENSRNA049473260	0	NA	NA	NA	NA	NA
ENSRNA049473266	0	NA	NA	NA	NA	NA
ENSRNA049473272	0	NA	NA	NA	NA	NA
ENSRNA049473325	0	NA	NA	NA	NA	NA
ENSRNA049473335	0	NA	NA	NA	NA	NA
ENSRNA049473340	0	NA	NA	NA	NA	NA
ENSRNA049473348	0	NA	NA	NA	NA	NA
ENSRNA049473358	0	NA	NA	NA	NA	NA
ENSRNA049473366	0	NA	NA	NA	NA	NA
ENSRNA049473373	0	NA	NA	NA	NA	NA
ENSRNA049473384	0	NA	NA	NA	NA	NA
ENSRNA049473392	0	NA	NA	NA	NA	NA
ENSRNA049473406	0	NA	NA	NA	NA	NA
ENSRNA049473411	0	NA	NA	NA	NA	NA
ENSRNA049473424	0	NA	NA	NA	NA	NA
ENSRNA049473437	0	NA	NA	NA	NA	NA
ENSRNA049473446	0	NA	NA	NA	NA	NA
ENSRNA049473455	0	NA	NA	NA	NA	NA
ENSRNA049473485	0	NA	NA	NA	NA	NA
ENSRNA049473568	0	NA	NA	NA	NA	NA
ENSRNA049473582	0	NA	NA	NA	NA	NA
ENSRNA049473596	0	NA	NA	NA	NA	NA
ENSRNA049473610	0	NA	NA	NA	NA	NA
ENSRNA049473620	0	NA	NA	NA	NA	NA
ENSRNA049473627	0	NA	NA	NA	NA	NA
ENSRNA049473635	0	NA	NA	NA	NA	NA
ENSRNA049473641	0	NA	NA	NA	NA	NA
ENSRNA049473653	0	NA	NA	NA	NA	NA
ENSRNA049473661	0	NA	NA	NA	NA	NA
ENSRNA049473675	0	NA	NA	NA	NA	NA
ENSRNA049473712	0	NA	NA	NA	NA	NA
ENSRNA049473777	0	NA	NA	NA	NA	NA
ENSRNA049473801	0	NA	NA	NA	NA	NA
ENSRNA049473820	0	NA	NA	NA	NA	NA
ENSRNA049473842	0	NA	NA	NA	NA	NA
ENSRNA049473850	0	NA	NA	NA	NA	NA
ENSRNA049473859	0	NA	NA	NA	NA	NA
ENSRNA049473866	0	NA	NA	NA	NA	NA
ENSRNA049473876	0	NA	NA	NA	NA	NA
ENSRNA049473879	0	NA	NA	NA	NA	NA
ENSRNA049473887	0	NA	NA	NA	NA	NA
ENSRNA049473893	0	NA	NA	NA	NA	NA
ENSRNA049473899	0	NA	NA	NA	NA	NA
ENSRNA049473908	0	NA	NA	NA	NA	NA
ENSRNA049473918	0	NA	NA	NA	NA	NA
ENSRNA049473927	0	NA	NA	NA	NA	NA
ENSRNA049473941	0	NA	NA	NA	NA	NA
ENSRNA049474010	0	NA	NA	NA	NA	NA
ENSRNA049474027	0	NA	NA	NA	NA	NA
ENSRNA049474032	0	NA	NA	NA	NA	NA
ENSRNA049474042	0	NA	NA	NA	NA	NA
ENSRNA049474050	0.16165	-0.0117836	0.0486919	-0.242002	0.808778	NA
ENSRNA049474061	0	NA	NA	NA	NA	NA
ENSRNA049474076	0	NA	NA	NA	NA	NA
ENSRNA049474088	0	NA	NA	NA	NA	NA
ENSRNA049474102	0	NA	NA	NA	NA	NA
ENSRNA049474111	0	NA	NA	NA	NA	NA
ENSRNA049474115	0	NA	NA	NA	NA	NA
ENSRNA049474126	0.313627	0.0240256	0.0501338	0.47923	0.631775	NA
ENSRNA049474136	0	NA	NA	NA	NA	NA
ENSRNA049474195	0	NA	NA	NA	NA	NA
ENSRNA049474199	0	NA	NA	NA	NA	NA
ENSRNA049474205	0	NA	NA	NA	NA	NA
ENSRNA049474213	0	NA	NA	NA	NA	NA
ENSRNA049474217	0	NA	NA	NA	NA	NA
ENSRNA049474225	0	NA	NA	NA	NA	NA
ENSRNA049474232	0	NA	NA	NA	NA	NA
ENSRNA049474241	0	NA	NA	NA	NA	NA
ENSRNA049474244	0	NA	NA	NA	NA	NA
ENSRNA049474253	0	NA	NA	NA	NA	NA
ENSRNA049474262	0	NA	NA	NA	NA	NA
ENSRNA049474273	0	NA	NA	NA	NA	NA
ENSRNA049474276	0	NA	NA	NA	NA	NA
ENSRNA049474279	0	NA	NA	NA	NA	NA
ENSRNA049474284	0	NA	NA	NA	NA	NA
ENSRNA049474289	0	NA	NA	NA	NA	NA
ENSRNA049474295	0	NA	NA	NA	NA	NA
ENSRNA049474304	0	NA	NA	NA	NA	NA
ENSRNA049474311	0	NA	NA	NA	NA	NA
ENSRNA049474318	0	NA	NA	NA	NA	NA
ENSRNA049474324	0	NA	NA	NA	NA	NA
ENSRNA049474335	0	NA	NA	NA	NA	NA
ENSRNA049474343	0	NA	NA	NA	NA	NA
ENSRNA049474354	0	NA	NA	NA	NA	NA
ENSRNA049474361	0	NA	NA	NA	NA	NA
ENSRNA049474373	0	NA	NA	NA	NA	NA
ENSRNA049474379	0	NA	NA	NA	NA	NA
ENSRNA049474385	0	NA	NA	NA	NA	NA
ENSRNA049474391	0	NA	NA	NA	NA	NA
ENSRNA049474398	0	NA	NA	NA	NA	NA
ENSRNA049474408	0	NA	NA	NA	NA	NA
ENSRNA049474419	0	NA	NA	NA	NA	NA
ENSRNA049474426	0	NA	NA	NA	NA	NA
ENSRNA049474432	0	NA	NA	NA	NA	NA
ENSRNA049474437	0	NA	NA	NA	NA	NA
ENSRNA049474445	0	NA	NA	NA	NA	NA
ENSRNA049474451	0	NA	NA	NA	NA	NA
ENSRNA049474453	0	NA	NA	NA	NA	NA
ENSRNA049474460	0	NA	NA	NA	NA	NA
ENSRNA049474468	0	NA	NA	NA	NA	NA
ENSRNA049474472	0	NA	NA	NA	NA	NA
ENSRNA049474478	0	NA	NA	NA	NA	NA
ENSRNA049474481	0	NA	NA	NA	NA	NA
ENSRNA049474489	0	NA	NA	NA	NA	NA
ENSRNA049474495	0	NA	NA	NA	NA	NA
ENSRNA049474500	0	NA	NA	NA	NA	NA
ENSRNA049474505	0	NA	NA	NA	NA	NA
ENSRNA049474511	0	NA	NA	NA	NA	NA
ENSRNA049474521	0	NA	NA	NA	NA	NA
ENSRNA049474528	0	NA	NA	NA	NA	NA
ENSRNA049474533	0	NA	NA	NA	NA	NA
ENSRNA049474537	0	NA	NA	NA	NA	NA
ENSRNA049474544	0	NA	NA	NA	NA	NA
ENSRNA049474549	0	NA	NA	NA	NA	NA
ENSRNA049474557	0	NA	NA	NA	NA	NA
ENSRNA049474563	0	NA	NA	NA	NA	NA
ENSRNA049474566	0	NA	NA	NA	NA	NA
ENSRNA049474570	0	NA	NA	NA	NA	NA
ENSRNA049474577	0	NA	NA	NA	NA	NA
ENSRNA049474581	0	NA	NA	NA	NA	NA
ENSRNA049474586	0	NA	NA	NA	NA	NA
ENSRNA049474588	0	NA	NA	NA	NA	NA
ENSRNA049474592	0	NA	NA	NA	NA	NA
ENSRNA049474596	0	NA	NA	NA	NA	NA
ENSRNA049474603	0	NA	NA	NA	NA	NA
ENSRNA049474608	0	NA	NA	NA	NA	NA
ENSRNA049474612	0	NA	NA	NA	NA	NA
ENSRNA049474615	0	NA	NA	NA	NA	NA
ENSRNA049474617	0	NA	NA	NA	NA	NA
ENSRNA049474620	0	NA	NA	NA	NA	NA
ENSRNA049474625	0	NA	NA	NA	NA	NA
ENSRNA049474629	0	NA	NA	NA	NA	NA
ENSRNA049474635	0	NA	NA	NA	NA	NA
ENSRNA049474644	0	NA	NA	NA	NA	NA
ENSRNA049474651	0	NA	NA	NA	NA	NA
ENSRNA049474657	0	NA	NA	NA	NA	NA
ENSRNA049474662	0	NA	NA	NA	NA	NA
ENSRNA049474667	0	NA	NA	NA	NA	NA
ENSRNA049474676	0	NA	NA	NA	NA	NA
ENSRNA049474682	0	NA	NA	NA	NA	NA
ENSRNA049474689	0	NA	NA	NA	NA	NA
ENSRNA049474690	0	NA	NA	NA	NA	NA
ENSRNA049474694	0	NA	NA	NA	NA	NA
ENSRNA049474700	0	NA	NA	NA	NA	NA
ENSRNA049474705	0	NA	NA	NA	NA	NA
ENSRNA049474711	0	NA	NA	NA	NA	NA
ENSRNA049474719	0	NA	NA	NA	NA	NA
ENSRNA049474721	0	NA	NA	NA	NA	NA
ENSRNA049474726	0	NA	NA	NA	NA	NA
ENSRNA049474731	0	NA	NA	NA	NA	NA
ENSRNA049474738	0	NA	NA	NA	NA	NA
ENSRNA049474743	0	NA	NA	NA	NA	NA
ENSRNA049474749	0	NA	NA	NA	NA	NA
ENSRNA049474756	0	NA	NA	NA	NA	NA
ENSRNA049474763	0	NA	NA	NA	NA	NA
ENSRNA049474769	0	NA	NA	NA	NA	NA
ENSRNA049474776	0	NA	NA	NA	NA	NA
ENSRNA049474783	0	NA	NA	NA	NA	NA
ENSRNA049474790	0	NA	NA	NA	NA	NA
ENSRNA049474797	0	NA	NA	NA	NA	NA
ENSRNA049474808	0	NA	NA	NA	NA	NA
ENSRNA049474817	0	NA	NA	NA	NA	NA
ENSRNA049474826	0	NA	NA	NA	NA	NA
ENSRNA049474835	0	NA	NA	NA	NA	NA
ENSRNA049474841	0	NA	NA	NA	NA	NA
ENSRNA049474845	0	NA	NA	NA	NA	NA
ENSRNA049474854	0	NA	NA	NA	NA	NA
ENSRNA049474857	0	NA	NA	NA	NA	NA
ENSRNA049474863	0	NA	NA	NA	NA	NA
ENSRNA049474871	0	NA	NA	NA	NA	NA
ENSRNA049474875	0	NA	NA	NA	NA	NA
ENSRNA049474883	0	NA	NA	NA	NA	NA
ENSRNA049474886	0	NA	NA	NA	NA	NA
ENSRNA049474895	0	NA	NA	NA	NA	NA
ENSRNA049474899	0	NA	NA	NA	NA	NA
ENSRNA049474905	0	NA	NA	NA	NA	NA
ENSRNA049474906	0	NA	NA	NA	NA	NA
ENSRNA049474912	0	NA	NA	NA	NA	NA
ENSRNA049474921	0	NA	NA	NA	NA	NA
ENSRNA049474928	0	NA	NA	NA	NA	NA
ENSRNA049474932	0	NA	NA	NA	NA	NA
ENSRNA049474934	0	NA	NA	NA	NA	NA
ENSRNA049474938	0	NA	NA	NA	NA	NA
ENSRNA049474942	0	NA	NA	NA	NA	NA
ENSRNA049474949	0	NA	NA	NA	NA	NA
ENSRNA049474951	0	NA	NA	NA	NA	NA
ENSRNA049474955	0	NA	NA	NA	NA	NA
ENSRNA049474961	0	NA	NA	NA	NA	NA
ENSRNA049474965	0	NA	NA	NA	NA	NA
ENSRNA049474970	0	NA	NA	NA	NA	NA
ENSRNA049474978	0	NA	NA	NA	NA	NA
ENSRNA049474984	0	NA	NA	NA	NA	NA
ENSRNA049474990	0	NA	NA	NA	NA	NA
ENSRNA049474998	0	NA	NA	NA	NA	NA
ENSRNA049475007	0	NA	NA	NA	NA	NA
ENSRNA049475012	0	NA	NA	NA	NA	NA
ENSRNA049475022	0	NA	NA	NA	NA	NA
ENSRNA049475029	0	NA	NA	NA	NA	NA
ENSRNA049475035	0	NA	NA	NA	NA	NA
ENSRNA049475041	0	NA	NA	NA	NA	NA
ENSRNA049475051	0	NA	NA	NA	NA	NA
ENSRNA049475060	0	NA	NA	NA	NA	NA
ENSRNA049475065	0	NA	NA	NA	NA	NA
ENSRNA049475072	0	NA	NA	NA	NA	NA
ENSRNA049475076	0	NA	NA	NA	NA	NA
ENSRNA049475084	0	NA	NA	NA	NA	NA
ENSRNA049475088	0	NA	NA	NA	NA	NA
ENSRNA049475096	0	NA	NA	NA	NA	NA
ENSRNA049475103	0	NA	NA	NA	NA	NA
ENSRNA049475107	0	NA	NA	NA	NA	NA
ENSRNA049475114	0	NA	NA	NA	NA	NA
ENSRNA049475120	0	NA	NA	NA	NA	NA
ENSRNA049475126	0	NA	NA	NA	NA	NA
ENSRNA049475134	0	NA	NA	NA	NA	NA
ENSRNA049475139	0	NA	NA	NA	NA	NA
ENSRNA049475144	0	NA	NA	NA	NA	NA
ENSRNA049475147	0	NA	NA	NA	NA	NA
ENSRNA049475154	0	NA	NA	NA	NA	NA
ENSRNA049475159	0	NA	NA	NA	NA	NA
ENSRNA049475162	0	NA	NA	NA	NA	NA
ENSRNA049475165	0	NA	NA	NA	NA	NA
ENSRNA049475169	0	NA	NA	NA	NA	NA
ENSRNA049475177	0	NA	NA	NA	NA	NA
ENSRNA049475180	0	NA	NA	NA	NA	NA
ENSRNA049475188	0	NA	NA	NA	NA	NA
ENSRNA049475192	0	NA	NA	NA	NA	NA
ENSRNA049475194	0	NA	NA	NA	NA	NA
ENSRNA049475196	0	NA	NA	NA	NA	NA
ENSRNA049475198	0	NA	NA	NA	NA	NA
ENSRNA049475204	0	NA	NA	NA	NA	NA
ENSRNA049475210	0	NA	NA	NA	NA	NA
ENSRNA049475215	0	NA	NA	NA	NA	NA
ENSRNA049475220	0	NA	NA	NA	NA	NA
ENSRNA049475225	0	NA	NA	NA	NA	NA
ENSRNA049475228	0	NA	NA	NA	NA	NA
ENSRNA049475231	0	NA	NA	NA	NA	NA
ENSRNA049475235	0	NA	NA	NA	NA	NA
ENSRNA049475240	0	NA	NA	NA	NA	NA
ENSRNA049475244	0	NA	NA	NA	NA	NA
ENSRNA049475249	0	NA	NA	NA	NA	NA
ENSRNA049475253	0	NA	NA	NA	NA	NA
ENSRNA049475259	0	NA	NA	NA	NA	NA
ENSRNA049475265	0	NA	NA	NA	NA	NA
ENSRNA049475270	0	NA	NA	NA	NA	NA
ENSRNA049475277	0	NA	NA	NA	NA	NA
ENSRNA049475281	0	NA	NA	NA	NA	NA
ENSRNA049475285	0	NA	NA	NA	NA	NA
ENSRNA049475289	0	NA	NA	NA	NA	NA
ENSRNA049475294	0	NA	NA	NA	NA	NA
ENSRNA049475298	0	NA	NA	NA	NA	NA
ENSRNA049475304	0	NA	NA	NA	NA	NA
ENSRNA049475310	0	NA	NA	NA	NA	NA
ENSRNA049475313	0	NA	NA	NA	NA	NA
ENSRNA049475320	0	NA	NA	NA	NA	NA
ENSRNA049475326	0	NA	NA	NA	NA	NA
ENSRNA049475333	0	NA	NA	NA	NA	NA
ENSRNA049475337	0	NA	NA	NA	NA	NA
ENSRNA049475342	0	NA	NA	NA	NA	NA
ENSRNA049475351	0	NA	NA	NA	NA	NA
ENSRNA049475354	0	NA	NA	NA	NA	NA
ENSRNA049475361	0	NA	NA	NA	NA	NA
ENSRNA049475368	0	NA	NA	NA	NA	NA
ENSRNA049475374	0	NA	NA	NA	NA	NA
ENSRNA049475382	0	NA	NA	NA	NA	NA
ENSRNA049475389	0	NA	NA	NA	NA	NA
ENSRNA049475395	0	NA	NA	NA	NA	NA
ENSRNA049475403	0	NA	NA	NA	NA	NA
ENSRNA049475412	0	NA	NA	NA	NA	NA
ENSRNA049475415	0	NA	NA	NA	NA	NA
ENSRNA049475420	0	NA	NA	NA	NA	NA
ENSRNA049475428	0	NA	NA	NA	NA	NA
ENSRNA049475433	0	NA	NA	NA	NA	NA
ENSRNA049475440	0	NA	NA	NA	NA	NA
ENSRNA049475447	0	NA	NA	NA	NA	NA
ENSRNA049475452	0	NA	NA	NA	NA	NA
ENSRNA049475454	0	NA	NA	NA	NA	NA
ENSRNA049475460	0	NA	NA	NA	NA	NA
ENSRNA049475465	0	NA	NA	NA	NA	NA
ENSRNA049475469	0	NA	NA	NA	NA	NA
ENSRNA049475480	0	NA	NA	NA	NA	NA
ENSRNA049475489	0	NA	NA	NA	NA	NA
ENSRNA049475500	0	NA	NA	NA	NA	NA
ENSRNA049475575	0	NA	NA	NA	NA	NA
ENSRNA049475592	0	NA	NA	NA	NA	NA
ENSRNA049475602	0	NA	NA	NA	NA	NA
ENSRNA049475619	0	NA	NA	NA	NA	NA
ENSRNA049475631	0	NA	NA	NA	NA	NA
ENSRNA049475677	0	NA	NA	NA	NA	NA
ENSRNA049475684	0	NA	NA	NA	NA	NA
ENSRNA049475689	0	NA	NA	NA	NA	NA
ENSRNA049475695	0	NA	NA	NA	NA	NA
ENSRNA049475701	0	NA	NA	NA	NA	NA
ENSRNA049475715	0	NA	NA	NA	NA	NA
ENSRNA049475720	0	NA	NA	NA	NA	NA
ENSRNA049475726	0	NA	NA	NA	NA	NA
ENSRNA049475731	0	NA	NA	NA	NA	NA
ENSRNA049475757	0.491155	-0.058887	0.0637997	-0.922998	0.356008	NA
ENSRNA049475823	0	NA	NA	NA	NA	NA
ENSRNA049475834	0	NA	NA	NA	NA	NA
ENSRNA049475843	0	NA	NA	NA	NA	NA
ENSRNA049475857	0	NA	NA	NA	NA	NA
ENSRNA049475862	0	NA	NA	NA	NA	NA
ENSRNA049475919	0	NA	NA	NA	NA	NA
ENSRNA049475930	0	NA	NA	NA	NA	NA
ENSRNA049475944	0.503567	-0.0501582	0.0588548	-0.852237	0.394082	NA
ENSRNA049475950	0	NA	NA	NA	NA	NA
ENSRNA049475955	0	NA	NA	NA	NA	NA
ENSRNA049475964	0	NA	NA	NA	NA	NA
ENSRNA049475971	0	NA	NA	NA	NA	NA
ENSRNA049476044	0	NA	NA	NA	NA	NA
ENSRNA049476058	0	NA	NA	NA	NA	NA
ENSRNA049476067	0	NA	NA	NA	NA	NA
ENSRNA049476078	0	NA	NA	NA	NA	NA
ENSRNA049476083	0	NA	NA	NA	NA	NA
ENSRNA049476086	0	NA	NA	NA	NA	NA
ENSRNA049476096	0	NA	NA	NA	NA	NA
ENSRNA049476104	0	NA	NA	NA	NA	NA
ENSRNA049476114	0	NA	NA	NA	NA	NA
ENSRNA049476183	0	NA	NA	NA	NA	NA
ENSRNA049476188	0	NA	NA	NA	NA	NA
ENSRNA049476201	0	NA	NA	NA	NA	NA
ENSRNA049476209	0	NA	NA	NA	NA	NA
ENSRNA049476255	0	NA	NA	NA	NA	NA
ENSRNA049476265	0	NA	NA	NA	NA	NA
ENSRNA049476273	0	NA	NA	NA	NA	NA
ENSRNA049476286	0	NA	NA	NA	NA	NA
ENSRNA049476289	0	NA	NA	NA	NA	NA
ENSRNA049476293	0	NA	NA	NA	NA	NA
ENSRNA049476301	0	NA	NA	NA	NA	NA
ENSRNA049476307	0	NA	NA	NA	NA	NA
ENSRNA049476316	0	NA	NA	NA	NA	NA
ENSRNA049476319	0	NA	NA	NA	NA	NA
ENSRNA049476324	0	NA	NA	NA	NA	NA
ENSRNA049476335	0	NA	NA	NA	NA	NA
ENSRNA049476340	0	NA	NA	NA	NA	NA
ENSRNA049476352	0	NA	NA	NA	NA	NA
ENSRNA049476356	0	NA	NA	NA	NA	NA
ENSRNA049476364	0	NA	NA	NA	NA	NA
ENSRNA049476388	0	NA	NA	NA	NA	NA
ENSRNA049476404	0	NA	NA	NA	NA	NA
ENSRNA049476411	0	NA	NA	NA	NA	NA
ENSRNA049476419	0	NA	NA	NA	NA	NA
ENSRNA049476430	0	NA	NA	NA	NA	NA
ENSRNA049476437	0	NA	NA	NA	NA	NA
ENSRNA049476444	0	NA	NA	NA	NA	NA
ENSRNA049476447	0	NA	NA	NA	NA	NA
ENSRNA049476452	0	NA	NA	NA	NA	NA
ENSRNA049476493	0	NA	NA	NA	NA	NA
ENSRNA049476498	0	NA	NA	NA	NA	NA
ENSRNA049476502	0	NA	NA	NA	NA	NA
ENSRNA049476508	0	NA	NA	NA	NA	NA
ENSRNA049476514	0	NA	NA	NA	NA	NA
ENSRNA049476519	0	NA	NA	NA	NA	NA
ENSRNA049476535	0	NA	NA	NA	NA	NA
ENSRNA049761202	0	NA	NA	NA	NA	NA
ENSRNA049761204	0	NA	NA	NA	NA	NA
ENSRNA049761207	0	NA	NA	NA	NA	NA
ENSRNA049761210	0	NA	NA	NA	NA	NA
ENSRNA049761212	0	NA	NA	NA	NA	NA
ENSRNA049761214	0	NA	NA	NA	NA	NA
ENSRNA049761216	0	NA	NA	NA	NA	NA
ENSRNA049761424	0	NA	NA	NA	NA	NA
ENSRNA049761426	0	NA	NA	NA	NA	NA
ENSRNA049761428	0	NA	NA	NA	NA	NA
ENSRNA049761430	0	NA	NA	NA	NA	NA
ENSRNA049761432	0	NA	NA	NA	NA	NA
ENSRNA049761434	0	NA	NA	NA	NA	NA
ENSRNA049761436	0	NA	NA	NA	NA	NA
EPlORYSAT000373567	0	NA	NA	NA	NA	NA
EPlORYSAT000373575	0	NA	NA	NA	NA	NA
EPlORYSAT000373605	0	NA	NA	NA	NA	NA
EPlORYSAT000373608	0	NA	NA	NA	NA	NA
EPlORYSAT000373609	0	NA	NA	NA	NA	NA
EPlORYSAT000373610	0	NA	NA	NA	NA	NA
EPlORYSAT000373611	0	NA	NA	NA	NA	NA
EPlORYSAT000373612	0	NA	NA	NA	NA	NA
EPlORYSAT000373613	0	NA	NA	NA	NA	NA
EPlORYSAT000373614	0	NA	NA	NA	NA	NA
EPlORYSAT000373615	0	NA	NA	NA	NA	NA
EPlORYSAT000373616	0	NA	NA	NA	NA	NA
EPlORYSAT000373617	0	NA	NA	NA	NA	NA
EPlORYSAT000373618	0	NA	NA	NA	NA	NA
EPlORYSAT000373619	0	NA	NA	NA	NA	NA
EPlORYSAT000373620	0	NA	NA	NA	NA	NA
EPlORYSAT000373621	0	NA	NA	NA	NA	NA
EPlORYSAT000373622	0	NA	NA	NA	NA	NA
EPlORYSAT000373623	0	NA	NA	NA	NA	NA
EPlORYSAT000373624	0	NA	NA	NA	NA	NA
EPlORYSAT000373625	0	NA	NA	NA	NA	NA
EPlORYSAT000373626	0	NA	NA	NA	NA	NA
EPlORYSAT000373627	0	NA	NA	NA	NA	NA
EPlORYSAT000373628	0	NA	NA	NA	NA	NA
EPlORYSAT000373629	0	NA	NA	NA	NA	NA
EPlORYSAT000373630	0	NA	NA	NA	NA	NA
EPlORYSAT000373631	0	NA	NA	NA	NA	NA
EPlORYSAT000373632	0	NA	NA	NA	NA	NA
EPlORYSAT000373633	0	NA	NA	NA	NA	NA
EPlORYSAT000373634	0	NA	NA	NA	NA	NA
EPlORYSAT000373635	0	NA	NA	NA	NA	NA
EPlORYSAT000373636	0	NA	NA	NA	NA	NA
EPlORYSAT000373637	0	NA	NA	NA	NA	NA
EPlORYSAT000373638	0	NA	NA	NA	NA	NA
EPlORYSAT000373639	0	NA	NA	NA	NA	NA
EPlORYSAT000373640	0	NA	NA	NA	NA	NA
EPlORYSAT000373641	0	NA	NA	NA	NA	NA
EPlORYSAT000373642	0	NA	NA	NA	NA	NA
EPlORYSAT000373643	0	NA	NA	NA	NA	NA
EPlORYSAT000373644	0	NA	NA	NA	NA	NA
EPlORYSAT000373645	0	NA	NA	NA	NA	NA
EPlORYSAT000373646	0	NA	NA	NA	NA	NA
EPlORYSAT000373647	0	NA	NA	NA	NA	NA
EPlORYSAT000373648	0	NA	NA	NA	NA	NA
EPlORYSAT000373649	0	NA	NA	NA	NA	NA
EPlORYSAT000373650	0	NA	NA	NA	NA	NA
EPlORYSAT000373651	0	NA	NA	NA	NA	NA
EPlORYSAT000373652	0	NA	NA	NA	NA	NA
EPlORYSAT000373653	0	NA	NA	NA	NA	NA
EPlORYSAT000373654	0	NA	NA	NA	NA	NA
EPlORYSAT000373655	0	NA	NA	NA	NA	NA
EPlORYSAT000373656	0	NA	NA	NA	NA	NA
EPlORYSAT000373657	0	NA	NA	NA	NA	NA
EPlORYSAT000373658	0	NA	NA	NA	NA	NA
EPlORYSAT000373659	0	NA	NA	NA	NA	NA
EPlORYSAT000373660	0	NA	NA	NA	NA	NA
EPlORYSAT000373661	0	NA	NA	NA	NA	NA
EPlORYSAT000373662	0	NA	NA	NA	NA	NA
EPlORYSAT000373663	0	NA	NA	NA	NA	NA
EPlORYSAT000373664	0	NA	NA	NA	NA	NA
EPlORYSAT000373665	0	NA	NA	NA	NA	NA
EPlORYSAT000373666	0	NA	NA	NA	NA	NA
EPlORYSAT000373667	0	NA	NA	NA	NA	NA
EPlORYSAT000373668	0	NA	NA	NA	NA	NA
EPlORYSAT000373669	0	NA	NA	NA	NA	NA
EPlORYSAT000373670	0	NA	NA	NA	NA	NA
EPlORYSAT000373671	0	NA	NA	NA	NA	NA
EPlORYSAT000373672	0	NA	NA	NA	NA	NA
EPlORYSAT000373673	0	NA	NA	NA	NA	NA
EPlORYSAT000373782	0	NA	NA	NA	NA	NA
EPlORYSAT000373783	0	NA	NA	NA	NA	NA
EPlORYSAT000373784	0	NA	NA	NA	NA	NA
EPlORYSAT000373785	0	NA	NA	NA	NA	NA
EPlORYSAT000373786	0	NA	NA	NA	NA	NA
EPlORYSAT000373787	0	NA	NA	NA	NA	NA
EPlORYSAT000373788	0	NA	NA	NA	NA	NA
EPlORYSAT000373789	0	NA	NA	NA	NA	NA
EPlORYSAT000373790	0	NA	NA	NA	NA	NA
EPlORYSAT000373791	0	NA	NA	NA	NA	NA
EPlORYSAT000373792	0	NA	NA	NA	NA	NA
EPlORYSAT000373793	0	NA	NA	NA	NA	NA
EPlORYSAT000373794	0	NA	NA	NA	NA	NA
EPlORYSAT000373795	0	NA	NA	NA	NA	NA
EPlORYSAT000373796	0	NA	NA	NA	NA	NA
EPlORYSAT000373797	0	NA	NA	NA	NA	NA
EPlORYSAT000373798	0	NA	NA	NA	NA	NA
EPlORYSAT000373799	0	NA	NA	NA	NA	NA
EPlORYSAT000373800	0	NA	NA	NA	NA	NA
EPlORYSAT000373801	0	NA	NA	NA	NA	NA
EPlORYSAT000373802	0	NA	NA	NA	NA	NA
EPlORYSAT000373803	0	NA	NA	NA	NA	NA
EPlORYSAT000373804	0	NA	NA	NA	NA	NA
EPlORYSAT000373805	0	NA	NA	NA	NA	NA
EPlORYSAT000373806	0	NA	NA	NA	NA	NA
EPlORYSAT000373807	0	NA	NA	NA	NA	NA
EPlORYSAT000373808	0	NA	NA	NA	NA	NA
EPlORYSAT000373809	0	NA	NA	NA	NA	NA
EPlORYSAT000373810	0	NA	NA	NA	NA	NA
EPlORYSAT000373811	0	NA	NA	NA	NA	NA
EPlORYSAT000373812	0	NA	NA	NA	NA	NA
EPlORYSAT000373813	0	NA	NA	NA	NA	NA
EPlORYSAT000373814	0	NA	NA	NA	NA	NA
EPlORYSAT000373815	0	NA	NA	NA	NA	NA
EPlORYSAT000373816	0	NA	NA	NA	NA	NA
EPlORYSAT000373817	0	NA	NA	NA	NA	NA
EPlORYSAT000373818	0	NA	NA	NA	NA	NA
EPlORYSAT000373819	0	NA	NA	NA	NA	NA
EPlORYSAT000373820	0	NA	NA	NA	NA	NA
EPlORYSAT000373821	0	NA	NA	NA	NA	NA
EPlORYSAT000373822	0	NA	NA	NA	NA	NA
EPlORYSAT000373823	0	NA	NA	NA	NA	NA
EPlORYSAT000373824	0	NA	NA	NA	NA	NA
EPlORYSAT000373825	0	NA	NA	NA	NA	NA
EPlORYSAT000373826	0	NA	NA	NA	NA	NA
EPlORYSAT000373827	0	NA	NA	NA	NA	NA
EPlORYSAT000373828	0	NA	NA	NA	NA	NA
EPlORYSAT000373829	0	NA	NA	NA	NA	NA
EPlORYSAT000373830	0	NA	NA	NA	NA	NA
EPlORYSAT000373831	0	NA	NA	NA	NA	NA
EPlORYSAT000373832	0	NA	NA	NA	NA	NA
EPlORYSAT000373833	0	NA	NA	NA	NA	NA
EPlORYSAT000373834	0	NA	NA	NA	NA	NA
EPlORYSAT000373835	0	NA	NA	NA	NA	NA
EPlORYSAT000373836	0	NA	NA	NA	NA	NA
EPlORYSAT000373837	0	NA	NA	NA	NA	NA
EPlORYSAT000373838	0	NA	NA	NA	NA	NA
EPlORYSAT000373839	0	NA	NA	NA	NA	NA
EPlORYSAT000373840	0	NA	NA	NA	NA	NA
EPlORYSAT000373841	0	NA	NA	NA	NA	NA
EPlORYSAT000373842	0	NA	NA	NA	NA	NA
EPlORYSAT000373843	0	NA	NA	NA	NA	NA
EPlORYSAT000373844	0	NA	NA	NA	NA	NA
EPlORYSAT000373845	0	NA	NA	NA	NA	NA
EPlORYSAT000373846	0	NA	NA	NA	NA	NA
EPlORYSAT000373847	0	NA	NA	NA	NA	NA
EPlORYSAT000373848	0	NA	NA	NA	NA	NA
EPlORYSAT000373849	0	NA	NA	NA	NA	NA
EPlORYSAT000373850	0	NA	NA	NA	NA	NA
EPlORYSAT000373851	0	NA	NA	NA	NA	NA
EPlORYSAT000373852	0	NA	NA	NA	NA	NA
EPlORYSAT000373853	0	NA	NA	NA	NA	NA
EPlORYSAT000373854	0	NA	NA	NA	NA	NA
EPlORYSAT000373855	0	NA	NA	NA	NA	NA
EPlORYSAT000373856	0	NA	NA	NA	NA	NA
EPlORYSAT000373857	0	NA	NA	NA	NA	NA
EPlORYSAT000373858	0	NA	NA	NA	NA	NA
EPlORYSAT000373859	0	NA	NA	NA	NA	NA
EPlORYSAT000373860	0	NA	NA	NA	NA	NA
EPlORYSAT000373861	0	NA	NA	NA	NA	NA
EPlORYSAT000373862	0	NA	NA	NA	NA	NA
EPlORYSAT000373863	0	NA	NA	NA	NA	NA
EPlORYSAT000373864	0	NA	NA	NA	NA	NA
EPlORYSAT000373865	0	NA	NA	NA	NA	NA
EPlORYSAT000373866	0	NA	NA	NA	NA	NA
EPlORYSAT000373867	0	NA	NA	NA	NA	NA
EPlORYSAT000373868	0	NA	NA	NA	NA	NA
EPlORYSAT000373869	0	NA	NA	NA	NA	NA
EPlORYSAT000373870	0	NA	NA	NA	NA	NA
EPlORYSAT000373871	0	NA	NA	NA	NA	NA
EPlORYSAT000373872	0	NA	NA	NA	NA	NA
EPlORYSAT000373873	0	NA	NA	NA	NA	NA
EPlOSAG00000000001	0.815652	0.0173679	0.0830016	0.209248	0.834255	NA
EPlOSAG00000000002	0.167856	-0.0117836	0.0486919	-0.242002	0.808778	NA
EPlOSAG00000000003	0	NA	NA	NA	NA	NA
EPlOSAG00000000004	0	NA	NA	NA	NA	NA
EPlOSAG00000000005	0	NA	NA	NA	NA	NA
EPlOSAG00000000006	0	NA	NA	NA	NA	NA
EPlOSAG00000000007	0	NA	NA	NA	NA	NA
EPlOSAG00000000008	0	NA	NA	NA	NA	NA
EPlOSAG00000000009	0	NA	NA	NA	NA	NA
EPlOSAG00000000010	0	NA	NA	NA	NA	NA
EPlOSAG00000000011	0	NA	NA	NA	NA	NA
EPlOSAG00000000012	0	NA	NA	NA	NA	NA
EPlOSAG00000000013	0	NA	NA	NA	NA	NA
EPlOSAG00000000014	0	NA	NA	NA	NA	NA
EPlOSAG00000000015	0	NA	NA	NA	NA	NA
EPlOSAG00000000016	0	NA	NA	NA	NA	NA
EPlOSAG00000000017	0	NA	NA	NA	NA	NA
EPlOSAG00000000018	0	NA	NA	NA	NA	NA
EPlOSAG00000000019	0	NA	NA	NA	NA	NA
EPlOSAG00000000020	0	NA	NA	NA	NA	NA
EPlOSAG00000000021	0	NA	NA	NA	NA	NA
EPlOSAG00000000022	0	NA	NA	NA	NA	NA
EPlOSAG00000000023	0	NA	NA	NA	NA	NA
EPlOSAG00000000024	0	NA	NA	NA	NA	NA
EPlOSAG00000000025	0	NA	NA	NA	NA	NA
EPlOSAG00000000026	0	NA	NA	NA	NA	NA
EPlOSAG00000000027	0	NA	NA	NA	NA	NA
EPlOSAG00000000028	0	NA	NA	NA	NA	NA
EPlOSAG00000000029	1.16472	-0.0699988	0.100717	-0.695005	0.487052	NA
EPlOSAG00000000030	0	NA	NA	NA	NA	NA
EPlOSAG00000000031	0	NA	NA	NA	NA	NA
EPlOSAG00000000032	0.158033	0.01117	0.0486919	0.229402	0.818556	NA
EPlOSAG00000000033	0.318463	-0.000399618	0.0554735	-0.00720376	0.994252	NA
EPlOSAG00000000034	0	NA	NA	NA	NA	NA
EPlOSAG00000000035	0	NA	NA	NA	NA	NA
EPlOSAG00000000036	0	NA	NA	NA	NA	NA
EPlOSAG00000000037	0	NA	NA	NA	NA	NA
EPlOSAG00000000038	0	NA	NA	NA	NA	NA
EPlOSAG00000000039	0	NA	NA	NA	NA	NA
EPlOSAG00000000040	0	NA	NA	NA	NA	NA
EPlOSAG00000000041	0	NA	NA	NA	NA	NA
EPlOSAG00000000042	0	NA	NA	NA	NA	NA
EPlOSAG00000000043	0	NA	NA	NA	NA	NA
EPlOSAG00000000044	0	NA	NA	NA	NA	NA
EPlOSAG00000000045	0	NA	NA	NA	NA	NA
EPlOSAG00000000046	0	NA	NA	NA	NA	NA
EPlOSAG00000000047	0	NA	NA	NA	NA	NA
EPlOSAG00000000048	0	NA	NA	NA	NA	NA
EPlOSAG00000000049	0	NA	NA	NA	NA	NA
EPlOSAG00000000050	0	NA	NA	NA	NA	NA
EPlOSAG00000000051	0	NA	NA	NA	NA	NA
EPlOSAG00000000052	0	NA	NA	NA	NA	NA
EPlOSAG00000000053	0	NA	NA	NA	NA	NA
EPlOSAG00000000054	0.339533	-0.000418093	0.0567206	-0.0073711	0.994119	NA
EPlOSAG00000000055	0	NA	NA	NA	NA	NA
EPlOSAG00000000056	0	NA	NA	NA	NA	NA
EPlOSAG00000000057	0	NA	NA	NA	NA	NA
EPlOSAG00000000058	0	NA	NA	NA	NA	NA
EPlOSAG00000000059	0	NA	NA	NA	NA	NA
EPlOSAG00000000060	0	NA	NA	NA	NA	NA
EPlOSAG00000000061	0	NA	NA	NA	NA	NA
EPlOSAG00000000062	0	NA	NA	NA	NA	NA
EPlOSAG00000000063	0	NA	NA	NA	NA	NA
EPlOSAG00000000064	0	NA	NA	NA	NA	NA
EPlOSAG00000000065	0.158033	0.01117	0.0486919	0.229402	0.818556	NA
EPlOSAG00000000066	0	NA	NA	NA	NA	NA
EPlOSAG00000000067	0	NA	NA	NA	NA	NA
EPlOSAG00000000068	0	NA	NA	NA	NA	NA
EPlOSAG00000000069	0	NA	NA	NA	NA	NA
EPlOSAG00000000070	0	NA	NA	NA	NA	NA
EPlOSAG00000000071	0	NA	NA	NA	NA	NA
EPlOSAG00000000072	0	NA	NA	NA	NA	NA
EPlOSAG00000000073	0	NA	NA	NA	NA	NA
EPlOSAG00000000074	0	NA	NA	NA	NA	NA
EPlOSAG00000000075	0	NA	NA	NA	NA	NA
EPlOSAG00000000076	0	NA	NA	NA	NA	NA
EPlOSAG00000000077	0	NA	NA	NA	NA	NA
EPlOSAG00000000078	0	NA	NA	NA	NA	NA
EPlOSAG00000000079	0	NA	NA	NA	NA	NA
EPlOSAG00000000080	0	NA	NA	NA	NA	NA
EPlOSAG00000000081	0	NA	NA	NA	NA	NA
EPlOSAG00000000082	0	NA	NA	NA	NA	NA
EPlOSAG00000000083	0	NA	NA	NA	NA	NA
EPlOSAG00000000084	0	NA	NA	NA	NA	NA
EPlOSAG00000000085	0	NA	NA	NA	NA	NA
EPlOSAG00000000086	0	NA	NA	NA	NA	NA
EPlOSAG00000000087	0.156814	0.01117	0.0486919	0.229402	0.818556	NA
EPlOSAG00000000088	0	NA	NA	NA	NA	NA
EPlOSAG00000000089	0	NA	NA	NA	NA	NA
EPlOSAG00000000090	0	NA	NA	NA	NA	NA
EPlOSAG00000000091	0	NA	NA	NA	NA	NA
EPlOSAG00000000092	0	NA	NA	NA	NA	NA
EPlOSAG00000000093	0	NA	NA	NA	NA	NA
EPlOSAG00000000094	0	NA	NA	NA	NA	NA
EPlOSAG00000000095	0	NA	NA	NA	NA	NA
EPlOSAG00000000096	0	NA	NA	NA	NA	NA
EPlOSAG00000000097	0	NA	NA	NA	NA	NA
EPlOSAG00000000098	0	NA	NA	NA	NA	NA
EPlOSAG00000000099	0	NA	NA	NA	NA	NA
EPlOSAG00000000100	0	NA	NA	NA	NA	NA
EPlOSAG00000000101	0	NA	NA	NA	NA	NA
EPlOSAG00000000102	0	NA	NA	NA	NA	NA
EPlOSAG00000000103	0	NA	NA	NA	NA	NA
EPlOSAG00000000104	0	NA	NA	NA	NA	NA
EPlOSAG00000000105	0	NA	NA	NA	NA	NA
EPlOSAG00000000106	0	NA	NA	NA	NA	NA
EPlOSAG00000000107	0	NA	NA	NA	NA	NA
EPlOSAG00000000108	0	NA	NA	NA	NA	NA
EPlOSAG00000000109	0	NA	NA	NA	NA	NA
EPlOSAG00000000110	0	NA	NA	NA	NA	NA
EPlOSAG00000000111	0	NA	NA	NA	NA	NA
EPlOSAG00000000112	0	NA	NA	NA	NA	NA
EPlOSAG00000000113	0	NA	NA	NA	NA	NA
EPlOSAG00000000114	0	NA	NA	NA	NA	NA
EPlOSAG00000000115	0	NA	NA	NA	NA	NA
EPlOSAG00000000116	0	NA	NA	NA	NA	NA
EPlOSAG00000000117	0	NA	NA	NA	NA	NA
EPlOSAG00000000118	0	NA	NA	NA	NA	NA
EPlOSAG00000000119	0	NA	NA	NA	NA	NA
EPlOSAG00000000120	0	NA	NA	NA	NA	NA
EPlOSAG00000000121	0	NA	NA	NA	NA	NA
EPlOSAG00000000122	0	NA	NA	NA	NA	NA
EPlOSAG00000000123	0	NA	NA	NA	NA	NA
EPlOSAG00000000124	0	NA	NA	NA	NA	NA
EPlOSAG00000000125	0	NA	NA	NA	NA	NA
EPlOSAG00000000126	0	NA	NA	NA	NA	NA
EPlOSAG00000000127	0	NA	NA	NA	NA	NA
EPlOSAG00000000128	0	NA	NA	NA	NA	NA
EPlOSAG00000000129	0	NA	NA	NA	NA	NA
EPlOSAG00000000130	0	NA	NA	NA	NA	NA
EPlOSAG00000000131	0	NA	NA	NA	NA	NA
EPlOSAG00000000132	0.16165	-0.0117836	0.0486919	-0.242002	0.808778	NA
EPlOSAG00000000133	0	NA	NA	NA	NA	NA
EPlOSAG00000000134	0	NA	NA	NA	NA	NA
EPlOSAG00000000135	0.171386	-0.0117836	0.0486919	-0.242002	0.808778	NA
EPlOSAG00000000136	0	NA	NA	NA	NA	NA
EPlOSAG00000000137	0.16165	-0.0117836	0.0486919	-0.242002	0.808778	NA
EPlOSAG00000000138	0	NA	NA	NA	NA	NA
EPlOSAG00000000139	0	NA	NA	NA	NA	NA
EPlOSAG00000000140	0	NA	NA	NA	NA	NA
EPlOSAG00000000141	0	NA	NA	NA	NA	NA
EPlOSAG00000000142	0	NA	NA	NA	NA	NA
EPlOSAG00000000143	0	NA	NA	NA	NA	NA
EPlOSAG00000000144	0	NA	NA	NA	NA	NA
EPlOSAG00000000145	0	NA	NA	NA	NA	NA
EPlOSAG00000000146	0	NA	NA	NA	NA	NA
EPlOSAG00000000147	0	NA	NA	NA	NA	NA
EPlOSAG00000000148	0.846922	-0.0183627	0.0838726	-0.218935	0.8267	NA
EPlOSAG00000000149	0	NA	NA	NA	NA	NA
EPlOSAG00000000150	0	NA	NA	NA	NA	NA
EPlOSAG00000000151	0.156814	0.01117	0.0486919	0.229402	0.818556	NA
EPlOSAG00000000152	0	NA	NA	NA	NA	NA
EPlOSAG00000000153	0	NA	NA	NA	NA	NA
EPlOSAG00000000154	0	NA	NA	NA	NA	NA
EPlOSAG00000000155	0	NA	NA	NA	NA	NA
EPlOSAG00000000156	0	NA	NA	NA	NA	NA
EPlOSAG00000000157	0	NA	NA	NA	NA	NA
EPlOSAG00000000158	0	NA	NA	NA	NA	NA
EPlOSAG00000000159	0	NA	NA	NA	NA	NA
EPlOSAG00000000160	0	NA	NA	NA	NA	NA
EPlOSAG00000000161	0	NA	NA	NA	NA	NA
EPlOSAG00000000162	0	NA	NA	NA	NA	NA
EPlOSAG00000000163	0	NA	NA	NA	NA	NA
EPlOSAG00000000164	0	NA	NA	NA	NA	NA
EPlOSAG00000000165	0	NA	NA	NA	NA	NA
EPlOSAG00000000166	0	NA	NA	NA	NA	NA
EPlOSAG00000000167	0	NA	NA	NA	NA	NA
EPlOSAG00000000168	0	NA	NA	NA	NA	NA
EPlOSAG00000000169	0	NA	NA	NA	NA	NA
EPlOSAG00000000170	0	NA	NA	NA	NA	NA
EPlOSAG00000000171	0	NA	NA	NA	NA	NA
EPlOSAG00000000172	0.156814	0.01117	0.0486919	0.229402	0.818556	NA
EPlOSAG00000000173	0	NA	NA	NA	NA	NA
EPlOSAG00000000174	0	NA	NA	NA	NA	NA
EPlOSAG00000000175	0	NA	NA	NA	NA	NA
EPlOSAG00000000176	0	NA	NA	NA	NA	NA
EPlOSAG00000000177	0.158033	0.01117	0.0486919	0.229402	0.818556	NA
EPlOSAG00000000178	0	NA	NA	NA	NA	NA
EPlOSAG00000000179	0	NA	NA	NA	NA	NA
EPlOSAG00000000180	0	NA	NA	NA	NA	NA
EPlOSAG00000000181	0	NA	NA	NA	NA	NA
EPlOSAG00000000182	0	NA	NA	NA	NA	NA
EPlOSAG00000000183	0	NA	NA	NA	NA	NA
EPlOSAG00000000184	0	NA	NA	NA	NA	NA
EPlOSAG00000000185	0	NA	NA	NA	NA	NA
EPlOSAG00000000186	0	NA	NA	NA	NA	NA
EPlOSAG00000000187	0	NA	NA	NA	NA	NA
EPlOSAG00000000188	0	NA	NA	NA	NA	NA
EPlOSAG00000000189	0	NA	NA	NA	NA	NA
EPlOSAG00000000190	0	NA	NA	NA	NA	NA
EPlOSAG00000000191	0	NA	NA	NA	NA	NA
EPlOSAG00000000192	0	NA	NA	NA	NA	NA
EPlOSAG00000000193	0	NA	NA	NA	NA	NA
EPlOSAG00000000194	0	NA	NA	NA	NA	NA
EPlOSAG00000000195	0	NA	NA	NA	NA	NA
EPlOSAG00000000196	0	NA	NA	NA	NA	NA
EPlOSAG00000000197	0	NA	NA	NA	NA	NA
EPlOSAG00000000198	0	NA	NA	NA	NA	NA
EPlOSAG00000000199	0	NA	NA	NA	NA	NA
EPlOSAG00000000200	0	NA	NA	NA	NA	NA
EPlOSAG00000000201	0	NA	NA	NA	NA	NA
EPlOSAG00000000202	0	NA	NA	NA	NA	NA
EPlOSAG00000000203	0	NA	NA	NA	NA	NA
EPlOSAG00000000204	0	NA	NA	NA	NA	NA
EPlOSAG00000000205	0	NA	NA	NA	NA	NA
EPlOSAG00000000206	0	NA	NA	NA	NA	NA
EPlOSAG00000000207	0	NA	NA	NA	NA	NA
EPlOSAG00000000208	0	NA	NA	NA	NA	NA
EPlOSAG00000000209	0	NA	NA	NA	NA	NA
EPlOSAG00000000210	0	NA	NA	NA	NA	NA
EPlOSAG00000000211	0	NA	NA	NA	NA	NA
EPlOSAG00000000212	0	NA	NA	NA	NA	NA
EPlOSAG00000000213	0	NA	NA	NA	NA	NA
EPlOSAG00000000214	0	NA	NA	NA	NA	NA
EPlOSAG00000000215	0	NA	NA	NA	NA	NA
EPlOSAG00000000216	0	NA	NA	NA	NA	NA
EPlOSAG00000000217	0	NA	NA	NA	NA	NA
EPlOSAG00000000218	0	NA	NA	NA	NA	NA
EPlOSAG00000000219	0	NA	NA	NA	NA	NA
EPlOSAG00000000220	0	NA	NA	NA	NA	NA
EPlOSAG00000000221	0	NA	NA	NA	NA	NA
EPlOSAG00000000222	0	NA	NA	NA	NA	NA
EPlOSAG00000000223	0	NA	NA	NA	NA	NA
EPlOSAG00000000224	0	NA	NA	NA	NA	NA
EPlOSAG00000000225	0	NA	NA	NA	NA	NA
EPlOSAG00000000226	0	NA	NA	NA	NA	NA
EPlOSAG00000000227	0	NA	NA	NA	NA	NA
EPlOSAG00000000228	0	NA	NA	NA	NA	NA
EPlOSAG00000000229	0	NA	NA	NA	NA	NA
EPlOSAG00000000230	0	NA	NA	NA	NA	NA
EPlOSAG00000000231	0	NA	NA	NA	NA	NA
EPlOSAG00000000232	0	NA	NA	NA	NA	NA
EPlOSAG00000000233	0	NA	NA	NA	NA	NA
EPlOSAG00000000234	0	NA	NA	NA	NA	NA
EPlOSAG00000000235	0	NA	NA	NA	NA	NA
EPlOSAG00000000236	0	NA	NA	NA	NA	NA
EPlOSAG00000000237	0	NA	NA	NA	NA	NA
EPlOSAG00000000238	0	NA	NA	NA	NA	NA
EPlOSAG00000000239	0	NA	NA	NA	NA	NA
EPlOSAG00000000240	0	NA	NA	NA	NA	NA
EPlOSAG00000000241	0	NA	NA	NA	NA	NA
EPlOSAG00000000242	0	NA	NA	NA	NA	NA
EPlOSAG00000000243	0	NA	NA	NA	NA	NA
EPlOSAG00000000244	0	NA	NA	NA	NA	NA
EPlOSAG00000000245	0	NA	NA	NA	NA	NA
EPlOSAG00000000246	0	NA	NA	NA	NA	NA
EPlOSAG00000000247	0	NA	NA	NA	NA	NA
EPlOSAG00000000248	0	NA	NA	NA	NA	NA
EPlOSAG00000000249	0	NA	NA	NA	NA	NA
EPlOSAG00000000250	0	NA	NA	NA	NA	NA
EPlOSAG00000000251	0	NA	NA	NA	NA	NA
EPlOSAG00000000252	0	NA	NA	NA	NA	NA
EPlOSAG00000000253	0.156814	0.01117	0.0486919	0.229402	0.818556	NA
EPlOSAG00000000254	0.493745	-0.0203229	0.063568	-0.319703	0.749193	NA
EPlOSAG00000000255	0	NA	NA	NA	NA	NA
EPlOSAG00000000256	0	NA	NA	NA	NA	NA
EPlOSAG00000000257	0	NA	NA	NA	NA	NA
EPlOSAG00000000258	0	NA	NA	NA	NA	NA
EPlOSAG00000000259	0	NA	NA	NA	NA	NA
EPlOSAG00000000260	0	NA	NA	NA	NA	NA
EPlOSAG00000000261	0	NA	NA	NA	NA	NA
EPlOSAG00000000262	0	NA	NA	NA	NA	NA
EPlOSAG00000000263	0	NA	NA	NA	NA	NA
EPlOSAG00000000264	0	NA	NA	NA	NA	NA
EPlOSAG00000000265	0.156814	0.01117	0.0486919	0.229402	0.818556	NA
EPlOSAG00000000266	0	NA	NA	NA	NA	NA
EPlOSAG00000000267	0	NA	NA	NA	NA	NA
EPlOSAG00000000268	0.6953	0.0404647	0.0722483	0.560078	0.575427	NA
EPlOSAG00000000269	0	NA	NA	NA	NA	NA
EPlOSAG00000000270	0.167856	-0.0117836	0.0486919	-0.242002	0.808778	NA
EPlOSAG00000000271	0	NA	NA	NA	NA	NA
EPlOSAG00000000272	0	NA	NA	NA	NA	NA
EPlOSAG00000000273	0	NA	NA	NA	NA	NA
EPlOSAG00000000274	0	NA	NA	NA	NA	NA
EPlOSAG00000000275	0	NA	NA	NA	NA	NA
EPlOSAG00000000276	0	NA	NA	NA	NA	NA
EPlOSAG00000000277	0	NA	NA	NA	NA	NA
EPlOSAG00000000278	0	NA	NA	NA	NA	NA
EPlOSAG00000000279	0	NA	NA	NA	NA	NA
EPlOSAG00000000280	0	NA	NA	NA	NA	NA
EPlOSAG00000000281	0.171386	-0.0117836	0.0486919	-0.242002	0.808778	NA
EPlOSAG00000000282	0	NA	NA	NA	NA	NA
EPlOSAG00000000283	0	NA	NA	NA	NA	NA
EPlOSAG00000000284	0	NA	NA	NA	NA	NA
EPlOSAG00000000285	0	NA	NA	NA	NA	NA
EPlOSAG00000000286	0	NA	NA	NA	NA	NA
EPlOSAG00000000287	1.47523	0.0173871	0.107087	0.162364	0.87102	NA
EPlOSAG00000000288	0	NA	NA	NA	NA	NA
EPlOSAG00000000289	0	NA	NA	NA	NA	NA
EPlOSAG00000000290	0	NA	NA	NA	NA	NA
EPlOSAG00000000291	0	NA	NA	NA	NA	NA
EPlOSAG00000000292	0	NA	NA	NA	NA	NA
EPlOSAG00000000293	0	NA	NA	NA	NA	NA
EPlOSAG00000000294	0	NA	NA	NA	NA	NA
EPlOSAG00000000295	0	NA	NA	NA	NA	NA
EPlOSAG00000000296	0	NA	NA	NA	NA	NA
EPlOSAG00000000297	0	NA	NA	NA	NA	NA
EPlOSAG00000000298	0	NA	NA	NA	NA	NA
EPlOSAG00000000299	0	NA	NA	NA	NA	NA
EPlOSAG00000000300	0	NA	NA	NA	NA	NA
EPlOSAG00000000301	0	NA	NA	NA	NA	NA
EPlOSAG00000000302	0	NA	NA	NA	NA	NA
EPlOSAG00000000303	0.167856	-0.0117836	0.0486919	-0.242002	0.808778	NA
EPlOSAG00000000304	0	NA	NA	NA	NA	NA
EPlOSAG00000000305	0	NA	NA	NA	NA	NA
EPlOSAG00000000306	0	NA	NA	NA	NA	NA
EPlOSAG00000000307	0	NA	NA	NA	NA	NA
EPlOSAG00000000308	0	NA	NA	NA	NA	NA
EPlOSAG00000000309	0	NA	NA	NA	NA	NA
EPlOSAG00000000310	0	NA	NA	NA	NA	NA
EPlOSAG00000000311	0	NA	NA	NA	NA	NA
EPlOSAG00000000312	0	NA	NA	NA	NA	NA
EPlOSAG00000000313	0.156814	0.01117	0.0486919	0.229402	0.818556	NA
EPlOSAG00000000314	0	NA	NA	NA	NA	NA
EPlOSAG00000000315	0	NA	NA	NA	NA	NA
EPlOSAG00000000316	0	NA	NA	NA	NA	NA
EPlOSAG00000000317	0	NA	NA	NA	NA	NA
EPlOSAG00000000318	0	NA	NA	NA	NA	NA
EPlOSAG00000000319	0	NA	NA	NA	NA	NA
EPlOSAG00000000320	0	NA	NA	NA	NA	NA
EPlOSAG00000000321	0.342771	-0.0262764	0.051712	-0.50813	0.611362	NA
EPlOSAG00000000322	0	NA	NA	NA	NA	NA
EPlOSAG00000000323	0	NA	NA	NA	NA	NA
EPlOSAG00000000324	0	NA	NA	NA	NA	NA
EPlOSAG00000000325	0	NA	NA	NA	NA	NA
EPlOSAG00000000326	0	NA	NA	NA	NA	NA
EPlOSAG00000000327	0	NA	NA	NA	NA	NA
EPlOSAG00000000328	0	NA	NA	NA	NA	NA
EPlOSAG00000000329	0	NA	NA	NA	NA	NA
EPlOSAG00000000330	0	NA	NA	NA	NA	NA
EPlOSAG00000000331	0	NA	NA	NA	NA	NA
EPlOSAG00000000332	0	NA	NA	NA	NA	NA
EPlOSAG00000000333	0	NA	NA	NA	NA	NA
EPlOSAG00000000334	0	NA	NA	NA	NA	NA
EPlOSAG00000000335	0	NA	NA	NA	NA	NA
EPlOSAG00000000336	0	NA	NA	NA	NA	NA
EPlOSAG00000000337	0.506083	0.0222281	0.0687749	0.3232	0.746544	NA
EPlOSAG00000000338	0	NA	NA	NA	NA	NA
EPlOSAG00000000339	0	NA	NA	NA	NA	NA
EPlOSAG00000000340	0	NA	NA	NA	NA	NA
EPlOSAG00000000341	0	NA	NA	NA	NA	NA
EPlOSAG00000000342	0	NA	NA	NA	NA	NA
EPlOSAG00000000343	0	NA	NA	NA	NA	NA
EPlOSAG00000000344	0	NA	NA	NA	NA	NA
EPlOSAG00000000345	0	NA	NA	NA	NA	NA
EPlOSAG00000000346	0	NA	NA	NA	NA	NA
EPlOSAG00000000347	0	NA	NA	NA	NA	NA
EPlOSAG00000000348	0	NA	NA	NA	NA	NA
EPlOSAG00000000349	0	NA	NA	NA	NA	NA
EPlOSAG00000000350	0	NA	NA	NA	NA	NA
EPlOSAG00000000351	0	NA	NA	NA	NA	NA
EPlOSAG00000000352	0	NA	NA	NA	NA	NA
EPlOSAG00000000353	0	NA	NA	NA	NA	NA
EPlOSAG00000000354	0	NA	NA	NA	NA	NA
EPlOSAG00000000355	0	NA	NA	NA	NA	NA
EPlOSAG00000000356	0	NA	NA	NA	NA	NA
EPlOSAG00000000357	0	NA	NA	NA	NA	NA
EPlOSAG00000000358	0	NA	NA	NA	NA	NA
EPlOSAG00000000359	0	NA	NA	NA	NA	NA
EPlOSAG00000000360	0	NA	NA	NA	NA	NA
EPlOSAG00000000361	0	NA	NA	NA	NA	NA
EPlOSAG00000000362	0.319683	-0.000400704	0.0555476	-0.0072137	0.994244	NA
EPlOSAG00000000363	0	NA	NA	NA	NA	NA
EPlOSAG00000000364	0	NA	NA	NA	NA	NA
EPlOSAG00000000365	0	NA	NA	NA	NA	NA
EPlOSAG00000000366	0	NA	NA	NA	NA	NA
EPlOSAG00000000367	0.171386	-0.0117836	0.0486919	-0.242002	0.808778	NA
EPlOSAG00000000368	0.167856	-0.0117836	0.0486919	-0.242002	0.808778	NA
EPlOSAG00000000369	0	NA	NA	NA	NA	NA
EPlOSAG00000000370	0	NA	NA	NA	NA	NA
EPlOSAG00000000371	0	NA	NA	NA	NA	NA
EPlOSAG00000000372	0	NA	NA	NA	NA	NA
EPlOSAG00000000373	0	NA	NA	NA	NA	NA
EPlOSAG00000000374	0	NA	NA	NA	NA	NA
EPlOSAG00000000375	0	NA	NA	NA	NA	NA
EPlOSAG00000000376	0	NA	NA	NA	NA	NA
EPlOSAG00000000377	0	NA	NA	NA	NA	NA
EPlOSAG00000000378	0.171386	-0.0117836	0.0486919	-0.242002	0.808778	NA
EPlOSAG00000000379	0	NA	NA	NA	NA	NA
EPlOSAG00000000380	0	NA	NA	NA	NA	NA
EPlOSAG00000000381	0	NA	NA	NA	NA	NA
EPlOSAG00000000382	0	NA	NA	NA	NA	NA
EPlOSAG00000000383	0	NA	NA	NA	NA	NA
EPlOSAG00000000384	0	NA	NA	NA	NA	NA
EPlOSAG00000000385	0	NA	NA	NA	NA	NA
EPlOSAG00000000386	0	NA	NA	NA	NA	NA
EPlOSAG00000000387	0.16165	-0.0117836	0.0486919	-0.242002	0.808778	NA
EPlOSAG00000000388	0	NA	NA	NA	NA	NA
EPlOSAG00000000389	0	NA	NA	NA	NA	NA
EPlOSAG00000000390	0.171386	-0.0117836	0.0486919	-0.242002	0.808778	NA
EPlOSAG00000000391	0	NA	NA	NA	NA	NA
EPlOSAG00000000392	0	NA	NA	NA	NA	NA
EPlOSAG00000000393	0	NA	NA	NA	NA	NA
EPlOSAG00000000394	0	NA	NA	NA	NA	NA
EPlOSAG00000000395	2.79345	0.0640512	0.151021	0.424122	0.671477	NA
EPlOSAG00000000396	0	NA	NA	NA	NA	NA
EPlOSAG00000000397	0	NA	NA	NA	NA	NA
EPlOSAG00000000398	0.156814	0.01117	0.0486919	0.229402	0.818556	NA
EPlOSAG00000000399	0	NA	NA	NA	NA	NA
EPlOSAG00000000400	0	NA	NA	NA	NA	NA
EPlOSAG00000000401	0.507303	0.0223541	0.0688208	0.324816	0.745321	NA
EPlOSAG00000000402	0	NA	NA	NA	NA	NA
EPlOSAG00000000403	0	NA	NA	NA	NA	NA
EPlOSAG00000000404	0	NA	NA	NA	NA	NA
EPlOSAG00000000405	0	NA	NA	NA	NA	NA
EPlOSAG00000000406	0	NA	NA	NA	NA	NA
EPlOSAG00000000407	0	NA	NA	NA	NA	NA
EPlOSAG00000000408	0	NA	NA	NA	NA	NA
EPlOSAG00000000409	0	NA	NA	NA	NA	NA
EPlOSAG00000000410	0	NA	NA	NA	NA	NA
EPlOSAG00000000411	0	NA	NA	NA	NA	NA
EPlOSAG00000000412	0	NA	NA	NA	NA	NA
EPlOSAG00000000413	0	NA	NA	NA	NA	NA
EPlOSAG00000000414	0	NA	NA	NA	NA	NA
EPlOSAG00000000415	0	NA	NA	NA	NA	NA
EPlOSAG00000000416	0	NA	NA	NA	NA	NA
EPlOSAG00000000417	0	NA	NA	NA	NA	NA
EPlOSAG00000000418	0	NA	NA	NA	NA	NA
EPlOSAG00000000419	0	NA	NA	NA	NA	NA
EPlOSAG00000000420	0	NA	NA	NA	NA	NA
EPlOSAG00000000421	0	NA	NA	NA	NA	NA
EPlOSAG00000000422	0	NA	NA	NA	NA	NA
EPlOSAG00000000423	0	NA	NA	NA	NA	NA
EPlOSAG00000000424	0	NA	NA	NA	NA	NA
EPlOSAG00000000425	0	NA	NA	NA	NA	NA
EPlOSAG00000000426	0	NA	NA	NA	NA	NA
EPlOSAG00000000427	0	NA	NA	NA	NA	NA
EPlOSAG00000000428	0	NA	NA	NA	NA	NA
EPlOSAG00000000429	0	NA	NA	NA	NA	NA
EPlOSAG00000000430	0	NA	NA	NA	NA	NA
EPlOSAG00000000431	0	NA	NA	NA	NA	NA
EPlOSAG00000000432	0	NA	NA	NA	NA	NA
EPlOSAG00000000433	0	NA	NA	NA	NA	NA
EPlOSAG00000000434	0	NA	NA	NA	NA	NA
EPlOSAG00000000435	0	NA	NA	NA	NA	NA
EPlOSAG00000000436	0	NA	NA	NA	NA	NA
EPlOSAG00000000437	0	NA	NA	NA	NA	NA
EPlOSAG00000000438	0	NA	NA	NA	NA	NA
EPlOSAG00000000439	0	NA	NA	NA	NA	NA
EPlOSAG00000000440	0	NA	NA	NA	NA	NA
EPlOSAG00000000441	0	NA	NA	NA	NA	NA
EPlOSAG00000000442	0	NA	NA	NA	NA	NA
EPlOSAG00000000443	0.158033	0.01117	0.0486919	0.229402	0.818556	NA
EPlOSAG00000000444	0.504421	-0.0601275	0.064329	-0.934687	0.349949	NA
EPlOSAG00000000445	0	NA	NA	NA	NA	NA
EPlOSAG00000000446	0	NA	NA	NA	NA	NA
EPlOSAG00000000447	0	NA	NA	NA	NA	NA
EPlOSAG00000000448	0	NA	NA	NA	NA	NA
EPlOSAG00000000449	0	NA	NA	NA	NA	NA
EPlOSAG00000000450	0	NA	NA	NA	NA	NA
EPlOSAG00000000451	0	NA	NA	NA	NA	NA
EPlOSAG00000000452	0	NA	NA	NA	NA	NA
EPlOSAG00000000453	0	NA	NA	NA	NA	NA
EPlOSAG00000000454	0	NA	NA	NA	NA	NA
EPlOSAG00000000455	0	NA	NA	NA	NA	NA
EPlOSAG00000000456	0.167856	-0.0117836	0.0486919	-0.242002	0.808778	NA
EPlOSAG00000000457	0	NA	NA	NA	NA	NA
EPlOSAG00000000458	0	NA	NA	NA	NA	NA
EPlOSAG00000000459	0	NA	NA	NA	NA	NA
EPlOSAG00000000460	0	NA	NA	NA	NA	NA
EPlOSAG00000000461	0	NA	NA	NA	NA	NA
EPlOSAG00000000462	0	NA	NA	NA	NA	NA
EPlOSAG00000000463	0	NA	NA	NA	NA	NA
EPlOSAG00000000464	1.48866	0.0670897	0.115662	0.580049	0.561881	NA
EPlOSAG00000000465	0	NA	NA	NA	NA	NA
EPlOSAG00000000466	0	NA	NA	NA	NA	NA
EPlOSAG00000000467	0	NA	NA	NA	NA	NA
EPlOSAG00000000468	0	NA	NA	NA	NA	NA
EPlOSAG00000000469	0	NA	NA	NA	NA	NA
EPlOSAG00000000470	0	NA	NA	NA	NA	NA
EPlOSAG00000000471	0	NA	NA	NA	NA	NA
EPlOSAG00000000472	0	NA	NA	NA	NA	NA
EPlOSAG00000000473	0	NA	NA	NA	NA	NA
EPlOSAG00000000474	0	NA	NA	NA	NA	NA
EPlOSAG00000000475	0	NA	NA	NA	NA	NA
EPlOSAG00000000476	0	NA	NA	NA	NA	NA
EPlOSAG00000000477	0	NA	NA	NA	NA	NA
EPlOSAG00000000478	0	NA	NA	NA	NA	NA
EPlOSAG00000000479	0	NA	NA	NA	NA	NA
EPlOSAG00000000480	0	NA	NA	NA	NA	NA
EPlOSAG00000000481	0	NA	NA	NA	NA	NA
EPlOSAG00000000482	0	NA	NA	NA	NA	NA
EPlOSAG00000000483	0	NA	NA	NA	NA	NA
EPlOSAG00000000484	0	NA	NA	NA	NA	NA
EPlOSAG00000000485	0	NA	NA	NA	NA	NA
EPlOSAG00000000486	0	NA	NA	NA	NA	NA
EPlOSAG00000000487	0	NA	NA	NA	NA	NA
EPlOSAG00000000488	0	NA	NA	NA	NA	NA
EPlOSAG00000000489	0	NA	NA	NA	NA	NA
EPlOSAG00000000490	0	NA	NA	NA	NA	NA
EPlOSAG00000000491	0	NA	NA	NA	NA	NA
EPlOSAG00000000492	0	NA	NA	NA	NA	NA
EPlOSAG00000000493	0	NA	NA	NA	NA	NA
EPlOSAG00000000494	0	NA	NA	NA	NA	NA
EPlOSAG00000000495	0	NA	NA	NA	NA	NA
EPlOSAG00000000496	0	NA	NA	NA	NA	NA
EPlOSAG00000000497	0.67219	-0.0396632	0.0714881	-0.554823	0.579016	NA
EPlOSAG00000000498	0	NA	NA	NA	NA	NA
EPlOSAG00000000499	0	NA	NA	NA	NA	NA
EPlOSAG00000000500	0.177884	0.01117	0.0486919	0.229402	0.818556	NA
EPlOSAG00000000501	0	NA	NA	NA	NA	NA
EPlOSAG00000000502	0	NA	NA	NA	NA	NA
EPlOSAG00000000503	0	NA	NA	NA	NA	NA
EPlOSAG00000000504	0	NA	NA	NA	NA	NA
EPlOSAG00000000505	0	NA	NA	NA	NA	NA
EPlOSAG00000000506	0	NA	NA	NA	NA	NA
EPlOSAG00000000507	0	NA	NA	NA	NA	NA
EPlOSAG00000000508	0	NA	NA	NA	NA	NA
EPlOSAG00000000509	0	NA	NA	NA	NA	NA
EPlOSAG00000000510	0	NA	NA	NA	NA	NA
EPlOSAG00000000511	0	NA	NA	NA	NA	NA
EPlOSAG00000000512	0	NA	NA	NA	NA	NA
EPlOSAG00000000513	0	NA	NA	NA	NA	NA
EPlOSAG00000000514	0	NA	NA	NA	NA	NA
EPlOSAG00000000515	0	NA	NA	NA	NA	NA
EPlOSAG00000000516	0	NA	NA	NA	NA	NA
EPlOSAG00000000517	0	NA	NA	NA	NA	NA
EPlOSAG00000000518	0	NA	NA	NA	NA	NA
EPlOSAG00000000519	0	NA	NA	NA	NA	NA
EPlOSAG00000000520	0	NA	NA	NA	NA	NA
EPlOSAG00000000521	0	NA	NA	NA	NA	NA
EPlOSAG00000000522	0	NA	NA	NA	NA	NA
EPlOSAG00000000523	0	NA	NA	NA	NA	NA
EPlOSAG00000000524	0	NA	NA	NA	NA	NA
EPlOSAG00000000525	0	NA	NA	NA	NA	NA
EPlOSAG00000000526	0	NA	NA	NA	NA	NA
EPlOSAG00000000527	0	NA	NA	NA	NA	NA
EPlOSAG00000000528	0	NA	NA	NA	NA	NA
EPlOSAG00000000529	0	NA	NA	NA	NA	NA
EPlOSAG00000000530	0	NA	NA	NA	NA	NA
EPlOSAG00000000531	0.832264	0.0728532	0.0893285	0.815565	0.414749	NA
EPlOSAG00000000532	0	NA	NA	NA	NA	NA
EPlOSAG00000000533	0	NA	NA	NA	NA	NA
EPlOSAG00000000534	0	NA	NA	NA	NA	NA
EPlOSAG00000000535	0	NA	NA	NA	NA	NA
EPlOSAG00000000536	0	NA	NA	NA	NA	NA
EPlOSAG00000000537	0	NA	NA	NA	NA	NA
EPlOSAG00000000538	0	NA	NA	NA	NA	NA
EPlOSAG00000000539	0	NA	NA	NA	NA	NA
EPlOSAG00000000540	0	NA	NA	NA	NA	NA
EPlOSAG00000000541	0	NA	NA	NA	NA	NA
EPlOSAG00000000542	0	NA	NA	NA	NA	NA
EPlOSAG00000000543	0	NA	NA	NA	NA	NA
EPlOSAG00000000544	0	NA	NA	NA	NA	NA
EPlOSAG00000000545	0	NA	NA	NA	NA	NA
EPlOSAG00000000546	0	NA	NA	NA	NA	NA
EPlOSAG00000000547	0	NA	NA	NA	NA	NA
EPlOSAG00000000548	0	NA	NA	NA	NA	NA
EPlOSAG00000000549	0	NA	NA	NA	NA	NA
EPlOSAG00000000550	0	NA	NA	NA	NA	NA
EPlOSAG00000000551	0	NA	NA	NA	NA	NA
EPlOSAG00000000552	0	NA	NA	NA	NA	NA
EPlOSAG00000000553	0	NA	NA	NA	NA	NA
EPlOSAG00000000554	0	NA	NA	NA	NA	NA
EPlOSAG00000000555	0	NA	NA	NA	NA	NA
EPlOSAG00000000556	0	NA	NA	NA	NA	NA
EPlOSAG00000000557	0	NA	NA	NA	NA	NA
EPlOSAG00000000558	0	NA	NA	NA	NA	NA
EPlOSAG00000000559	0	NA	NA	NA	NA	NA
EPlOSAG00000000560	0	NA	NA	NA	NA	NA
EPlOSAG00000000561	0	NA	NA	NA	NA	NA
EPlOSAG00000000562	0	NA	NA	NA	NA	NA
EPlOSAG00000000563	0	NA	NA	NA	NA	NA
EPlOSAG00000000564	0	NA	NA	NA	NA	NA
EPlOSAG00000000565	0	NA	NA	NA	NA	NA
EPlOSAG00000000566	0	NA	NA	NA	NA	NA
EPlOSAG00000000567	0	NA	NA	NA	NA	NA
EPlOSAG00000000568	0	NA	NA	NA	NA	NA
EPlOSAG00000000569	0	NA	NA	NA	NA	NA
EPlOSAG00000000570	0	NA	NA	NA	NA	NA
EPlOSAG00000000571	0	NA	NA	NA	NA	NA
EPlOSAG00000000572	0	NA	NA	NA	NA	NA
EPlOSAG00000000573	0	NA	NA	NA	NA	NA
EPlOSAG00000000574	0	NA	NA	NA	NA	NA
EPlOSAG00000000575	0	NA	NA	NA	NA	NA
EPlOSAG00000000576	0	NA	NA	NA	NA	NA
EPlOSAG00000000577	0	NA	NA	NA	NA	NA
EPlOSAG00000000578	0.323299	-0.0252338	0.0506895	-0.497812	0.618616	NA
EPlOSAG00000000579	0	NA	NA	NA	NA	NA
EPlOSAG00000000580	0	NA	NA	NA	NA	NA
EPlOSAG00000000581	0	NA	NA	NA	NA	NA
EPlOSAG00000000582	0	NA	NA	NA	NA	NA
EPlOSAG00000000583	0	NA	NA	NA	NA	NA
EPlOSAG00000000584	0	NA	NA	NA	NA	NA
EPlOSAG00000000585	0	NA	NA	NA	NA	NA
EPlOSAG00000000586	0	NA	NA	NA	NA	NA
EPlOSAG00000000587	0	NA	NA	NA	NA	NA
EPlOSAG00000000588	0	NA	NA	NA	NA	NA
EPlOSAG00000000589	0	NA	NA	NA	NA	NA
EPlOSAG00000000590	0	NA	NA	NA	NA	NA
EPlOSAG00000000591	0	NA	NA	NA	NA	NA
EPlOSAG00000000592	0	NA	NA	NA	NA	NA
EPlOSAG00000000593	0	NA	NA	NA	NA	NA
EPlOSAG00000000594	0	NA	NA	NA	NA	NA
EPlOSAG00000000595	0.16165	-0.0117836	0.0486919	-0.242002	0.808778	NA
EPlOSAG00000000596	0	NA	NA	NA	NA	NA
EPlOSAG00000000597	0	NA	NA	NA	NA	NA
EPlOSAG00000000598	0	NA	NA	NA	NA	NA
EPlOSAG00000000599	0	NA	NA	NA	NA	NA
EPlOSAG00000000600	0	NA	NA	NA	NA	NA
EPlOSAG00000000601	0	NA	NA	NA	NA	NA
EPlOSAG00000000602	0	NA	NA	NA	NA	NA
EPlOSAG00000000603	0	NA	NA	NA	NA	NA
EPlOSAG00000000604	0	NA	NA	NA	NA	NA
EPlOSAG00000000605	0	NA	NA	NA	NA	NA
EPlOSAG00000000606	0	NA	NA	NA	NA	NA
EPlOSAG00000000607	0	NA	NA	NA	NA	NA
EPlOSAG00000000608	0	NA	NA	NA	NA	NA
EPlOSAG00000000609	0	NA	NA	NA	NA	NA
EPlOSAG00000000610	0	NA	NA	NA	NA	NA
EPlOSAG00000000611	0	NA	NA	NA	NA	NA
EPlOSAG00000000612	0	NA	NA	NA	NA	NA
EPlOSAG00000000613	0	NA	NA	NA	NA	NA
EPlOSAG00000000614	0	NA	NA	NA	NA	NA
EPlOSAG00000000615	0	NA	NA	NA	NA	NA
EPlOSAG00000000616	0	NA	NA	NA	NA	NA
EPlOSAG00000000617	0	NA	NA	NA	NA	NA
EPlOSAG00000000618	0	NA	NA	NA	NA	NA
EPlOSAG00000000619	0	NA	NA	NA	NA	NA
EPlOSAG00000000620	0	NA	NA	NA	NA	NA
EPlOSAG00000000621	0	NA	NA	NA	NA	NA
EPlOSAG00000000622	0	NA	NA	NA	NA	NA
EPlOSAG00000000623	0	NA	NA	NA	NA	NA
EPlOSAG00000000624	0	NA	NA	NA	NA	NA
EPlOSAG00000000625	0	NA	NA	NA	NA	NA
EPlOSAG00000000626	0	NA	NA	NA	NA	NA
EPlOSAG00000000627	0	NA	NA	NA	NA	NA
EPlOSAG00000000628	0	NA	NA	NA	NA	NA
EPlOSAG00000000629	0	NA	NA	NA	NA	NA
EPlOSAG00000000630	0	NA	NA	NA	NA	NA
EPlOSAG00000000631	0	NA	NA	NA	NA	NA
EPlOSAG00000000632	0	NA	NA	NA	NA	NA
EPlOSAG00000000633	0	NA	NA	NA	NA	NA
EPlOSAG00000000634	0	NA	NA	NA	NA	NA
EPlOSAG00000000635	0	NA	NA	NA	NA	NA
EPlOSAG00000000636	0	NA	NA	NA	NA	NA
EPlOSAG00000000637	0	NA	NA	NA	NA	NA
EPlOSAG00000000638	0	NA	NA	NA	NA	NA
EPlOSAG00000000639	0	NA	NA	NA	NA	NA
EPlOSAG00000000640	0	NA	NA	NA	NA	NA
EPlOSAG00000000641	0	NA	NA	NA	NA	NA
EPlOSAG00000000642	0	NA	NA	NA	NA	NA
EPlOSAG00000000643	0	NA	NA	NA	NA	NA
EPlOSAG00000000644	0	NA	NA	NA	NA	NA
EPlOSAG00000000645	0	NA	NA	NA	NA	NA
EPlOSAG00000000646	0	NA	NA	NA	NA	NA
EPlOSAG00000000647	0	NA	NA	NA	NA	NA
EPlOSAG00000000648	0	NA	NA	NA	NA	NA
EPlOSAG00000000649	0	NA	NA	NA	NA	NA
EPlOSAG00000000650	0	NA	NA	NA	NA	NA
EPlOSAG00000000651	0	NA	NA	NA	NA	NA
EPlOSAG00000000652	0	NA	NA	NA	NA	NA
EPlOSAG00000000653	0	NA	NA	NA	NA	NA
EPlOSAG00000000654	0	NA	NA	NA	NA	NA
EPlOSAG00000000655	0	NA	NA	NA	NA	NA
EPlOSAG00000000656	0	NA	NA	NA	NA	NA
EPlOSAG00000000657	0	NA	NA	NA	NA	NA
EPlOSAG00000000658	0	NA	NA	NA	NA	NA
EPlOSAG00000000659	0	NA	NA	NA	NA	NA
EPlOSAG00000000660	0	NA	NA	NA	NA	NA
EPlOSAG00000000661	0	NA	NA	NA	NA	NA
EPlOSAG00000000662	0	NA	NA	NA	NA	NA
EPlOSAG00000000663	0	NA	NA	NA	NA	NA
EPlOSAG00000000664	0	NA	NA	NA	NA	NA
EPlOSAG00000000665	0	NA	NA	NA	NA	NA
EPlOSAG00000000666	0	NA	NA	NA	NA	NA
EPlOSAG00000000667	0	NA	NA	NA	NA	NA
EPlOSAG00000000668	0	NA	NA	NA	NA	NA
EPlOSAG00000000669	0	NA	NA	NA	NA	NA
EPlOSAG00000000670	0	NA	NA	NA	NA	NA
EPlOSAG00000000671	0	NA	NA	NA	NA	NA
EPlOSAG00000000672	0	NA	NA	NA	NA	NA
EPlOSAG00000000673	0	NA	NA	NA	NA	NA
EPlOSAG00000000674	0	NA	NA	NA	NA	NA
EPlOSAG00000000675	0	NA	NA	NA	NA	NA
EPlOSAG00000000676	0	NA	NA	NA	NA	NA
EPlOSAG00000000677	0	NA	NA	NA	NA	NA
EPlOSAG00000000678	0	NA	NA	NA	NA	NA
EPlOSAG00000000679	0	NA	NA	NA	NA	NA
EPlOSAG00000000680	0	NA	NA	NA	NA	NA
EPlOSAG00000000681	0	NA	NA	NA	NA	NA
EPlOSAG00000000682	0	NA	NA	NA	NA	NA
EPlOSAG00000000683	0	NA	NA	NA	NA	NA
EPlOSAG00000000684	0	NA	NA	NA	NA	NA
EPlOSAG00000000685	0	NA	NA	NA	NA	NA
EPlOSAG00000000686	0	NA	NA	NA	NA	NA
EPlOSAG00000000687	0	NA	NA	NA	NA	NA
EPlOSAG00000000688	0	NA	NA	NA	NA	NA
EPlOSAG00000000689	0	NA	NA	NA	NA	NA
EPlOSAG00000000690	0	NA	NA	NA	NA	NA
EPlOSAG00000000691	0	NA	NA	NA	NA	NA
EPlOSAG00000000692	0	NA	NA	NA	NA	NA
EPlOSAG00000000693	0	NA	NA	NA	NA	NA
EPlOSAG00000000694	0	NA	NA	NA	NA	NA
EPlOSAG00000000695	0	NA	NA	NA	NA	NA
EPlOSAG00000000696	0	NA	NA	NA	NA	NA
EPlOSAG00000000697	0	NA	NA	NA	NA	NA
EPlOSAG00000000698	0	NA	NA	NA	NA	NA
EPlOSAG00000000699	0	NA	NA	NA	NA	NA
EPlOSAG00000000700	0	NA	NA	NA	NA	NA
EPlOSAG00000000701	0	NA	NA	NA	NA	NA
EPlOSAG00000000702	0	NA	NA	NA	NA	NA
EPlOSAG00000000703	0	NA	NA	NA	NA	NA
EPlOSAG00000000704	0	NA	NA	NA	NA	NA
EPlOSAG00000000705	0	NA	NA	NA	NA	NA
EPlOSAG00000000706	0	NA	NA	NA	NA	NA
EPlOSAG00000000707	0	NA	NA	NA	NA	NA
EPlOSAG00000000708	0	NA	NA	NA	NA	NA
EPlOSAG00000000709	0	NA	NA	NA	NA	NA
EPlOSAG00000000710	0	NA	NA	NA	NA	NA
EPlOSAG00000000711	0	NA	NA	NA	NA	NA
EPlOSAG00000000712	0	NA	NA	NA	NA	NA
EPlOSAG00000000713	0	NA	NA	NA	NA	NA
EPlOSAG00000000714	0	NA	NA	NA	NA	NA
EPlOSAG00000000715	0	NA	NA	NA	NA	NA
EPlOSAG00000000716	0	NA	NA	NA	NA	NA
EPlOSAG00000000717	0	NA	NA	NA	NA	NA
EPlOSAG00000000718	0	NA	NA	NA	NA	NA
EPlOSAG00000000719	0.156814	0.01117	0.0486919	0.229402	0.818556	NA
EPlOSAG00000000720	0	NA	NA	NA	NA	NA
EPlOSAG00000000721	0	NA	NA	NA	NA	NA
EPlOSAG00000000722	0	NA	NA	NA	NA	NA
EPlOSAG00000000723	0	NA	NA	NA	NA	NA
EPlOSAG00000000724	0	NA	NA	NA	NA	NA
EPlOSAG00000000725	0	NA	NA	NA	NA	NA
EPlOSAG00000000726	0	NA	NA	NA	NA	NA
EPlOSAG00000000727	0	NA	NA	NA	NA	NA
EPlOSAG00000000728	0	NA	NA	NA	NA	NA
EPlOSAG00000000729	0	NA	NA	NA	NA	NA
EPlOSAG00000000730	0	NA	NA	NA	NA	NA
EPlOSAG00000000731	0	NA	NA	NA	NA	NA
EPlOSAG00000000732	0	NA	NA	NA	NA	NA
EPlOSAG00000000733	0	NA	NA	NA	NA	NA
EPlOSAG00000000734	0	NA	NA	NA	NA	NA
EPlOSAG00000000735	0	NA	NA	NA	NA	NA
EPlOSAG00000000736	0	NA	NA	NA	NA	NA
EPlOSAG00000000737	0	NA	NA	NA	NA	NA
EPlOSAG00000000738	0	NA	NA	NA	NA	NA
EPlOSAG00000000739	0	NA	NA	NA	NA	NA
EPlOSAG00000000740	0	NA	NA	NA	NA	NA
EPlOSAG00000000741	0	NA	NA	NA	NA	NA
EPlOSAG00000000742	0	NA	NA	NA	NA	NA
EPlOSAG00000000743	0.483922	0.0183106	0.0632378	0.289552	0.772159	NA
EPlOSAG00000000744	0	NA	NA	NA	NA	NA
EPlOSAG00000000745	0	NA	NA	NA	NA	NA
EPlOSAG00000000746	0	NA	NA	NA	NA	NA
EPlOSAG00000000747	0	NA	NA	NA	NA	NA
EPlOSAG00000000748	0	NA	NA	NA	NA	NA
EPlOSAG00000000749	0	NA	NA	NA	NA	NA
EPlOSAG00000000750	0	NA	NA	NA	NA	NA
EPlOSAG00000000751	0	NA	NA	NA	NA	NA
EPlOSAG00000000752	0	NA	NA	NA	NA	NA
EPlOSAG00000000753	0	NA	NA	NA	NA	NA
EPlOSAG00000000754	0	NA	NA	NA	NA	NA
EPlOSAG00000000755	0	NA	NA	NA	NA	NA
[truncated: 88,162 more rows]

## Sheet: 4|3dpt|i vs 3 dpi- Sign. genes
gene	log2FoldChange
Os04g0538400	1.11516
Os06g0604200	1.08348
Os11g0549615	0.987262
Os08g0158600	0.98579
Os06g0604300	0.941543
Os04g0107600	0.908908
Os05g0114000	0.873136
Os03g0261800	0.863175
Os01g0963600	0.858284
Os09g0511200	0.846787
Os10g0376200	0.827834
Os01g0607200	0.811975
Os12g0181600	0.809104
Os04g0639000	0.804994
Os02g0751300	0.802789
Os01g0899800	0.802479
Os05g0161800	0.800165
Os04g0430700	0.798278
Os01g0786700	0.792418
Os01g0701700	0.78451
Os12g0478400	0.773597
Os03g0416200	0.767027
Os05g0119100	0.76247
Os08g0431700	0.756938
Os10g0497700	0.74337
Os12g0516200	0.731628
Os04g0182200	0.730366
Os06g0112100	0.730007
Os08g0389700	0.722563
Os09g0439200	0.715102
Os05g0493800	0.712636
Os01g0937000	0.706684
Os07g0678300	0.699717
Os07g0437000	0.686115
Os02g0581200	0.681124
Os01g0124401	0.6784
Os09g0518200	0.678181
Os02g0620600	0.67789
Os05g0401500	0.676217
Os01g0620800	0.672595
Os01g0834900	0.672034
Os02g0770800	0.672001
Os01g0127600	0.671005
Os01g0101800	0.668168
Os03g0781700	0.664203
Os04g0639100	0.662092
Os01g0854800	0.659753
Os01g0158400	0.655176
Os03g0610800	0.65306
Os01g0605100	0.651364
Os12g0582900	0.64963
Os03g0360300	0.648931
Os06g0223700	0.645341
Os12g0548501	0.644654
Os06g0302000	0.643063
Os03g0291800	0.640099
Os01g0719300	0.638731
Os03g0637600	0.635721
Os03g0341000	0.629647
Os01g0118400	0.62179
Os11g0306400	0.615147
Os11g0643800	0.612972
Os07g0636800	0.610302
Os05g0386800	0.609986
Os05g0142400	0.608834
Os08g0364900	0.607835
Os05g0142100	0.601614
Os09g0362500	0.601553
Os06g0115700	0.600772
Os07g0557100	0.600364
Os04g0586000	0.600031
Os02g0241100	0.598036
Os05g0360400	0.597392
Os03g0717700	0.596262
Os07g0674500	0.596
Os06g0606700	0.594645
Os03g0751100	0.593543
Os04g0512400	0.59259
Os03g0634400	0.592401
Os12g0548401	0.588591
Os01g0375000	0.586882
Os01g0871500	0.583793
Os01g0691100	0.583373
Os08g0425700	0.581749
Os05g0382600	0.580927
Os03g0286900	0.577595
Os07g0582400	0.575979
Os05g0235800	0.575596
Os09g0570300	0.571022
Os05g0134400	0.569944
Os04g0413500	0.56818
Os06g0556000	0.565574
Os07g0274700	0.563318
Os09g0543900	0.555824
Os01g0112100	0.555689
Os08g0192800	0.554876
Os04g0101400	0.553627
Os06g0131700	0.553277
Os02g0301100	0.552564
Os05g0226900	0.551847
Os04g0689000	0.550403
Os01g0842500	0.550158
Os03g0235000	0.549478
Os05g0192100	0.549029
Os07g0545300	0.548038
Os03g0755000	0.54153
Os08g0547800	0.540877
Os03g0196250	0.534942
Os03g0126000	0.534394
Os08g0101100	0.532131
Os04g0531100	0.527575
Os06g0126500	0.526777
Os03g0214100	0.526365
Os05g0533800	0.523408
Os01g0191700	0.522529
Os04g0406600	0.521201
Os07g0150100	0.518096
Os01g0323000	0.516977
Os01g0803300	0.516919
Os09g0248900	0.513888
Os05g0147150	0.507462
Os02g0224800	0.504064
Os01g0829800	0.504015
Os07g0499300	0.503496
Os02g0530100	0.502027
Os03g0103100	0.501746
Os07g0634400	0.499763
Os06g0232300	0.499343
Os01g0124200	0.497542
Os03g0438100	0.495965
Os05g0152201	0.495288
Os08g0498100	0.494657
Os07g0677600	0.4943
Os05g0273800	0.493624
Os07g0539900	0.491973
Os03g0102000	0.489987
Os01g0238500	0.489504
Os07g0524900	0.489337
Os05g0549232	0.489336
Os03g0833900	0.488612
Os01g0169800	0.48852
Os08g0478700	0.488202
Os07g0615200	0.487702
Os07g0571300	0.487248
Os01g0752200	0.484961
Os07g0246200	0.484792
Os04g0650700	0.48351
Os07g0490500	0.482427
Os08g0543400	0.480616
Os02g0171100	0.479571
Os01g0840700	0.479489
Os02g0250400	0.479158
Os01g0621900	0.476996
Os04g0623300	0.476347
Os06g0133900	0.475781
Os09g0338500	0.475625
Os01g0726100	0.475068
Os03g0848400	0.474974
Os02g0628600	0.47464
Os02g0590800	0.474036
Os03g0839200	0.473971
Os07g0683900	0.473581
Os07g0636000	0.472268
Os02g0627100	0.471654
Os07g0462200	0.471289
Os01g0103800	0.470972
Os07g0164800	0.470412
Os01g0217000	0.468432
Os08g0184300	0.466709
Os06g0137700	0.464837
Os07g0622200	0.464357
Os09g0379900	0.463096
Os05g0135200	0.461708
Os02g0625300	0.461124
Os01g0698000	0.458424
Os09g0482780	0.45558
Os09g0529900	0.454589
Os03g0211800	0.453969
Os05g0531200	0.451939
Os07g0191200	0.451554
Os11g0455500	0.44953
Os06g0653900	0.44909
Os03g0784700	0.447907
Os04g0617050	0.445326
Os08g0395700	0.44488
Os01g0626900	0.443654
Os08g0158500	0.435472
Os02g0802301	0.433578
Os08g0110000	0.427697
Os12g0530000	0.422451
Os03g0114900	0.422084
Os01g0201250	0.42156
Os03g0157900	0.421159
Os09g0325100	0.419442
Os01g0185300	0.417339
Os01g0265100	0.416935
Os05g0419500	0.415837
Os06g0143100	0.415062
Os03g0215000	0.412065
Os03g0216700	0.410871
Os11g0149400	0.408922
Os04g0653000	0.408749
Os02g0329800	0.406602
Os07g0105700	0.405948
Os03g0794500	0.397358
Os03g0391700	0.395918
Os10g0578900	0.393464
Os01g0152300	0.391532
Os07g0100200	0.391443
Os12g0190000	0.390754
Os01g0615300	0.387424
Os01g0153300	0.376805
Os02g0768300	0.376177
Os04g0636800	0.375452
Os02g0827100	0.369393
Os01g0264700	0.35218
Os03g0376100	0.344965
Os01g0840200	0.338082
Os02g0718900	0.334795
Os03g0854800	-0.333668
Os03g0654800	-0.346224
Os06g0186600	-0.346323
Os04g0491700	-0.354998
Os08g0440300	-0.357216
Os06g0612800	-0.369085
Os06g0648500	-0.372511
Os08g0120500	-0.374609
Os06g0246000	-0.374744
Os01g0299500	-0.378612
Os06g0171900	-0.379516
Os08g0535400	-0.380032
Os07g0507700	-0.382193
Os05g0458400	-0.382691
Os02g0176400	-0.384165
Os04g0382300	-0.384586
Os06g0318533	-0.394503
Os05g0475300	-0.397504
Os06g0662200	-0.39825
Os01g0652600	-0.398264
Os01g0281000	-0.40017
Os02g0232000	-0.400984
Os08g0143400	-0.403181
Os06g0731400	-0.403234
Os09g0491740	-0.404878
Os03g0263900	-0.407332
Os10g0555100	-0.407507
Os09g0361300	-0.408714
Os01g0866800	-0.409921
Os06g0255200	-0.410043
Os04g0665500	-0.410306
Os08g0103600	-0.410762
Os06g0347100	-0.412381
Os05g0425700	-0.412761
Os01g0386700	-0.415263
Os06g0166400	-0.416076
Os03g0150600	-0.417801
Os02g0522300	-0.418258
Os01g0871200	-0.418854
Os01g0120700	-0.418942
Os03g0762300	-0.419722
Os12g0571100	-0.421042
Os06g0136900	-0.421768
Os02g0735700	-0.42346
Os03g0327100	-0.428054
Os02g0613200	-0.429092
Os03g0401100	-0.430112
Os10g0501500	-0.431958
Os02g0255500	-0.432093
Os03g0726400	-0.432306
Os08g0198700	-0.434246
Os03g0203200	-0.435706
Os05g0200500	-0.437375
Os09g0130800	-0.437531
Os03g0351800	-0.437543
Os08g0177300	-0.437819
Os03g0790900	-0.438378
Os09g0397300	-0.438395
Os10g0464000	-0.440617
Os07g0475900	-0.440753
Os06g0167500	-0.443065
Os05g0155400	-0.443102
Os02g0161900	-0.443234
Os05g0188100	-0.443793
Os01g0235300	-0.444784
Os05g0562200	-0.445288
Os06g0646700	-0.448774
Os02g0777100	-0.450584
Os03g0147400	-0.451764
Os05g0506200	-0.452873
Os04g0614700	-0.453455
Os04g0503500	-0.455712
Os03g0158500	-0.457917
Os05g0295700	-0.459599
Os01g0840100	-0.459696
Os01g0749400	-0.460015
Os11g0141400	-0.460501
Os02g0456800	-0.465447
Os08g0453200	-0.4664
Os01g0888900	-0.467425
Os12g0299300	-0.469596
Os02g0692700	-0.470016
Os02g0651500	-0.470304
Os03g0696300	-0.47071
Os04g0649600	-0.472608
Os12g0263800	-0.473895
Os02g0689500	-0.477442
Os09g0436500	-0.477783
Os11g0703900	-0.478503
Os07g0607300	-0.48269
Os02g0669100	-0.482905
Os08g0357000	-0.483652
Os05g0414501	-0.483695
Os08g0469700	-0.483834
Os12g0111600	-0.484523
Os01g0283300	-0.484623
Os06g0724900	-0.48477
Os11g0551800	-0.485986
Os12g0503000	-0.487922
Os05g0566400	-0.488471
Os01g0570800	-0.489338
Os11g0113700	-0.489896
Os07g0694000	-0.490012
Os05g0114700	-0.490734
Os09g0315800	-0.493523
Os07g0519100	-0.494204
Os08g0396200	-0.49484
Os10g0561400	-0.495248
Os04g0648900	-0.495482
Os11g0139700	-0.495541
Os09g0437500	-0.495855
Os03g0764600	-0.496417
Os03g0140200	-0.496725
Os02g0260700	-0.497693
Os02g0455400	-0.498045
Os02g0142100	-0.498133
Os05g0487300	-0.498261
Os05g0335401	-0.500495
Os09g0525300	-0.501312
Os08g0393900	-0.501885
Os08g0516900	-0.50354
Os08g0235800	-0.50382
Os05g0223000	-0.504662
Os11g0466966	-0.508748
Os04g0481400	-0.509331
Os10g0340800	-0.510281
Os10g0188100	-0.511351
Os05g0500200	-0.513888
Os10g0166300	-0.514746
Os05g0105900	-0.515272
Os08g0485700	-0.515625
Os02g0694300	-0.516485
Os03g0596800	-0.516976
Os01g0537250	-0.517269
Os05g0398000	-0.517298
Os02g0265200	-0.517596
Os10g0207400	-0.518632
Os06g0728700	-0.51932
Os12g0547100	-0.519567
Os06g0698785	-0.521494
Os05g0491200	-0.522148
Os07g0158800	-0.522258
Os01g0524500	-0.522745
Os05g0542732	-0.523973
Os01g0910300	-0.52497
Os02g0601800	-0.526158
Os02g0269200	-0.527661
Os02g0781700	-0.528714
Os07g0469200	-0.52981
Os04g0439100	-0.52988
Os05g0595100	-0.530522
Os01g0884300	-0.53147
Os03g0698500	-0.53237
Os06g0603300	-0.533813
Os03g0174900	-0.533971
Os12g0113500	-0.534408
Os02g0685200	-0.536136
Os11g0629300	-0.537992
Os03g0227800	-0.539713
Os10g0103700	-0.539824
Os04g0459200	-0.539831
Os03g0213900	-0.540542
Os02g0724000	-0.541567
Os03g0583800	-0.541687
Os08g0246400	-0.542587
Os01g0833400	-0.543733
Os01g0846300	-0.544018
Os12g0510200	-0.545123
Os11g0605500	-0.545224
Os03g0745400	-0.546112
Os02g0582800	-0.549222
Os08g0246800	-0.549713
Os01g0222600	-0.55059
Os03g0395900	-0.550603
Os01g0261200	-0.552882
Os11g0508600	-0.554623
Os08g0536300	-0.555541
Os04g0247500	-0.55589
Os01g0120300	-0.556745
Os01g0814700	-0.557899
Os06g0638000	-0.558217
Os01g0303800	-0.558775
Os03g0386000	-0.559978
Os04g0616300	-0.56069
Os02g0474000	-0.561237
Os12g0425800	-0.562173
Os01g0819000	-0.562274
Os03g0722200	-0.563776
Os10g0515200	-0.564153
Os12g0121000	-0.564789
Os07g0267300	-0.564839
Os05g0456900	-0.565835
Os01g0658900	-0.567192
Os05g0460000	-0.567194
Os03g0364400	-0.567389
Os01g0915900	-0.569077
Os01g0812200	-0.570204
Os06g0349800	-0.570693
Os01g0781000	-0.571783
Os01g0566050	-0.571838
Os04g0571600	-0.572132
Os08g0327100	-0.572256
Os07g0556200	-0.572425
Os02g0150700	-0.572439
Os07g0661600	-0.573549
Os01g0239100	-0.574129
Os05g0372800	-0.576392
Os01g0686100	-0.577587
Os03g0857000	-0.578613
Os03g0857900	-0.580394
Os01g0923000	-0.581185
Os01g0256500	-0.581822
Os06g0272850	-0.582855
Os04g0665600	-0.58329
Os01g0923700	-0.583737
Os03g0787600	-0.584264
Os07g0673200	-0.584575
Os01g0750100	-0.584705
Os04g0461400	-0.589574
Os02g0762600	-0.589705
Os04g0412500	-0.590172
Os01g0731800	-0.590277
Os08g0507702	-0.590864
Os01g0878300	-0.591175
Os11g0114600	-0.591791
Os03g0305100	-0.594024
EPlOSAG00000047686	-0.595135
Os01g0109000	-0.596151
Os07g0605200	-0.596921
Os03g0723600	-0.597057
Os02g0525100	-0.597063
Os05g0194550	-0.597084
Os06g0154900	-0.598102
Os11g0706100	-0.600767
Os11g0471100	-0.602713
Os11g0614900	-0.603128
Os01g0867300	-0.60342
Os02g0828400	-0.606815
Os02g0159700	-0.606904
Os11g0186900	-0.607378
Os04g0438600	-0.607737
Os08g0458200	-0.609114
Os06g0623600	-0.609912
Os05g0375400	-0.611303
EPlOSAG00000039454	-0.612763
Os09g0365100	-0.614521
Os09g0453100	-0.615262
Os03g0724700	-0.619222
Os08g0188151	-0.623334
Os05g0241300	-0.623671
Os03g0109300	-0.62388
Os03g0656800	-0.624275
Os02g0223200	-0.62432
Os06g0172800	-0.624855
Os05g0510100	-0.625321
Os04g0497700	-0.625537
Os01g0916000	-0.625659
Os03g0250000	-0.626477
Os10g0489650	-0.627359
Os02g0122600	-0.628865
Os01g0112500	-0.629315
Os03g0326500	-0.63059
Os07g0618700	-0.631068
Os04g0630500	-0.632365
Os04g0577300	-0.63769
Os12g0623500	-0.639226
Os08g0537900	-0.6418
Os03g0638200	-0.642987
Os03g0772300	-0.64344
Os02g0586000	-0.643923
Os11g0294800	-0.645546
Os08g0184800	-0.646816
Os04g0591100	-0.648546
Os06g0542300	-0.651774
Os06g0147200	-0.651781
Os03g0192500	-0.652241
Os05g0420000	-0.652863
Os02g0649300	-0.653045
Os06g0365700	-0.653316
Os06g0114650	-0.653705
Os07g0684100	-0.654521
Os01g0729900	-0.657352
Os09g0532400	-0.660209
Os09g0131400	-0.660432
Os04g0649500	-0.660626
Os02g0533800	-0.663163
Os05g0495300	-0.663627
Os11g0307500	-0.663966
Os02g0301800	-0.664128
Os02g0498100	-0.667157
Os03g0758551	-0.667874
Os12g0583700	-0.6682
Os06g0233000	-0.668497
Os05g0359700	-0.668716
Os09g0491756	-0.673096
Os03g0857100	-0.673425
Os05g0589400	-0.674659
Os04g0520700	-0.676119
Os02g0799700	-0.676939
Os07g0236200	-0.679212
Os07g0686800	-0.679954
Os06g0324000	-0.68064
Os03g0815100	-0.680814
Os07g0613600	-0.681804
Os12g0617400	-0.682451
Os04g0556100	-0.682541
Os05g0306000	-0.683461
Os05g0390932	-0.684092
Os03g0103800	-0.684386
Os01g0768600	-0.685135
Os06g0559600	-0.686415
Os09g0499000	-0.686956
Os10g0208500	-0.688701
Os05g0215700	-0.688859
Os07g0644600	-0.689696
Os04g0530500	-0.69026
Os01g0975300	-0.690961
Os07g0649400	-0.692177
Os03g0293850	-0.692646
Os08g0445700	-0.694653
Os08g0201100	-0.694932
Os06g0661766	-0.695434
Os08g0318400	-0.695694
Os11g0485500	-0.695935
Os12g0549700	-0.697353
Os03g0339900	-0.698658
Os01g0175100	-0.69988
Os03g0258200	-0.700535
Os04g0603200	-0.701779
Os01g0855600	-0.702348
Os03g0382350	-0.702987
ENSRNA049471778	-0.703707
Os08g0185900	-0.705932
Os01g0747300	-0.707242
Os08g0460600	-0.710288
Os01g0863300	-0.713353
Os02g0686100	-0.714754
Os01g0879000	-0.714892
Os09g0369000	-0.717682
Os08g0215300	-0.719047
Os04g0204400	-0.719111
Os03g0607200	-0.719616
Os07g0593000	-0.72083
Os11g0120300	-0.722199
Os06g0159900	-0.723534
Os04g0518600	-0.72567
Os01g0237000	-0.726083
Os06g0535200	-0.727299
Os12g0466200	-0.727465
Os01g0540800	-0.727718
Os03g0823400	-0.728898
Os01g0720700	-0.730926
Os04g0463100	-0.731644
Os04g0380300	-0.736349
Os03g0116700	-0.738813
Os04g0482300	-0.740499
Os02g0582600	-0.741718
Os09g0376800	-0.750549
Os01g0603300	-0.75244
Os12g0428000	-0.753965
Os03g0373500	-0.757965
Os12g0123700	-0.760649
Os05g0149000	-0.76395
Os06g0354600	-0.766722
Os05g0439000	-0.770372
Os03g0191900	-0.772708
Os09g0337300	-0.773321
Os12g0235300	-0.774252
Os06g0295900	-0.775358
Os01g0566100	-0.777104
Os01g0615000	-0.777216
Os01g0739500	-0.781204
Os03g0184550	-0.786566
Os10g0548100	-0.790005
Os08g0230600	-0.790283
Os05g0424700	-0.79114
Os03g0159900	-0.791388
Os05g0438600	-0.79145
Os05g0542200	-0.79715
Os07g0206600	-0.797241
Os03g0104000	-0.797947
Os09g0545300	-0.79817
Os11g0305400	-0.799506
Os05g0192700	-0.799696
Os06g0647500	-0.801882
Os07g0606600	-0.801952
Os03g0123800	-0.802108
Os01g0316600	-0.807853
Os07g0162600	-0.808394
Os04g0634800	-0.809154
Os01g0192000	-0.809269
Os01g0773700	-0.813198
Os01g0174100	-0.816065
Os05g0519300	-0.821493
Os06g0196200	-0.82401
Os06g0624900	-0.825735
Os11g0671000	-0.828178
Os06g0698748	-0.83023
Os11g0126900	-0.832038
Os04g0679400	-0.832613
Os03g0701200	-0.846985
Os10g0460000	-0.847762
Os12g0573600	-0.848747
Os05g0454500	-0.850364
Os09g0376300	-0.850724
Os10g0572300	-0.851266
Os10g0506900	-0.854934
Os03g0826800	-0.858106
Os01g0817650	-0.85839
Os02g0772200	-0.863032
Os06g0558900	-0.86392
Os05g0176700	-0.865274
Os03g0231150	-0.867529
Os02g0120100	-0.869942
EPlOSAG00000047842	-0.870577
Os04g0571300	-0.872409
Os11g0666000	-0.879752
Os09g0519200	-0.882388
Os03g0765400	-0.882646
Os09g0484900	-0.888551
Os03g0398600	-0.888957
Os06g0298200	-0.893195
Os06g0487620	-0.894109
Os01g0221100	-0.896166
Os01g0881900	-0.910936
Os12g0222650	-0.912499
Os09g0505000	-0.920926
Os07g0544800	-0.923281
Os06g0594400	-0.926443
Os08g0414700	-0.926497
Os06g0641500	-0.943192
Os11g0153100	-0.944707
Os10g0456800	-0.956933
Os02g0690000	-0.960062
Os03g0793100	-0.966157
EPlOSAG00000045354	-0.966924
Os05g0439200	-0.976248
Os02g0630000	-0.980398
Os09g0128400	-0.983639
Os01g0681700	-0.989517
Os01g0750500	-1.00224
Os02g0684400	-1.0078
Os02g0671100	-1.01837
Os06g0716100	-1.02512
Os02g0227100	-1.03358
Os09g0403967	-1.04168
Os02g0629000	-1.05875
Os04g0583200	-1.07804
Os12g0120100	-1.07954
Os02g0668500	-1.08165
Os11g0474100	-1.08349
Os03g0826900	-1.0863
Os05g0344200	-1.12438
Os11g0444900	-1.14748
Os02g0790500	-1.16933
Os10g0401000	-1.20589
Os11g0434800	-1.24949
Os06g0147100	-1.2509
ENSRNA049471043	-1.27672
Os07g0226200	-1.28021
Os05g0355400	-1.40556
Os11g0444700	-1.57629

[truncated: 2 more sheets: 4|3dpt|i vs 3 dpi - Mapman, 4|3dpt|i vs 3 dpi-GO-enrichment]
