# Supplementary material for: Diproline-induced resistance to parasitic nematodes in the same and subsequent rice generations: Roles of iron, nitric oxide and ethylene
Source: Front Plant Sci. 2023 Feb 7;14:1112007. doi: 10.3389/fpls.2023.1112007 (PMC9941634; doi:10.3389/fpls.2023.1112007)
Supplement: Supplementary file 6 [file Table_6.xlsx]

## Sheet: 6do TIR2 - All genes
Supporting Information 6: Outcomes of RNA seq analyses to study transgenerational diproline-induced resistance (diproline-TIR) and associated Mapman (Thimm et al., 2004) and GO-enrichment analyses (Reimand et al., 2016).
	baseMean	log2FoldChange	lfcSE	stat	pvalue	padj
BAC19853	0	NA	NA	NA	NA	NA
BAC19854	0	NA	NA	NA	NA	NA
BAC19855	0	NA	NA	NA	NA	NA
BAC19857	0	NA	NA	NA	NA	NA
BAC19858	0	NA	NA	NA	NA	NA
BAC19859	0	NA	NA	NA	NA	NA
BAC19860	0	NA	NA	NA	NA	NA
BAC19861	0	NA	NA	NA	NA	NA
BAC19862	0	NA	NA	NA	NA	NA
BAC19863	0	NA	NA	NA	NA	NA
BAC19864	0	NA	NA	NA	NA	NA
BAC19865	0	NA	NA	NA	NA	NA
BAC19866	0	NA	NA	NA	NA	NA
BAC19867	0	NA	NA	NA	NA	NA
BAC19868	0	NA	NA	NA	NA	NA
BAC19869	0	NA	NA	NA	NA	NA
BAC19871	0	NA	NA	NA	NA	NA
BAC19872	0	NA	NA	NA	NA	NA
BAC19873	0	NA	NA	NA	NA	NA
BAC19874	0	NA	NA	NA	NA	NA
BAC19875	0	NA	NA	NA	NA	NA
BAC19876	0	NA	NA	NA	NA	NA
BAC19877	0	NA	NA	NA	NA	NA
BAC19878	0	NA	NA	NA	NA	NA
BAC19879	0	NA	NA	NA	NA	NA
BAC19880	0	NA	NA	NA	NA	NA
BAC19881	0	NA	NA	NA	NA	NA
BAC19882	0	NA	NA	NA	NA	NA
BAC19883	0	NA	NA	NA	NA	NA
BAC19884	0	NA	NA	NA	NA	NA
BAC19885	0	NA	NA	NA	NA	NA
BAC19886	0	NA	NA	NA	NA	NA
BAC19887	0	NA	NA	NA	NA	NA
BAC19888	0	NA	NA	NA	NA	NA
BAC19889	0	NA	NA	NA	NA	NA
BAC19890	0	NA	NA	NA	NA	NA
BAC19891	0	NA	NA	NA	NA	NA
BAC19892	0	NA	NA	NA	NA	NA
BAC19893	0	NA	NA	NA	NA	NA
BAC19894	0	NA	NA	NA	NA	NA
BAC19895	0	NA	NA	NA	NA	NA
BAC19896	0	NA	NA	NA	NA	NA
BAC19897	0	NA	NA	NA	NA	NA
BAC19898	0	NA	NA	NA	NA	NA
BAC19899	0	NA	NA	NA	NA	NA
BAC19900	0	NA	NA	NA	NA	NA
BAC19901	0	NA	NA	NA	NA	NA
BAC19902	0	NA	NA	NA	NA	NA
BAC19903	0	NA	NA	NA	NA	NA
BAC19904	0	NA	NA	NA	NA	NA
CAA33908	0	NA	NA	NA	NA	NA
CAA33909	0	NA	NA	NA	NA	NA
CAA33910	0	NA	NA	NA	NA	NA
CAA33911	0	NA	NA	NA	NA	NA
CAA33912	0	NA	NA	NA	NA	NA
CAA33913	0	NA	NA	NA	NA	NA
CAA33914	0	NA	NA	NA	NA	NA
CAA33915	0	NA	NA	NA	NA	NA
CAA33916	0	NA	NA	NA	NA	NA
CAA33917	0	NA	NA	NA	NA	NA
CAA33918	0	NA	NA	NA	NA	NA
CAA33919	0	NA	NA	NA	NA	NA
CAA33920	0	NA	NA	NA	NA	NA
CAA33921	0	NA	NA	NA	NA	NA
CAA33922	0	NA	NA	NA	NA	NA
CAA33923	0	NA	NA	NA	NA	NA
CAA33924	0	NA	NA	NA	NA	NA
CAA33925	0	NA	NA	NA	NA	NA
CAA33926	0	NA	NA	NA	NA	NA
CAA33927	0	NA	NA	NA	NA	NA
CAA33928	0	NA	NA	NA	NA	NA
CAA33930	0	NA	NA	NA	NA	NA
CAA33931	0	NA	NA	NA	NA	NA
CAA33932	0	NA	NA	NA	NA	NA
CAA33933	0	NA	NA	NA	NA	NA
CAA33934	0	NA	NA	NA	NA	NA
CAA33935	0	NA	NA	NA	NA	NA
CAA33936	0	NA	NA	NA	NA	NA
CAA33937	0	NA	NA	NA	NA	NA
CAA33938	0	NA	NA	NA	NA	NA
CAA33939	0	NA	NA	NA	NA	NA
CAA33940	0	NA	NA	NA	NA	NA
CAA33941	0	NA	NA	NA	NA	NA
CAA33942	0	NA	NA	NA	NA	NA
CAA33943	0	NA	NA	NA	NA	NA
CAA33944	0	NA	NA	NA	NA	NA
CAA33945	0	NA	NA	NA	NA	NA
CAA33946	0	NA	NA	NA	NA	NA
CAA33947	0	NA	NA	NA	NA	NA
CAA33948	0	NA	NA	NA	NA	NA
CAA33949	0	NA	NA	NA	NA	NA
CAA33950	0	NA	NA	NA	NA	NA
CAA33951	0	NA	NA	NA	NA	NA
CAA33952	0	NA	NA	NA	NA	NA
CAA33953	0	NA	NA	NA	NA	NA
CAA33954	0	NA	NA	NA	NA	NA
CAA33955	0	NA	NA	NA	NA	NA
CAA33956	0	NA	NA	NA	NA	NA
CAA33957	0	NA	NA	NA	NA	NA
CAA33958	0	NA	NA	NA	NA	NA
CAA33959	0	NA	NA	NA	NA	NA
CAA33960	0	NA	NA	NA	NA	NA
CAA33961	0	NA	NA	NA	NA	NA
CAA33962	0	NA	NA	NA	NA	NA
CAA33963	0	NA	NA	NA	NA	NA
CAA33964	0	NA	NA	NA	NA	NA
CAA33965	0	NA	NA	NA	NA	NA
CAA33966	0	NA	NA	NA	NA	NA
CAA33967	0	NA	NA	NA	NA	NA
CAA33968	0	NA	NA	NA	NA	NA
CAA33969	0	NA	NA	NA	NA	NA
CAA33970	0	NA	NA	NA	NA	NA
CAA33971	0	NA	NA	NA	NA	NA
CAA33972	0	NA	NA	NA	NA	NA
CAA33973	0	NA	NA	NA	NA	NA
CAA33974	0	NA	NA	NA	NA	NA
CAA33975	0	NA	NA	NA	NA	NA
CAA33976	0	NA	NA	NA	NA	NA
CAA33977	0	NA	NA	NA	NA	NA
CAA33978	0	NA	NA	NA	NA	NA
CAA33979	0	NA	NA	NA	NA	NA
CAA33980	0	NA	NA	NA	NA	NA
CAA33981	0	NA	NA	NA	NA	NA
CAA33982	0	NA	NA	NA	NA	NA
CAA33983	0	NA	NA	NA	NA	NA
CAA33984	0	NA	NA	NA	NA	NA
CAA33985	0	NA	NA	NA	NA	NA
CAA33986	0	NA	NA	NA	NA	NA
CAA33987	0	NA	NA	NA	NA	NA
CAA33988	0	NA	NA	NA	NA	NA
CAA33989	0	NA	NA	NA	NA	NA
CAA33990	0	NA	NA	NA	NA	NA
CAA33991	0	NA	NA	NA	NA	NA
CAA33992	0	NA	NA	NA	NA	NA
CAA33993	0	NA	NA	NA	NA	NA
CAA33994	0	NA	NA	NA	NA	NA
CAA33995	0	NA	NA	NA	NA	NA
CAA33996	0	NA	NA	NA	NA	NA
CAA33997	0	NA	NA	NA	NA	NA
CAA33998	0	NA	NA	NA	NA	NA
CAA33999	0	NA	NA	NA	NA	NA
CAA34000	0	NA	NA	NA	NA	NA
CAA34001	0	NA	NA	NA	NA	NA
CAA34002	0	NA	NA	NA	NA	NA
CAA34003	0	NA	NA	NA	NA	NA
CAA34004	0	NA	NA	NA	NA	NA
CAA34005	0	NA	NA	NA	NA	NA
CAA34006	0	NA	NA	NA	NA	NA
CAA34007	0	NA	NA	NA	NA	NA
CAA34008	0	NA	NA	NA	NA	NA
CAA34009	0	NA	NA	NA	NA	NA
CAA34010	0	NA	NA	NA	NA	NA
CAA34011	0	NA	NA	NA	NA	NA
CAA34012	0	NA	NA	NA	NA	NA
CAA34013	0	NA	NA	NA	NA	NA
CAA34014	0	NA	NA	NA	NA	NA
CAA34015	0	NA	NA	NA	NA	NA
ENSRNA049440515	0	NA	NA	NA	NA	NA
ENSRNA049440716	0	NA	NA	NA	NA	NA
ENSRNA049440948	0	NA	NA	NA	NA	NA
ENSRNA049441102	0	NA	NA	NA	NA	NA
ENSRNA049441259	0	NA	NA	NA	NA	NA
ENSRNA049441339	0	NA	NA	NA	NA	NA
ENSRNA049441421	0	NA	NA	NA	NA	NA
ENSRNA049441495	0	NA	NA	NA	NA	NA
ENSRNA049441592	0	NA	NA	NA	NA	NA
ENSRNA049441659	0	NA	NA	NA	NA	NA
ENSRNA049441771	0	NA	NA	NA	NA	NA
ENSRNA049441839	0	NA	NA	NA	NA	NA
ENSRNA049441928	0	NA	NA	NA	NA	NA
ENSRNA049441959	0	NA	NA	NA	NA	NA
ENSRNA049442095	0	NA	NA	NA	NA	NA
ENSRNA049442164	0	NA	NA	NA	NA	NA
ENSRNA049442195	0	NA	NA	NA	NA	NA
ENSRNA049442288	0	NA	NA	NA	NA	NA
ENSRNA049442327	0	NA	NA	NA	NA	NA
ENSRNA049442424	0	NA	NA	NA	NA	NA
ENSRNA049442722	0	NA	NA	NA	NA	NA
ENSRNA049442998	0	NA	NA	NA	NA	NA
ENSRNA049443084	0	NA	NA	NA	NA	NA
ENSRNA049443237	0	NA	NA	NA	NA	NA
ENSRNA049443551	0	NA	NA	NA	NA	NA
ENSRNA049443799	0	NA	NA	NA	NA	NA
ENSRNA049443885	0	NA	NA	NA	NA	NA
ENSRNA049443912	0	NA	NA	NA	NA	NA
ENSRNA049443980	0	NA	NA	NA	NA	NA
ENSRNA049444177	0	NA	NA	NA	NA	NA
ENSRNA049444189	0	NA	NA	NA	NA	NA
ENSRNA049444267	0	NA	NA	NA	NA	NA
ENSRNA049444301	0	NA	NA	NA	NA	NA
ENSRNA049444387	0	NA	NA	NA	NA	NA
ENSRNA049444399	0	NA	NA	NA	NA	NA
ENSRNA049444418	0	NA	NA	NA	NA	NA
ENSRNA049444505	0	NA	NA	NA	NA	NA
ENSRNA049444533	0	NA	NA	NA	NA	NA
ENSRNA049444615	0	NA	NA	NA	NA	NA
ENSRNA049444661	0	NA	NA	NA	NA	NA
ENSRNA049444701	0	NA	NA	NA	NA	NA
ENSRNA049444901	0	NA	NA	NA	NA	NA
ENSRNA049444971	0	NA	NA	NA	NA	NA
ENSRNA049445044	0	NA	NA	NA	NA	NA
ENSRNA049445060	0	NA	NA	NA	NA	NA
ENSRNA049445145	0	NA	NA	NA	NA	NA
ENSRNA049445225	0	NA	NA	NA	NA	NA
ENSRNA049445231	0	NA	NA	NA	NA	NA
ENSRNA049445269	0	NA	NA	NA	NA	NA
ENSRNA049445305	0	NA	NA	NA	NA	NA
ENSRNA049445358	0	NA	NA	NA	NA	NA
ENSRNA049445376	0	NA	NA	NA	NA	NA
ENSRNA049445384	0	NA	NA	NA	NA	NA
ENSRNA049445399	0	NA	NA	NA	NA	NA
ENSRNA049445407	0	NA	NA	NA	NA	NA
ENSRNA049445538	0	NA	NA	NA	NA	NA
ENSRNA049445580	0	NA	NA	NA	NA	NA
ENSRNA049445657	0	NA	NA	NA	NA	NA
ENSRNA049445742	0	NA	NA	NA	NA	NA
ENSRNA049445753	0	NA	NA	NA	NA	NA
ENSRNA049445795	0	NA	NA	NA	NA	NA
ENSRNA049445860	0	NA	NA	NA	NA	NA
ENSRNA049445988	0	NA	NA	NA	NA	NA
ENSRNA049445998	0	NA	NA	NA	NA	NA
ENSRNA049446030	0	NA	NA	NA	NA	NA
ENSRNA049446133	0	NA	NA	NA	NA	NA
ENSRNA049446186	0	NA	NA	NA	NA	NA
ENSRNA049446272	0	NA	NA	NA	NA	NA
ENSRNA049446293	0	NA	NA	NA	NA	NA
ENSRNA049446332	0	NA	NA	NA	NA	NA
ENSRNA049446354	0	NA	NA	NA	NA	NA
ENSRNA049446479	0	NA	NA	NA	NA	NA
ENSRNA049446499	0	NA	NA	NA	NA	NA
ENSRNA049446523	0	NA	NA	NA	NA	NA
ENSRNA049446581	0	NA	NA	NA	NA	NA
ENSRNA049446637	0	NA	NA	NA	NA	NA
ENSRNA049446659	0	NA	NA	NA	NA	NA
ENSRNA049446674	0	NA	NA	NA	NA	NA
ENSRNA049446686	0	NA	NA	NA	NA	NA
ENSRNA049446715	0	NA	NA	NA	NA	NA
ENSRNA049446737	0	NA	NA	NA	NA	NA
ENSRNA049446755	0	NA	NA	NA	NA	NA
ENSRNA049446828	0	NA	NA	NA	NA	NA
ENSRNA049446836	0	NA	NA	NA	NA	NA
ENSRNA049446843	0	NA	NA	NA	NA	NA
ENSRNA049446857	0	NA	NA	NA	NA	NA
ENSRNA049446900	0	NA	NA	NA	NA	NA
ENSRNA049446912	0	NA	NA	NA	NA	NA
ENSRNA049446925	0	NA	NA	NA	NA	NA
ENSRNA049447002	0	NA	NA	NA	NA	NA
ENSRNA049447110	0	NA	NA	NA	NA	NA
ENSRNA049447124	0	NA	NA	NA	NA	NA
ENSRNA049447149	0	NA	NA	NA	NA	NA
ENSRNA049447201	0	NA	NA	NA	NA	NA
ENSRNA049447269	0	NA	NA	NA	NA	NA
ENSRNA049447319	0	NA	NA	NA	NA	NA
ENSRNA049447338	0	NA	NA	NA	NA	NA
ENSRNA049447358	0	NA	NA	NA	NA	NA
ENSRNA049447404	0	NA	NA	NA	NA	NA
ENSRNA049447449	0	NA	NA	NA	NA	NA
ENSRNA049447459	0	NA	NA	NA	NA	NA
ENSRNA049447492	0	NA	NA	NA	NA	NA
ENSRNA049447524	0	NA	NA	NA	NA	NA
ENSRNA049447574	0	NA	NA	NA	NA	NA
ENSRNA049447588	0	NA	NA	NA	NA	NA
ENSRNA049447734	0	NA	NA	NA	NA	NA
ENSRNA049447741	0	NA	NA	NA	NA	NA
ENSRNA049447757	0	NA	NA	NA	NA	NA
ENSRNA049447883	0	NA	NA	NA	NA	NA
ENSRNA049447937	0	NA	NA	NA	NA	NA
ENSRNA049447951	0	NA	NA	NA	NA	NA
ENSRNA049447972	0	NA	NA	NA	NA	NA
ENSRNA049448021	0	NA	NA	NA	NA	NA
ENSRNA049448047	0	NA	NA	NA	NA	NA
ENSRNA049448082	0	NA	NA	NA	NA	NA
ENSRNA049448103	0	NA	NA	NA	NA	NA
ENSRNA049448151	0	NA	NA	NA	NA	NA
ENSRNA049448293	0	NA	NA	NA	NA	NA
ENSRNA049448308	0	NA	NA	NA	NA	NA
ENSRNA049448329	0	NA	NA	NA	NA	NA
ENSRNA049448338	0	NA	NA	NA	NA	NA
ENSRNA049448355	0	NA	NA	NA	NA	NA
ENSRNA049448418	0	NA	NA	NA	NA	NA
ENSRNA049448453	0	NA	NA	NA	NA	NA
ENSRNA049448616	0	NA	NA	NA	NA	NA
ENSRNA049448734	0	NA	NA	NA	NA	NA
ENSRNA049448770	0	NA	NA	NA	NA	NA
ENSRNA049448783	0	NA	NA	NA	NA	NA
ENSRNA049448805	0	NA	NA	NA	NA	NA
ENSRNA049448821	0	NA	NA	NA	NA	NA
ENSRNA049448834	0	NA	NA	NA	NA	NA
ENSRNA049448855	0	NA	NA	NA	NA	NA
ENSRNA049449014	0	NA	NA	NA	NA	NA
ENSRNA049449035	0	NA	NA	NA	NA	NA
ENSRNA049449056	0	NA	NA	NA	NA	NA
ENSRNA049449070	0	NA	NA	NA	NA	NA
ENSRNA049449179	0	NA	NA	NA	NA	NA
ENSRNA049449240	0	NA	NA	NA	NA	NA
ENSRNA049449267	0	NA	NA	NA	NA	NA
ENSRNA049449286	0	NA	NA	NA	NA	NA
ENSRNA049449321	0	NA	NA	NA	NA	NA
ENSRNA049449344	0	NA	NA	NA	NA	NA
ENSRNA049449355	0	NA	NA	NA	NA	NA
ENSRNA049449432	0	NA	NA	NA	NA	NA
ENSRNA049449442	0	NA	NA	NA	NA	NA
ENSRNA049449660	0	NA	NA	NA	NA	NA
ENSRNA049449672	0	NA	NA	NA	NA	NA
ENSRNA049449688	0	NA	NA	NA	NA	NA
ENSRNA049449709	0	NA	NA	NA	NA	NA
ENSRNA049449750	0	NA	NA	NA	NA	NA
ENSRNA049449763	0	NA	NA	NA	NA	NA
ENSRNA049449871	0	NA	NA	NA	NA	NA
ENSRNA049449909	0	NA	NA	NA	NA	NA
ENSRNA049449930	0	NA	NA	NA	NA	NA
ENSRNA049450015	0	NA	NA	NA	NA	NA
ENSRNA049450054	0	NA	NA	NA	NA	NA
ENSRNA049450108	0	NA	NA	NA	NA	NA
ENSRNA049450128	0	NA	NA	NA	NA	NA
ENSRNA049450155	0	NA	NA	NA	NA	NA
ENSRNA049450189	0	NA	NA	NA	NA	NA
ENSRNA049450198	0	NA	NA	NA	NA	NA
ENSRNA049450219	0	NA	NA	NA	NA	NA
ENSRNA049450246	0	NA	NA	NA	NA	NA
ENSRNA049450267	0	NA	NA	NA	NA	NA
ENSRNA049450281	0	NA	NA	NA	NA	NA
ENSRNA049450453	0	NA	NA	NA	NA	NA
ENSRNA049450520	0	NA	NA	NA	NA	NA
ENSRNA049450578	0	NA	NA	NA	NA	NA
ENSRNA049450626	0	NA	NA	NA	NA	NA
ENSRNA049450650	0	NA	NA	NA	NA	NA
ENSRNA049450658	0	NA	NA	NA	NA	NA
ENSRNA049450674	0	NA	NA	NA	NA	NA
ENSRNA049450682	0	NA	NA	NA	NA	NA
ENSRNA049450701	0	NA	NA	NA	NA	NA
ENSRNA049450721	0	NA	NA	NA	NA	NA
ENSRNA049450733	0	NA	NA	NA	NA	NA
ENSRNA049450804	0	NA	NA	NA	NA	NA
ENSRNA049450845	0	NA	NA	NA	NA	NA
ENSRNA049450871	0	NA	NA	NA	NA	NA
ENSRNA049450896	0	NA	NA	NA	NA	NA
ENSRNA049450913	0	NA	NA	NA	NA	NA
ENSRNA049450965	0	NA	NA	NA	NA	NA
ENSRNA049450992	0	NA	NA	NA	NA	NA
ENSRNA049451040	0	NA	NA	NA	NA	NA
ENSRNA049451059	0	NA	NA	NA	NA	NA
ENSRNA049451085	0	NA	NA	NA	NA	NA
ENSRNA049451109	0	NA	NA	NA	NA	NA
ENSRNA049464427	0	NA	NA	NA	NA	NA
ENSRNA049464515	0	NA	NA	NA	NA	NA
ENSRNA049464535	0	NA	NA	NA	NA	NA
ENSRNA049464568	0	NA	NA	NA	NA	NA
ENSRNA049464586	0	NA	NA	NA	NA	NA
ENSRNA049464815	0,473655462104874	0,0157281092017264	0,0730718800755214	0,215241611211742	0,829578950081266	0,996715888896318
ENSRNA049464840	0	NA	NA	NA	NA	NA
ENSRNA049464877	0	NA	NA	NA	NA	NA
ENSRNA049464904	0,45482075173329	0,0156941909307816	0,0659341870345748	0,23802812526606	0,81185928020991	0,996715888896318
ENSRNA049464941	0	NA	NA	NA	NA	NA
ENSRNA049464961	0	NA	NA	NA	NA	NA
ENSRNA049464972	0	NA	NA	NA	NA	NA
ENSRNA049464985	0	NA	NA	NA	NA	NA
ENSRNA049465003	0	NA	NA	NA	NA	NA
ENSRNA049465030	0	NA	NA	NA	NA	NA
ENSRNA049465052	0	NA	NA	NA	NA	NA
ENSRNA049465109	9,22475031979652	-0,0671633324821949	0,2134692981489	-0,314627597807283	0,753044422554534	0,996715888896318
ENSRNA049465125	6,55199086423457	-0,273030753955232	0,191812160063561	-1,42342776320728	0,154612188972728	0,996715888896318
ENSRNA049465309	2,02782424080267	0,100655428037904	0,138861697102698	0,724860995782458	0,468537311350501	0,996715888896318
ENSRNA049465332	0	NA	NA	NA	NA	NA
ENSRNA049465347	0	NA	NA	NA	NA	NA
ENSRNA049465362	0	NA	NA	NA	NA	NA
ENSRNA049465381	0	NA	NA	NA	NA	NA
ENSRNA049465397	0	NA	NA	NA	NA	NA
ENSRNA049465412	0	NA	NA	NA	NA	NA
ENSRNA049465423	0	NA	NA	NA	NA	NA
ENSRNA049465477	0	NA	NA	NA	NA	NA
ENSRNA049465662	0	NA	NA	NA	NA	NA
ENSRNA049465677	0	NA	NA	NA	NA	NA
ENSRNA049465687	0	NA	NA	NA	NA	NA
ENSRNA049465699	0	NA	NA	NA	NA	NA
ENSRNA049465704	0	NA	NA	NA	NA	NA
ENSRNA049465715	0	NA	NA	NA	NA	NA
ENSRNA049465725	0	NA	NA	NA	NA	NA
ENSRNA049465740	0	NA	NA	NA	NA	NA
ENSRNA049465759	0	NA	NA	NA	NA	NA
ENSRNA049465776	0	NA	NA	NA	NA	NA
ENSRNA049465797	0	NA	NA	NA	NA	NA
ENSRNA049465818	0	NA	NA	NA	NA	NA
ENSRNA049465857	0	NA	NA	NA	NA	NA
ENSRNA049465882	0	NA	NA	NA	NA	NA
ENSRNA049465909	0	NA	NA	NA	NA	NA
ENSRNA049465938	0	NA	NA	NA	NA	NA
ENSRNA049465951	0	NA	NA	NA	NA	NA
ENSRNA049465971	0	NA	NA	NA	NA	NA
ENSRNA049465986	0	NA	NA	NA	NA	NA
ENSRNA049466001	0	NA	NA	NA	NA	NA
ENSRNA049466017	0	NA	NA	NA	NA	NA
ENSRNA049466028	0	NA	NA	NA	NA	NA
ENSRNA049466044	0	NA	NA	NA	NA	NA
ENSRNA049466052	0	NA	NA	NA	NA	NA
ENSRNA049466069	0	NA	NA	NA	NA	NA
ENSRNA049466088	0	NA	NA	NA	NA	NA
ENSRNA049466099	0	NA	NA	NA	NA	NA
ENSRNA049466121	0	NA	NA	NA	NA	NA
ENSRNA049466137	0	NA	NA	NA	NA	NA
ENSRNA049466151	0	NA	NA	NA	NA	NA
ENSRNA049466168	0	NA	NA	NA	NA	NA
ENSRNA049466182	0	NA	NA	NA	NA	NA
ENSRNA049466194	0	NA	NA	NA	NA	NA
ENSRNA049466206	0	NA	NA	NA	NA	NA
ENSRNA049466221	0	NA	NA	NA	NA	NA
ENSRNA049466235	0	NA	NA	NA	NA	NA
ENSRNA049466248	0	NA	NA	NA	NA	NA
ENSRNA049466264	0	NA	NA	NA	NA	NA
ENSRNA049466282	0	NA	NA	NA	NA	NA
ENSRNA049466327	0	NA	NA	NA	NA	NA
ENSRNA049466338	0,936139177173521	-0,0440003509628737	0,0976208493595357	-0,450726983544481	0,652186332017698	0,996715888896318
ENSRNA049466486	0	NA	NA	NA	NA	NA
ENSRNA049466502	0	NA	NA	NA	NA	NA
ENSRNA049466512	0	NA	NA	NA	NA	NA
ENSRNA049466531	0	NA	NA	NA	NA	NA
ENSRNA049466546	0	NA	NA	NA	NA	NA
ENSRNA049466562	0	NA	NA	NA	NA	NA
ENSRNA049466581	0	NA	NA	NA	NA	NA
ENSRNA049466596	0	NA	NA	NA	NA	NA
ENSRNA049466614	0	NA	NA	NA	NA	NA
ENSRNA049466627	0	NA	NA	NA	NA	NA
ENSRNA049466643	0	NA	NA	NA	NA	NA
ENSRNA049466653	0	NA	NA	NA	NA	NA
ENSRNA049466667	0	NA	NA	NA	NA	NA
ENSRNA049466678	0	NA	NA	NA	NA	NA
ENSRNA049466696	0	NA	NA	NA	NA	NA
ENSRNA049466702	0	NA	NA	NA	NA	NA
ENSRNA049466729	0	NA	NA	NA	NA	NA
ENSRNA049466739	0	NA	NA	NA	NA	NA
ENSRNA049466778	0	NA	NA	NA	NA	NA
ENSRNA049466796	0	NA	NA	NA	NA	NA
ENSRNA049466805	0	NA	NA	NA	NA	NA
ENSRNA049466845	0	NA	NA	NA	NA	NA
ENSRNA049467035	0	NA	NA	NA	NA	NA
ENSRNA049467057	0	NA	NA	NA	NA	NA
ENSRNA049467070	0	NA	NA	NA	NA	NA
ENSRNA049467078	0	NA	NA	NA	NA	NA
ENSRNA049467117	0	NA	NA	NA	NA	NA
ENSRNA049467134	0	NA	NA	NA	NA	NA
ENSRNA049467148	63,9937763148966	-0,520231420215598	0,231378516247065	-2,24839984564556	0,024550705026127	0,996715888896318
ENSRNA049467172	0	NA	NA	NA	NA	NA
ENSRNA049467278	0	NA	NA	NA	NA	NA
ENSRNA049467290	0	NA	NA	NA	NA	NA
ENSRNA049467312	0	NA	NA	NA	NA	NA
ENSRNA049467328	0	NA	NA	NA	NA	NA
ENSRNA049467342	1,61744995600196	0,0464651710911109	0,117176576511179	0,396539756276957	0,691706885146544	0,996715888896318
ENSRNA049467366	0	NA	NA	NA	NA	NA
ENSRNA049467377	0	NA	NA	NA	NA	NA
ENSRNA049467392	0	NA	NA	NA	NA	NA
ENSRNA049467406	0	NA	NA	NA	NA	NA
ENSRNA049467431	0	NA	NA	NA	NA	NA
ENSRNA049467441	0	NA	NA	NA	NA	NA
ENSRNA049467453	0	NA	NA	NA	NA	NA
ENSRNA049467463	0	NA	NA	NA	NA	NA
ENSRNA049467565	0	NA	NA	NA	NA	NA
ENSRNA049467579	0	NA	NA	NA	NA	NA
ENSRNA049467589	0	NA	NA	NA	NA	NA
ENSRNA049467602	0	NA	NA	NA	NA	NA
ENSRNA049467627	0	NA	NA	NA	NA	NA
ENSRNA049467638	0	NA	NA	NA	NA	NA
ENSRNA049467656	0	NA	NA	NA	NA	NA
ENSRNA049467663	0	NA	NA	NA	NA	NA
ENSRNA049467678	0	NA	NA	NA	NA	NA
ENSRNA049467692	0	NA	NA	NA	NA	NA
ENSRNA049467705	0	NA	NA	NA	NA	NA
ENSRNA049467714	0	NA	NA	NA	NA	NA
ENSRNA049467734	0	NA	NA	NA	NA	NA
ENSRNA049467742	0	NA	NA	NA	NA	NA
ENSRNA049467750	0	NA	NA	NA	NA	NA
ENSRNA049467759	0	NA	NA	NA	NA	NA
ENSRNA049467856	0	NA	NA	NA	NA	NA
ENSRNA049467868	0	NA	NA	NA	NA	NA
ENSRNA049467878	0	NA	NA	NA	NA	NA
ENSRNA049467888	0	NA	NA	NA	NA	NA
ENSRNA049467907	0	NA	NA	NA	NA	NA
ENSRNA049467928	0	NA	NA	NA	NA	NA
ENSRNA049468027	0	NA	NA	NA	NA	NA
ENSRNA049468042	0	NA	NA	NA	NA	NA
ENSRNA049468053	0	NA	NA	NA	NA	NA
ENSRNA049468085	0	NA	NA	NA	NA	NA
ENSRNA049468095	0	NA	NA	NA	NA	NA
ENSRNA049468126	0	NA	NA	NA	NA	NA
ENSRNA049468141	0	NA	NA	NA	NA	NA
ENSRNA049468154	0	NA	NA	NA	NA	NA
ENSRNA049468167	0	NA	NA	NA	NA	NA
ENSRNA049468174	0	NA	NA	NA	NA	NA
ENSRNA049468200	0	NA	NA	NA	NA	NA
ENSRNA049468210	0	NA	NA	NA	NA	NA
ENSRNA049468231	0,156038684428747	0,00935064165401089	0,0525813157794688	0,177832021040105	0,858854898991759	0,996715888896318
ENSRNA049468241	0,231241857534324	-0,0154364283135715	0,0525813157794688	-0,293572499750927	0,76908459226813	0,996715888896318
ENSRNA049468277	240,048492838551	-0,361612780222748	0,197648358085231	-1,82957644437811	0,0673132987310652	0,996715888896318
ENSRNA049468369	0	NA	NA	NA	NA	NA
ENSRNA049468376	0	NA	NA	NA	NA	NA
ENSRNA049468389	0	NA	NA	NA	NA	NA
ENSRNA049468398	0	NA	NA	NA	NA	NA
ENSRNA049468413	0	NA	NA	NA	NA	NA
ENSRNA049468427	0	NA	NA	NA	NA	NA
ENSRNA049468443	0	NA	NA	NA	NA	NA
ENSRNA049468467	0	NA	NA	NA	NA	NA
ENSRNA049468596	0	NA	NA	NA	NA	NA
ENSRNA049468618	0	NA	NA	NA	NA	NA
ENSRNA049468640	0	NA	NA	NA	NA	NA
ENSRNA049468652	0	NA	NA	NA	NA	NA
ENSRNA049468687	0	NA	NA	NA	NA	NA
ENSRNA049468702	0	NA	NA	NA	NA	NA
ENSRNA049468709	0	NA	NA	NA	NA	NA
ENSRNA049468722	0	NA	NA	NA	NA	NA
ENSRNA049468744	0	NA	NA	NA	NA	NA
ENSRNA049468767	0	NA	NA	NA	NA	NA
ENSRNA049468891	0	NA	NA	NA	NA	NA
ENSRNA049468898	0	NA	NA	NA	NA	NA
ENSRNA049468908	0	NA	NA	NA	NA	NA
ENSRNA049468923	0	NA	NA	NA	NA	NA
ENSRNA049468957	0	NA	NA	NA	NA	NA
ENSRNA049468966	0	NA	NA	NA	NA	NA
ENSRNA049468980	0	NA	NA	NA	NA	NA
ENSRNA049468993	0	NA	NA	NA	NA	NA
ENSRNA049469003	0	NA	NA	NA	NA	NA
ENSRNA049469014	0	NA	NA	NA	NA	NA
ENSRNA049469025	0	NA	NA	NA	NA	NA
ENSRNA049469147	0,629324660355479	-0,00395815129110325	0,086220023493155	-0,0459075645162342	0,963383924923654	0,997924136790765
ENSRNA049469155	0	NA	NA	NA	NA	NA
ENSRNA049469163	0	NA	NA	NA	NA	NA
ENSRNA049469166	0	NA	NA	NA	NA	NA
ENSRNA049469181	0	NA	NA	NA	NA	NA
ENSRNA049469217	0	NA	NA	NA	NA	NA
ENSRNA049469250	0	NA	NA	NA	NA	NA
ENSRNA049469263	0	NA	NA	NA	NA	NA
ENSRNA049469398	0	NA	NA	NA	NA	NA
ENSRNA049469406	0	NA	NA	NA	NA	NA
ENSRNA049469415	0	NA	NA	NA	NA	NA
ENSRNA049469476	0	NA	NA	NA	NA	NA
ENSRNA049469734	0	NA	NA	NA	NA	NA
ENSRNA049469812	0	NA	NA	NA	NA	NA
ENSRNA049469839	0	NA	NA	NA	NA	NA
ENSRNA049470054	0	NA	NA	NA	NA	NA
ENSRNA049470113	0	NA	NA	NA	NA	NA
ENSRNA049470128	0	NA	NA	NA	NA	NA
ENSRNA049470161	0	NA	NA	NA	NA	NA
ENSRNA049470170	0	NA	NA	NA	NA	NA
ENSRNA049470180	0	NA	NA	NA	NA	NA
ENSRNA049470195	0	NA	NA	NA	NA	NA
ENSRNA049470201	0	NA	NA	NA	NA	NA
ENSRNA049470229	0	NA	NA	NA	NA	NA
ENSRNA049470243	0	NA	NA	NA	NA	NA
ENSRNA049470255	0	NA	NA	NA	NA	NA
ENSRNA049470271	0	NA	NA	NA	NA	NA
ENSRNA049470291	0	NA	NA	NA	NA	NA
ENSRNA049470299	0	NA	NA	NA	NA	NA
ENSRNA049470317	0	NA	NA	NA	NA	NA
ENSRNA049470335	0	NA	NA	NA	NA	NA
ENSRNA049470347	0	NA	NA	NA	NA	NA
ENSRNA049470370	0	NA	NA	NA	NA	NA
ENSRNA049470377	0	NA	NA	NA	NA	NA
ENSRNA049470386	0	NA	NA	NA	NA	NA
ENSRNA049470406	0	NA	NA	NA	NA	NA
ENSRNA049470425	0	NA	NA	NA	NA	NA
ENSRNA049470468	0	NA	NA	NA	NA	NA
ENSRNA049470508	0	NA	NA	NA	NA	NA
ENSRNA049470525	0	NA	NA	NA	NA	NA
ENSRNA049470701	0	NA	NA	NA	NA	NA
ENSRNA049470712	0	NA	NA	NA	NA	NA
ENSRNA049470726	0	NA	NA	NA	NA	NA
ENSRNA049470741	0	NA	NA	NA	NA	NA
ENSRNA049470757	0	NA	NA	NA	NA	NA
ENSRNA049470769	0	NA	NA	NA	NA	NA
ENSRNA049470784	0	NA	NA	NA	NA	NA
ENSRNA049470806	0	NA	NA	NA	NA	NA
ENSRNA049470812	0	NA	NA	NA	NA	NA
ENSRNA049470820	0	NA	NA	NA	NA	NA
ENSRNA049470825	0	NA	NA	NA	NA	NA
ENSRNA049470920	0	NA	NA	NA	NA	NA
ENSRNA049470941	0	NA	NA	NA	NA	NA
ENSRNA049470950	0	NA	NA	NA	NA	NA
ENSRNA049470962	0	NA	NA	NA	NA	NA
ENSRNA049470973	0	NA	NA	NA	NA	NA
ENSRNA049470982	0	NA	NA	NA	NA	NA
ENSRNA049470992	0	NA	NA	NA	NA	NA
ENSRNA049471001	0	NA	NA	NA	NA	NA
ENSRNA049471012	0	NA	NA	NA	NA	NA
ENSRNA049471020	0	NA	NA	NA	NA	NA
ENSRNA049471032	0	NA	NA	NA	NA	NA
ENSRNA049471043	5960,76058013901	-0,281521947788139	0,207798109368259	-1,35478589600268	0,175485781483029	0,996715888896318
ENSRNA049471065	0	NA	NA	NA	NA	NA
ENSRNA049471075	0	NA	NA	NA	NA	NA
ENSRNA049471090	0	NA	NA	NA	NA	NA
ENSRNA049471102	0	NA	NA	NA	NA	NA
ENSRNA049471191	0	NA	NA	NA	NA	NA
ENSRNA049471225	0	NA	NA	NA	NA	NA
ENSRNA049471239	0	NA	NA	NA	NA	NA
ENSRNA049471251	0	NA	NA	NA	NA	NA
ENSRNA049471263	0	NA	NA	NA	NA	NA
ENSRNA049471273	0	NA	NA	NA	NA	NA
ENSRNA049471283	0	NA	NA	NA	NA	NA
ENSRNA049471293	0	NA	NA	NA	NA	NA
ENSRNA049471305	0	NA	NA	NA	NA	NA
ENSRNA049471314	0	NA	NA	NA	NA	NA
ENSRNA049471325	0	NA	NA	NA	NA	NA
ENSRNA049471342	0	NA	NA	NA	NA	NA
ENSRNA049471356	0	NA	NA	NA	NA	NA
ENSRNA049471366	0	NA	NA	NA	NA	NA
ENSRNA049471381	0	NA	NA	NA	NA	NA
ENSRNA049471498	0	NA	NA	NA	NA	NA
ENSRNA049471512	0,142743382875796	-0,0154364283135715	0,0525813157794688	-0,293572499750926	0,76908459226813	0,996715888896318
ENSRNA049471527	0	NA	NA	NA	NA	NA
ENSRNA049471535	0	NA	NA	NA	NA	NA
ENSRNA049471546	0	NA	NA	NA	NA	NA
ENSRNA049471555	0	NA	NA	NA	NA	NA
ENSRNA049471560	0	NA	NA	NA	NA	NA
ENSRNA049471578	0	NA	NA	NA	NA	NA
ENSRNA049471602	0	NA	NA	NA	NA	NA
ENSRNA049471632	0	NA	NA	NA	NA	NA
ENSRNA049471650	0	NA	NA	NA	NA	NA
ENSRNA049471695	0	NA	NA	NA	NA	NA
ENSRNA049471700	0	NA	NA	NA	NA	NA
ENSRNA049471707	0,285486765751593	-0,0278299632973626	0,0525813157794688	-0,529274760146441	0,596614861891992	0,996715888896318
ENSRNA049471715	0	NA	NA	NA	NA	NA
ENSRNA049471723	0	NA	NA	NA	NA	NA
ENSRNA049471743	0	NA	NA	NA	NA	NA
ENSRNA049471755	0	NA	NA	NA	NA	NA
ENSRNA049471772	2,45377758992913	-0,00175883904510336	0,134011483756822	-0,0131245397468695	0,989528432996613	0,999817770038565
ENSRNA049471778	1480,22220716048	-0,0328725966015448	0,176572012143071	-0,18617104830243	0,852310627137846	0,996715888896318
ENSRNA049471791	0	NA	NA	NA	NA	NA
ENSRNA049471802	0	NA	NA	NA	NA	NA
ENSRNA049471835	0	NA	NA	NA	NA	NA
ENSRNA049471844	0	NA	NA	NA	NA	NA
ENSRNA049471864	0	NA	NA	NA	NA	NA
ENSRNA049471882	1688,78163578741	-0,211885838977707	0,169475368616861	-1,25024562983383	0,211209832979158	0,996715888896318
ENSRNA049471985	0	NA	NA	NA	NA	NA
ENSRNA049472003	0	NA	NA	NA	NA	NA
ENSRNA049472018	0	NA	NA	NA	NA	NA
ENSRNA049472036	0	NA	NA	NA	NA	NA
ENSRNA049472044	0	NA	NA	NA	NA	NA
ENSRNA049472058	0	NA	NA	NA	NA	NA
ENSRNA049472073	0	NA	NA	NA	NA	NA
ENSRNA049472089	0	NA	NA	NA	NA	NA
ENSRNA049472108	0	NA	NA	NA	NA	NA
ENSRNA049472120	0	NA	NA	NA	NA	NA
ENSRNA049472132	0	NA	NA	NA	NA	NA
ENSRNA049472144	0	NA	NA	NA	NA	NA
ENSRNA049472154	0	NA	NA	NA	NA	NA
ENSRNA049472167	0	NA	NA	NA	NA	NA
ENSRNA049472178	0	NA	NA	NA	NA	NA
ENSRNA049472195	0	NA	NA	NA	NA	NA
ENSRNA049472208	0	NA	NA	NA	NA	NA
ENSRNA049472220	0	NA	NA	NA	NA	NA
ENSRNA049472231	0	NA	NA	NA	NA	NA
ENSRNA049472287	0	NA	NA	NA	NA	NA
ENSRNA049472320	0	NA	NA	NA	NA	NA
ENSRNA049472329	0	NA	NA	NA	NA	NA
ENSRNA049472337	0	NA	NA	NA	NA	NA
ENSRNA049472341	0	NA	NA	NA	NA	NA
ENSRNA049472354	0	NA	NA	NA	NA	NA
ENSRNA049472419	0	NA	NA	NA	NA	NA
ENSRNA049472429	0	NA	NA	NA	NA	NA
ENSRNA049472455	0	NA	NA	NA	NA	NA
ENSRNA049472463	0,374354726588262	-0,00429323495699963	0,0622891647139281	-0,0689242659893888	0,945049902980752	0,996715888896318
ENSRNA049472477	0	NA	NA	NA	NA	NA
ENSRNA049472487	0,300105210144079	0,0263214462273122	0,0577719876497995	0,455609150698896	0,648671061722521	0,996715888896318
ENSRNA049472500	0	NA	NA	NA	NA	NA
ENSRNA049472510	0	NA	NA	NA	NA	NA
ENSRNA049472523	0	NA	NA	NA	NA	NA
ENSRNA049472532	0	NA	NA	NA	NA	NA
ENSRNA049472543	0	NA	NA	NA	NA	NA
ENSRNA049472556	59,4397010941779	-0,595874552903403	0,230778550871647	-2,58201878230361	0,00982242390659224	0,996715888896318
ENSRNA049472570	0	NA	NA	NA	NA	NA
ENSRNA049472690	0	NA	NA	NA	NA	NA
ENSRNA049472701	0	NA	NA	NA	NA	NA
ENSRNA049472720	0	NA	NA	NA	NA	NA
ENSRNA049472737	0	NA	NA	NA	NA	NA
ENSRNA049472745	0	NA	NA	NA	NA	NA
ENSRNA049472760	0	NA	NA	NA	NA	NA
ENSRNA049472768	0	NA	NA	NA	NA	NA
ENSRNA049472772	0	NA	NA	NA	NA	NA
ENSRNA049472779	0	NA	NA	NA	NA	NA
ENSRNA049472788	0	NA	NA	NA	NA	NA
ENSRNA049472799	0	NA	NA	NA	NA	NA
ENSRNA049472807	0	NA	NA	NA	NA	NA
ENSRNA049472886	0	NA	NA	NA	NA	NA
ENSRNA049472894	0	NA	NA	NA	NA	NA
ENSRNA049472901	0	NA	NA	NA	NA	NA
ENSRNA049472907	0	NA	NA	NA	NA	NA
ENSRNA049472915	0	NA	NA	NA	NA	NA
ENSRNA049472923	0	NA	NA	NA	NA	NA
ENSRNA049472947	0	NA	NA	NA	NA	NA
ENSRNA049472954	0	NA	NA	NA	NA	NA
ENSRNA049472964	0	NA	NA	NA	NA	NA
ENSRNA049472976	0	NA	NA	NA	NA	NA
ENSRNA049472987	0	NA	NA	NA	NA	NA
ENSRNA049472998	0	NA	NA	NA	NA	NA
ENSRNA049473016	0	NA	NA	NA	NA	NA
ENSRNA049473030	0	NA	NA	NA	NA	NA
ENSRNA049473038	0	NA	NA	NA	NA	NA
ENSRNA049473047	0	NA	NA	NA	NA	NA
ENSRNA049473057	0	NA	NA	NA	NA	NA
ENSRNA049473071	0	NA	NA	NA	NA	NA
ENSRNA049473086	0	NA	NA	NA	NA	NA
ENSRNA049473108	0	NA	NA	NA	NA	NA
ENSRNA049473120	0	NA	NA	NA	NA	NA
ENSRNA049473128	0	NA	NA	NA	NA	NA
ENSRNA049473141	0	NA	NA	NA	NA	NA
ENSRNA049473150	0	NA	NA	NA	NA	NA
ENSRNA049473157	0	NA	NA	NA	NA	NA
ENSRNA049473164	0	NA	NA	NA	NA	NA
ENSRNA049473172	0	NA	NA	NA	NA	NA
ENSRNA049473180	0	NA	NA	NA	NA	NA
ENSRNA049473196	0	NA	NA	NA	NA	NA
ENSRNA049473206	0	NA	NA	NA	NA	NA
ENSRNA049473214	0	NA	NA	NA	NA	NA
ENSRNA049473223	0	NA	NA	NA	NA	NA
ENSRNA049473229	0	NA	NA	NA	NA	NA
ENSRNA049473235	0	NA	NA	NA	NA	NA
ENSRNA049473244	0	NA	NA	NA	NA	NA
ENSRNA049473255	0	NA	NA	NA	NA	NA
ENSRNA049473260	0	NA	NA	NA	NA	NA
ENSRNA049473266	0	NA	NA	NA	NA	NA
ENSRNA049473272	0	NA	NA	NA	NA	NA
ENSRNA049473325	0	NA	NA	NA	NA	NA
ENSRNA049473335	0	NA	NA	NA	NA	NA
ENSRNA049473340	0	NA	NA	NA	NA	NA
ENSRNA049473348	0	NA	NA	NA	NA	NA
ENSRNA049473358	0	NA	NA	NA	NA	NA
ENSRNA049473366	0	NA	NA	NA	NA	NA
ENSRNA049473373	0	NA	NA	NA	NA	NA
ENSRNA049473384	0	NA	NA	NA	NA	NA
ENSRNA049473392	0	NA	NA	NA	NA	NA
ENSRNA049473406	0	NA	NA	NA	NA	NA
ENSRNA049473411	0	NA	NA	NA	NA	NA
ENSRNA049473424	0	NA	NA	NA	NA	NA
ENSRNA049473437	0	NA	NA	NA	NA	NA
ENSRNA049473446	0	NA	NA	NA	NA	NA
ENSRNA049473455	0	NA	NA	NA	NA	NA
ENSRNA049473485	0	NA	NA	NA	NA	NA
ENSRNA049473568	0	NA	NA	NA	NA	NA
ENSRNA049473582	0	NA	NA	NA	NA	NA
ENSRNA049473596	0	NA	NA	NA	NA	NA
ENSRNA049473610	0	NA	NA	NA	NA	NA
ENSRNA049473620	0	NA	NA	NA	NA	NA
ENSRNA049473627	0	NA	NA	NA	NA	NA
ENSRNA049473635	0	NA	NA	NA	NA	NA
ENSRNA049473641	0	NA	NA	NA	NA	NA
ENSRNA049473653	0	NA	NA	NA	NA	NA
ENSRNA049473661	0	NA	NA	NA	NA	NA
ENSRNA049473675	0	NA	NA	NA	NA	NA
ENSRNA049473712	0	NA	NA	NA	NA	NA
ENSRNA049473777	0	NA	NA	NA	NA	NA
ENSRNA049473801	0	NA	NA	NA	NA	NA
ENSRNA049473820	0	NA	NA	NA	NA	NA
ENSRNA049473842	0	NA	NA	NA	NA	NA
ENSRNA049473850	0	NA	NA	NA	NA	NA
ENSRNA049473859	0	NA	NA	NA	NA	NA
ENSRNA049473866	0	NA	NA	NA	NA	NA
ENSRNA049473876	0	NA	NA	NA	NA	NA
ENSRNA049473879	0	NA	NA	NA	NA	NA
ENSRNA049473887	0	NA	NA	NA	NA	NA
ENSRNA049473893	0	NA	NA	NA	NA	NA
ENSRNA049473899	0	NA	NA	NA	NA	NA
ENSRNA049473908	0	NA	NA	NA	NA	NA
ENSRNA049473918	0	NA	NA	NA	NA	NA
ENSRNA049473927	0	NA	NA	NA	NA	NA
ENSRNA049473941	0	NA	NA	NA	NA	NA
ENSRNA049474010	0	NA	NA	NA	NA	NA
ENSRNA049474027	0	NA	NA	NA	NA	NA
ENSRNA049474032	0	NA	NA	NA	NA	NA
ENSRNA049474042	0	NA	NA	NA	NA	NA
ENSRNA049474050	0,316663121014734	-0,0038314364695166	0,0589024117314017	-0,0650471917344942	0,948136426216724	0,996715888896318
ENSRNA049474061	0	NA	NA	NA	NA	NA
ENSRNA049474076	0	NA	NA	NA	NA	NA
ENSRNA049474088	0	NA	NA	NA	NA	NA
ENSRNA049474102	0	NA	NA	NA	NA	NA
ENSRNA049474111	0	NA	NA	NA	NA	NA
ENSRNA049474115	0	NA	NA	NA	NA	NA
ENSRNA049474126	0,867275824563766	-0,100108017984627	0,0833691166428704	-1,20078060096836	0,229836318774635	0,996715888896318
ENSRNA049474136	0	NA	NA	NA	NA	NA
ENSRNA049474195	0	NA	NA	NA	NA	NA
ENSRNA049474199	0	NA	NA	NA	NA	NA
ENSRNA049474205	0	NA	NA	NA	NA	NA
ENSRNA049474213	0	NA	NA	NA	NA	NA
ENSRNA049474217	0	NA	NA	NA	NA	NA
ENSRNA049474225	0	NA	NA	NA	NA	NA
ENSRNA049474232	0	NA	NA	NA	NA	NA
ENSRNA049474241	0	NA	NA	NA	NA	NA
ENSRNA049474244	0	NA	NA	NA	NA	NA
ENSRNA049474253	0	NA	NA	NA	NA	NA
ENSRNA049474262	0	NA	NA	NA	NA	NA
ENSRNA049474273	0	NA	NA	NA	NA	NA
ENSRNA049474276	0	NA	NA	NA	NA	NA
ENSRNA049474279	0	NA	NA	NA	NA	NA
ENSRNA049474284	0	NA	NA	NA	NA	NA
ENSRNA049474289	0	NA	NA	NA	NA	NA
ENSRNA049474295	0	NA	NA	NA	NA	NA
ENSRNA049474304	0	NA	NA	NA	NA	NA
ENSRNA049474311	0	NA	NA	NA	NA	NA
ENSRNA049474318	0	NA	NA	NA	NA	NA
ENSRNA049474324	0	NA	NA	NA	NA	NA
ENSRNA049474335	0	NA	NA	NA	NA	NA
ENSRNA049474343	0	NA	NA	NA	NA	NA
ENSRNA049474354	0	NA	NA	NA	NA	NA
ENSRNA049474361	0	NA	NA	NA	NA	NA
ENSRNA049474373	0	NA	NA	NA	NA	NA
ENSRNA049474379	0	NA	NA	NA	NA	NA
ENSRNA049474385	0	NA	NA	NA	NA	NA
ENSRNA049474391	0	NA	NA	NA	NA	NA
ENSRNA049474398	0	NA	NA	NA	NA	NA
ENSRNA049474408	0	NA	NA	NA	NA	NA
ENSRNA049474419	0	NA	NA	NA	NA	NA
ENSRNA049474426	0	NA	NA	NA	NA	NA
ENSRNA049474432	0	NA	NA	NA	NA	NA
ENSRNA049474437	0	NA	NA	NA	NA	NA
ENSRNA049474445	0	NA	NA	NA	NA	NA
ENSRNA049474451	0	NA	NA	NA	NA	NA
ENSRNA049474453	0	NA	NA	NA	NA	NA
ENSRNA049474460	0	NA	NA	NA	NA	NA
ENSRNA049474468	0	NA	NA	NA	NA	NA
ENSRNA049474472	0	NA	NA	NA	NA	NA
ENSRNA049474478	0	NA	NA	NA	NA	NA
ENSRNA049474481	0	NA	NA	NA	NA	NA
ENSRNA049474489	0	NA	NA	NA	NA	NA
ENSRNA049474495	0	NA	NA	NA	NA	NA
ENSRNA049474500	0	NA	NA	NA	NA	NA
ENSRNA049474505	0	NA	NA	NA	NA	NA
ENSRNA049474511	0	NA	NA	NA	NA	NA
ENSRNA049474521	0	NA	NA	NA	NA	NA
ENSRNA049474528	0	NA	NA	NA	NA	NA
ENSRNA049474533	0	NA	NA	NA	NA	NA
ENSRNA049474537	0	NA	NA	NA	NA	NA
ENSRNA049474544	0	NA	NA	NA	NA	NA
ENSRNA049474549	0	NA	NA	NA	NA	NA
ENSRNA049474557	0	NA	NA	NA	NA	NA
ENSRNA049474563	0	NA	NA	NA	NA	NA
ENSRNA049474566	0	NA	NA	NA	NA	NA
ENSRNA049474570	0	NA	NA	NA	NA	NA
ENSRNA049474577	0	NA	NA	NA	NA	NA
ENSRNA049474581	0	NA	NA	NA	NA	NA
ENSRNA049474586	0	NA	NA	NA	NA	NA
ENSRNA049474588	0	NA	NA	NA	NA	NA
ENSRNA049474592	0	NA	NA	NA	NA	NA
ENSRNA049474596	0	NA	NA	NA	NA	NA
ENSRNA049474603	0	NA	NA	NA	NA	NA
ENSRNA049474608	0	NA	NA	NA	NA	NA
ENSRNA049474612	0	NA	NA	NA	NA	NA
ENSRNA049474615	0	NA	NA	NA	NA	NA
ENSRNA049474617	0	NA	NA	NA	NA	NA
ENSRNA049474620	0	NA	NA	NA	NA	NA
ENSRNA049474625	0	NA	NA	NA	NA	NA
ENSRNA049474629	0	NA	NA	NA	NA	NA
ENSRNA049474635	0	NA	NA	NA	NA	NA
ENSRNA049474644	0	NA	NA	NA	NA	NA
ENSRNA049474651	0	NA	NA	NA	NA	NA
ENSRNA049474657	0	NA	NA	NA	NA	NA
ENSRNA049474662	0	NA	NA	NA	NA	NA
ENSRNA049474667	0	NA	NA	NA	NA	NA
ENSRNA049474676	0	NA	NA	NA	NA	NA
ENSRNA049474682	0	NA	NA	NA	NA	NA
ENSRNA049474689	0	NA	NA	NA	NA	NA
ENSRNA049474690	0	NA	NA	NA	NA	NA
ENSRNA049474694	0	NA	NA	NA	NA	NA
ENSRNA049474700	0	NA	NA	NA	NA	NA
ENSRNA049474705	0	NA	NA	NA	NA	NA
ENSRNA049474711	0	NA	NA	NA	NA	NA
ENSRNA049474719	0	NA	NA	NA	NA	NA
ENSRNA049474721	0	NA	NA	NA	NA	NA
ENSRNA049474726	0	NA	NA	NA	NA	NA
ENSRNA049474731	0	NA	NA	NA	NA	NA
ENSRNA049474738	0	NA	NA	NA	NA	NA
ENSRNA049474743	0	NA	NA	NA	NA	NA
ENSRNA049474749	0	NA	NA	NA	NA	NA
ENSRNA049474756	0	NA	NA	NA	NA	NA
ENSRNA049474763	0	NA	NA	NA	NA	NA
ENSRNA049474769	0	NA	NA	NA	NA	NA
ENSRNA049474776	0	NA	NA	NA	NA	NA
ENSRNA049474783	0	NA	NA	NA	NA	NA
ENSRNA049474790	0	NA	NA	NA	NA	NA
ENSRNA049474797	0	NA	NA	NA	NA	NA
ENSRNA049474808	0	NA	NA	NA	NA	NA
ENSRNA049474817	0	NA	NA	NA	NA	NA
ENSRNA049474826	0	NA	NA	NA	NA	NA
ENSRNA049474835	0	NA	NA	NA	NA	NA
ENSRNA049474841	0	NA	NA	NA	NA	NA
ENSRNA049474845	0	NA	NA	NA	NA	NA
ENSRNA049474854	0	NA	NA	NA	NA	NA
ENSRNA049474857	0	NA	NA	NA	NA	NA
ENSRNA049474863	0	NA	NA	NA	NA	NA
ENSRNA049474871	0	NA	NA	NA	NA	NA
ENSRNA049474875	0	NA	NA	NA	NA	NA
ENSRNA049474883	0	NA	NA	NA	NA	NA
ENSRNA049474886	0	NA	NA	NA	NA	NA
ENSRNA049474895	0	NA	NA	NA	NA	NA
ENSRNA049474899	0	NA	NA	NA	NA	NA
ENSRNA049474905	0	NA	NA	NA	NA	NA
ENSRNA049474906	0	NA	NA	NA	NA	NA
ENSRNA049474912	0	NA	NA	NA	NA	NA
ENSRNA049474921	0	NA	NA	NA	NA	NA
ENSRNA049474928	0	NA	NA	NA	NA	NA
ENSRNA049474932	0	NA	NA	NA	NA	NA
ENSRNA049474934	0	NA	NA	NA	NA	NA
ENSRNA049474938	0	NA	NA	NA	NA	NA
ENSRNA049474942	0	NA	NA	NA	NA	NA
ENSRNA049474949	0	NA	NA	NA	NA	NA
ENSRNA049474951	0	NA	NA	NA	NA	NA
ENSRNA049474955	0	NA	NA	NA	NA	NA
ENSRNA049474961	0	NA	NA	NA	NA	NA
ENSRNA049474965	0	NA	NA	NA	NA	NA
ENSRNA049474970	0	NA	NA	NA	NA	NA
ENSRNA049474978	0	NA	NA	NA	NA	NA
ENSRNA049474984	0	NA	NA	NA	NA	NA
ENSRNA049474990	0	NA	NA	NA	NA	NA
ENSRNA049474998	0	NA	NA	NA	NA	NA
ENSRNA049475007	0	NA	NA	NA	NA	NA
ENSRNA049475012	0	NA	NA	NA	NA	NA
ENSRNA049475022	0	NA	NA	NA	NA	NA
ENSRNA049475029	0	NA	NA	NA	NA	NA
ENSRNA049475035	0	NA	NA	NA	NA	NA
ENSRNA049475041	0	NA	NA	NA	NA	NA
ENSRNA049475051	0	NA	NA	NA	NA	NA
ENSRNA049475060	0	NA	NA	NA	NA	NA
ENSRNA049475065	0	NA	NA	NA	NA	NA
ENSRNA049475072	0	NA	NA	NA	NA	NA
ENSRNA049475076	0	NA	NA	NA	NA	NA
ENSRNA049475084	0	NA	NA	NA	NA	NA
ENSRNA049475088	0	NA	NA	NA	NA	NA
ENSRNA049475096	0	NA	NA	NA	NA	NA
ENSRNA049475103	0	NA	NA	NA	NA	NA
ENSRNA049475107	0	NA	NA	NA	NA	NA
ENSRNA049475114	0	NA	NA	NA	NA	NA
ENSRNA049475120	0	NA	NA	NA	NA	NA
ENSRNA049475126	0	NA	NA	NA	NA	NA
ENSRNA049475134	0	NA	NA	NA	NA	NA
ENSRNA049475139	0	NA	NA	NA	NA	NA
ENSRNA049475144	0	NA	NA	NA	NA	NA
ENSRNA049475147	0	NA	NA	NA	NA	NA
ENSRNA049475154	0	NA	NA	NA	NA	NA
ENSRNA049475159	0	NA	NA	NA	NA	NA
ENSRNA049475162	0	NA	NA	NA	NA	NA
ENSRNA049475165	0	NA	NA	NA	NA	NA
ENSRNA049475169	0	NA	NA	NA	NA	NA
ENSRNA049475177	0	NA	NA	NA	NA	NA
ENSRNA049475180	0	NA	NA	NA	NA	NA
ENSRNA049475188	0	NA	NA	NA	NA	NA
ENSRNA049475192	0	NA	NA	NA	NA	NA
ENSRNA049475194	0	NA	NA	NA	NA	NA
ENSRNA049475196	0	NA	NA	NA	NA	NA
ENSRNA049475198	0	NA	NA	NA	NA	NA
ENSRNA049475204	0	NA	NA	NA	NA	NA
ENSRNA049475210	0	NA	NA	NA	NA	NA
ENSRNA049475215	0	NA	NA	NA	NA	NA
ENSRNA049475220	0	NA	NA	NA	NA	NA
ENSRNA049475225	0	NA	NA	NA	NA	NA
ENSRNA049475228	0	NA	NA	NA	NA	NA
ENSRNA049475231	0	NA	NA	NA	NA	NA
ENSRNA049475235	0	NA	NA	NA	NA	NA
ENSRNA049475240	0	NA	NA	NA	NA	NA
ENSRNA049475244	0	NA	NA	NA	NA	NA
ENSRNA049475249	0	NA	NA	NA	NA	NA
ENSRNA049475253	0	NA	NA	NA	NA	NA
ENSRNA049475259	0	NA	NA	NA	NA	NA
ENSRNA049475265	0	NA	NA	NA	NA	NA
ENSRNA049475270	0	NA	NA	NA	NA	NA
ENSRNA049475277	0	NA	NA	NA	NA	NA
ENSRNA049475281	0	NA	NA	NA	NA	NA
ENSRNA049475285	0	NA	NA	NA	NA	NA
ENSRNA049475289	0	NA	NA	NA	NA	NA
ENSRNA049475294	0	NA	NA	NA	NA	NA
ENSRNA049475298	0	NA	NA	NA	NA	NA
ENSRNA049475304	0	NA	NA	NA	NA	NA
ENSRNA049475310	0	NA	NA	NA	NA	NA
ENSRNA049475313	0	NA	NA	NA	NA	NA
ENSRNA049475320	0	NA	NA	NA	NA	NA
ENSRNA049475326	0	NA	NA	NA	NA	NA
ENSRNA049475333	0	NA	NA	NA	NA	NA
ENSRNA049475337	0	NA	NA	NA	NA	NA
ENSRNA049475342	0	NA	NA	NA	NA	NA
ENSRNA049475351	0	NA	NA	NA	NA	NA
ENSRNA049475354	0	NA	NA	NA	NA	NA
ENSRNA049475361	0	NA	NA	NA	NA	NA
ENSRNA049475368	0	NA	NA	NA	NA	NA
ENSRNA049475374	0	NA	NA	NA	NA	NA
ENSRNA049475382	0	NA	NA	NA	NA	NA
ENSRNA049475389	0	NA	NA	NA	NA	NA
ENSRNA049475395	0	NA	NA	NA	NA	NA
ENSRNA049475403	0	NA	NA	NA	NA	NA
ENSRNA049475412	0	NA	NA	NA	NA	NA
ENSRNA049475415	0	NA	NA	NA	NA	NA
ENSRNA049475420	0	NA	NA	NA	NA	NA
ENSRNA049475428	0	NA	NA	NA	NA	NA
ENSRNA049475433	0	NA	NA	NA	NA	NA
ENSRNA049475440	0	NA	NA	NA	NA	NA
ENSRNA049475447	0	NA	NA	NA	NA	NA
ENSRNA049475452	0	NA	NA	NA	NA	NA
ENSRNA049475454	0	NA	NA	NA	NA	NA
ENSRNA049475460	0	NA	NA	NA	NA	NA
ENSRNA049475465	0	NA	NA	NA	NA	NA
ENSRNA049475469	0	NA	NA	NA	NA	NA
ENSRNA049475480	0	NA	NA	NA	NA	NA
ENSRNA049475489	0	NA	NA	NA	NA	NA
ENSRNA049475500	0	NA	NA	NA	NA	NA
ENSRNA049475575	0	NA	NA	NA	NA	NA
ENSRNA049475592	0	NA	NA	NA	NA	NA
ENSRNA049475602	0	NA	NA	NA	NA	NA
ENSRNA049475619	0	NA	NA	NA	NA	NA
ENSRNA049475631	0	NA	NA	NA	NA	NA
ENSRNA049475677	0	NA	NA	NA	NA	NA
ENSRNA049475684	0	NA	NA	NA	NA	NA
ENSRNA049475689	0	NA	NA	NA	NA	NA
ENSRNA049475695	0	NA	NA	NA	NA	NA
ENSRNA049475701	0	NA	NA	NA	NA	NA
ENSRNA049475715	0	NA	NA	NA	NA	NA
ENSRNA049475720	0	NA	NA	NA	NA	NA
ENSRNA049475726	0	NA	NA	NA	NA	NA
ENSRNA049475731	0	NA	NA	NA	NA	NA
ENSRNA049475757	2,44797443012389	-0,232308024843106	0,141670515254948	-1,63977680482808	0,101051582671401	0,996715888896318
ENSRNA049475823	0	NA	NA	NA	NA	NA
ENSRNA049475834	0	NA	NA	NA	NA	NA
ENSRNA049475843	0	NA	NA	NA	NA	NA
ENSRNA049475857	0	NA	NA	NA	NA	NA
ENSRNA049475862	0	NA	NA	NA	NA	NA
ENSRNA049475919	0	NA	NA	NA	NA	NA
ENSRNA049475930	0	NA	NA	NA	NA	NA
ENSRNA049475944	0,462483715068647	-0,0359223393096177	0,0596254422840794	-0,602466630578091	0,546863569032005	0,996715888896318
ENSRNA049475950	0	NA	NA	NA	NA	NA
ENSRNA049475955	0	NA	NA	NA	NA	NA
ENSRNA049475964	0	NA	NA	NA	NA	NA
ENSRNA049475971	0	NA	NA	NA	NA	NA
ENSRNA049476044	0	NA	NA	NA	NA	NA
ENSRNA049476058	0	NA	NA	NA	NA	NA
ENSRNA049476067	0	NA	NA	NA	NA	NA
ENSRNA049476078	0	NA	NA	NA	NA	NA
ENSRNA049476083	0	NA	NA	NA	NA	NA
ENSRNA049476086	0	NA	NA	NA	NA	NA
ENSRNA049476096	0	NA	NA	NA	NA	NA
ENSRNA049476104	0	NA	NA	NA	NA	NA
ENSRNA049476114	0	NA	NA	NA	NA	NA
ENSRNA049476183	0	NA	NA	NA	NA	NA
ENSRNA049476188	0	NA	NA	NA	NA	NA
ENSRNA049476201	0	NA	NA	NA	NA	NA
ENSRNA049476209	0	NA	NA	NA	NA	NA
ENSRNA049476255	0	NA	NA	NA	NA	NA
ENSRNA049476265	0	NA	NA	NA	NA	NA
ENSRNA049476273	0	NA	NA	NA	NA	NA
ENSRNA049476286	0	NA	NA	NA	NA	NA
ENSRNA049476289	0	NA	NA	NA	NA	NA
ENSRNA049476293	0	NA	NA	NA	NA	NA
ENSRNA049476301	0	NA	NA	NA	NA	NA
ENSRNA049476307	0	NA	NA	NA	NA	NA
ENSRNA049476316	0	NA	NA	NA	NA	NA
ENSRNA049476319	0	NA	NA	NA	NA	NA
ENSRNA049476324	0	NA	NA	NA	NA	NA
ENSRNA049476335	0	NA	NA	NA	NA	NA
ENSRNA049476340	0	NA	NA	NA	NA	NA
ENSRNA049476352	0	NA	NA	NA	NA	NA
ENSRNA049476356	0	NA	NA	NA	NA	NA
ENSRNA049476364	0	NA	NA	NA	NA	NA
ENSRNA049476388	0	NA	NA	NA	NA	NA
ENSRNA049476404	0	NA	NA	NA	NA	NA
ENSRNA049476411	0	NA	NA	NA	NA	NA
ENSRNA049476419	0	NA	NA	NA	NA	NA
ENSRNA049476430	0	NA	NA	NA	NA	NA
ENSRNA049476437	0	NA	NA	NA	NA	NA
ENSRNA049476444	0	NA	NA	NA	NA	NA
ENSRNA049476447	0	NA	NA	NA	NA	NA
ENSRNA049476452	0	NA	NA	NA	NA	NA
ENSRNA049476493	0	NA	NA	NA	NA	NA
ENSRNA049476498	0	NA	NA	NA	NA	NA
ENSRNA049476502	0	NA	NA	NA	NA	NA
ENSRNA049476508	0	NA	NA	NA	NA	NA
ENSRNA049476514	0	NA	NA	NA	NA	NA
ENSRNA049476519	0	NA	NA	NA	NA	NA
ENSRNA049476535	0	NA	NA	NA	NA	NA
ENSRNA049761202	0	NA	NA	NA	NA	NA
ENSRNA049761204	0	NA	NA	NA	NA	NA
ENSRNA049761207	0	NA	NA	NA	NA	NA
ENSRNA049761210	0	NA	NA	NA	NA	NA
ENSRNA049761212	0	NA	NA	NA	NA	NA
ENSRNA049761214	0	NA	NA	NA	NA	NA
ENSRNA049761216	0	NA	NA	NA	NA	NA
ENSRNA049761424	0	NA	NA	NA	NA	NA
ENSRNA049761426	0	NA	NA	NA	NA	NA
ENSRNA049761428	0	NA	NA	NA	NA	NA
ENSRNA049761430	0	NA	NA	NA	NA	NA
ENSRNA049761432	0	NA	NA	NA	NA	NA
ENSRNA049761434	0	NA	NA	NA	NA	NA
ENSRNA049761436	0	NA	NA	NA	NA	NA
EPlORYSAT000373567	0	NA	NA	NA	NA	NA
EPlORYSAT000373575	0	NA	NA	NA	NA	NA
EPlORYSAT000373605	0	NA	NA	NA	NA	NA
EPlORYSAT000373608	0	NA	NA	NA	NA	NA
EPlORYSAT000373609	0	NA	NA	NA	NA	NA
EPlORYSAT000373610	0	NA	NA	NA	NA	NA
EPlORYSAT000373611	0	NA	NA	NA	NA	NA
EPlORYSAT000373612	0	NA	NA	NA	NA	NA
EPlORYSAT000373613	0	NA	NA	NA	NA	NA
EPlORYSAT000373614	0	NA	NA	NA	NA	NA
EPlORYSAT000373615	0	NA	NA	NA	NA	NA
EPlORYSAT000373616	0	NA	NA	NA	NA	NA
EPlORYSAT000373617	0	NA	NA	NA	NA	NA
EPlORYSAT000373618	0	NA	NA	NA	NA	NA
EPlORYSAT000373619	0	NA	NA	NA	NA	NA
EPlORYSAT000373620	0	NA	NA	NA	NA	NA
EPlORYSAT000373621	0	NA	NA	NA	NA	NA
EPlORYSAT000373622	0	NA	NA	NA	NA	NA
EPlORYSAT000373623	0	NA	NA	NA	NA	NA
EPlORYSAT000373624	0	NA	NA	NA	NA	NA
EPlORYSAT000373625	0	NA	NA	NA	NA	NA
EPlORYSAT000373626	0	NA	NA	NA	NA	NA
EPlORYSAT000373627	0	NA	NA	NA	NA	NA
EPlORYSAT000373628	0	NA	NA	NA	NA	NA
EPlORYSAT000373629	0	NA	NA	NA	NA	NA
EPlORYSAT000373630	0	NA	NA	NA	NA	NA
EPlORYSAT000373631	0	NA	NA	NA	NA	NA
EPlORYSAT000373632	0	NA	NA	NA	NA	NA
EPlORYSAT000373633	0	NA	NA	NA	NA	NA
EPlORYSAT000373634	0	NA	NA	NA	NA	NA
EPlORYSAT000373635	0	NA	NA	NA	NA	NA
EPlORYSAT000373636	0	NA	NA	NA	NA	NA
EPlORYSAT000373637	0	NA	NA	NA	NA	NA
EPlORYSAT000373638	0	NA	NA	NA	NA	NA
EPlORYSAT000373639	0	NA	NA	NA	NA	NA
EPlORYSAT000373640	0	NA	NA	NA	NA	NA
EPlORYSAT000373641	0	NA	NA	NA	NA	NA
EPlORYSAT000373642	0	NA	NA	NA	NA	NA
EPlORYSAT000373643	0	NA	NA	NA	NA	NA
EPlORYSAT000373644	0	NA	NA	NA	NA	NA
EPlORYSAT000373645	0	NA	NA	NA	NA	NA
EPlORYSAT000373646	0	NA	NA	NA	NA	NA
EPlORYSAT000373647	0	NA	NA	NA	NA	NA
EPlORYSAT000373648	0	NA	NA	NA	NA	NA
EPlORYSAT000373649	0	NA	NA	NA	NA	NA
EPlORYSAT000373650	0	NA	NA	NA	NA	NA
EPlORYSAT000373651	0	NA	NA	NA	NA	NA
EPlORYSAT000373652	0	NA	NA	NA	NA	NA
EPlORYSAT000373653	0	NA	NA	NA	NA	NA
EPlORYSAT000373654	0	NA	NA	NA	NA	NA
EPlORYSAT000373655	0	NA	NA	NA	NA	NA
EPlORYSAT000373656	0	NA	NA	NA	NA	NA
EPlORYSAT000373657	0	NA	NA	NA	NA	NA
EPlORYSAT000373658	0	NA	NA	NA	NA	NA
EPlORYSAT000373659	0	NA	NA	NA	NA	NA
EPlORYSAT000373660	0	NA	NA	NA	NA	NA
EPlORYSAT000373661	0	NA	NA	NA	NA	NA
EPlORYSAT000373662	0	NA	NA	NA	NA	NA
EPlORYSAT000373663	0	NA	NA	NA	NA	NA
EPlORYSAT000373664	0	NA	NA	NA	NA	NA
EPlORYSAT000373665	0	NA	NA	NA	NA	NA
EPlORYSAT000373666	0	NA	NA	NA	NA	NA
EPlORYSAT000373667	0	NA	NA	NA	NA	NA
EPlORYSAT000373668	0	NA	NA	NA	NA	NA
EPlORYSAT000373669	0	NA	NA	NA	NA	NA
EPlORYSAT000373670	0	NA	NA	NA	NA	NA
EPlORYSAT000373671	0	NA	NA	NA	NA	NA
EPlORYSAT000373672	0	NA	NA	NA	NA	NA
EPlORYSAT000373673	0	NA	NA	NA	NA	NA
EPlORYSAT000373782	0	NA	NA	NA	NA	NA
EPlORYSAT000373783	0	NA	NA	NA	NA	NA
EPlORYSAT000373784	0	NA	NA	NA	NA	NA
EPlORYSAT000373785	0	NA	NA	NA	NA	NA
EPlORYSAT000373786	0	NA	NA	NA	NA	NA
EPlORYSAT000373787	0	NA	NA	NA	NA	NA
EPlORYSAT000373788	0	NA	NA	NA	NA	NA
EPlORYSAT000373789	0	NA	NA	NA	NA	NA
EPlORYSAT000373790	0	NA	NA	NA	NA	NA
EPlORYSAT000373791	0	NA	NA	NA	NA	NA
EPlORYSAT000373792	0	NA	NA	NA	NA	NA
EPlORYSAT000373793	0	NA	NA	NA	NA	NA
EPlORYSAT000373794	0	NA	NA	NA	NA	NA
EPlORYSAT000373795	0	NA	NA	NA	NA	NA
EPlORYSAT000373796	0	NA	NA	NA	NA	NA
EPlORYSAT000373797	0	NA	NA	NA	NA	NA
EPlORYSAT000373798	0	NA	NA	NA	NA	NA
EPlORYSAT000373799	0	NA	NA	NA	NA	NA
EPlORYSAT000373800	0	NA	NA	NA	NA	NA
EPlORYSAT000373801	0	NA	NA	NA	NA	NA
EPlORYSAT000373802	0	NA	NA	NA	NA	NA
EPlORYSAT000373803	0	NA	NA	NA	NA	NA
EPlORYSAT000373804	0	NA	NA	NA	NA	NA
EPlORYSAT000373805	0	NA	NA	NA	NA	NA
EPlORYSAT000373806	0	NA	NA	NA	NA	NA
EPlORYSAT000373807	0	NA	NA	NA	NA	NA
EPlORYSAT000373808	0	NA	NA	NA	NA	NA
EPlORYSAT000373809	0	NA	NA	NA	NA	NA
EPlORYSAT000373810	0	NA	NA	NA	NA	NA
EPlORYSAT000373811	0	NA	NA	NA	NA	NA
EPlORYSAT000373812	0	NA	NA	NA	NA	NA
EPlORYSAT000373813	0	NA	NA	NA	NA	NA
EPlORYSAT000373814	0	NA	NA	NA	NA	NA
EPlORYSAT000373815	0	NA	NA	NA	NA	NA
EPlORYSAT000373816	0	NA	NA	NA	NA	NA
EPlORYSAT000373817	0	NA	NA	NA	NA	NA
EPlORYSAT000373818	0	NA	NA	NA	NA	NA
EPlORYSAT000373819	0	NA	NA	NA	NA	NA
EPlORYSAT000373820	0	NA	NA	NA	NA	NA
EPlORYSAT000373821	0	NA	NA	NA	NA	NA
EPlORYSAT000373822	0	NA	NA	NA	NA	NA
EPlORYSAT000373823	0	NA	NA	NA	NA	NA
EPlORYSAT000373824	0	NA	NA	NA	NA	NA
EPlORYSAT000373825	0	NA	NA	NA	NA	NA
EPlORYSAT000373826	0	NA	NA	NA	NA	NA
EPlORYSAT000373827	0	NA	NA	NA	NA	NA
EPlORYSAT000373828	0	NA	NA	NA	NA	NA
EPlORYSAT000373829	0	NA	NA	NA	NA	NA
EPlORYSAT000373830	0	NA	NA	NA	NA	NA
EPlORYSAT000373831	0	NA	NA	NA	NA	NA
EPlORYSAT000373832	0	NA	NA	NA	NA	NA
EPlORYSAT000373833	0	NA	NA	NA	NA	NA
EPlORYSAT000373834	0	NA	NA	NA	NA	NA
EPlORYSAT000373835	0	NA	NA	NA	NA	NA
EPlORYSAT000373836	0	NA	NA	NA	NA	NA
EPlORYSAT000373837	0	NA	NA	NA	NA	NA
EPlORYSAT000373838	0	NA	NA	NA	NA	NA
EPlORYSAT000373839	0	NA	NA	NA	NA	NA
EPlORYSAT000373840	0	NA	NA	NA	NA	NA
EPlORYSAT000373841	0	NA	NA	NA	NA	NA
EPlORYSAT000373842	0	NA	NA	NA	NA	NA
EPlORYSAT000373843	0	NA	NA	NA	NA	NA
EPlORYSAT000373844	0	NA	NA	NA	NA	NA
EPlORYSAT000373845	0	NA	NA	NA	NA	NA
EPlORYSAT000373846	0	NA	NA	NA	NA	NA
EPlORYSAT000373847	0	NA	NA	NA	NA	NA
EPlORYSAT000373848	0	NA	NA	NA	NA	NA
EPlORYSAT000373849	0	NA	NA	NA	NA	NA
EPlORYSAT000373850	0	NA	NA	NA	NA	NA
EPlORYSAT000373851	0	NA	NA	NA	NA	NA
EPlORYSAT000373852	0	NA	NA	NA	NA	NA
EPlORYSAT000373853	0	NA	NA	NA	NA	NA
EPlORYSAT000373854	0	NA	NA	NA	NA	NA
EPlORYSAT000373855	0	NA	NA	NA	NA	NA
EPlORYSAT000373856	0	NA	NA	NA	NA	NA
EPlORYSAT000373857	0	NA	NA	NA	NA	NA
EPlORYSAT000373858	0	NA	NA	NA	NA	NA
EPlORYSAT000373859	0	NA	NA	NA	NA	NA
EPlORYSAT000373860	0	NA	NA	NA	NA	NA
EPlORYSAT000373861	0	NA	NA	NA	NA	NA
EPlORYSAT000373862	0	NA	NA	NA	NA	NA
EPlORYSAT000373863	0	NA	NA	NA	NA	NA
EPlORYSAT000373864	0	NA	NA	NA	NA	NA
EPlORYSAT000373865	0	NA	NA	NA	NA	NA
EPlORYSAT000373866	0	NA	NA	NA	NA	NA
EPlORYSAT000373867	0	NA	NA	NA	NA	NA
EPlORYSAT000373868	0	NA	NA	NA	NA	NA
EPlORYSAT000373869	0	NA	NA	NA	NA	NA
EPlORYSAT000373870	0	NA	NA	NA	NA	NA
EPlORYSAT000373871	0	NA	NA	NA	NA	NA
EPlORYSAT000373872	0	NA	NA	NA	NA	NA
EPlORYSAT000373873	0	NA	NA	NA	NA	NA
EPlOSAG00000000001	0,15699234109014	0,0093506416540109	0,0525813157794688	0,177832021040105	0,858854898991759	0,996715888896318
EPlOSAG00000000002	0	NA	NA	NA	NA	NA
EPlOSAG00000000003	0	NA	NA	NA	NA	NA
EPlOSAG00000000004	0	NA	NA	NA	NA	NA
EPlOSAG00000000005	0	NA	NA	NA	NA	NA
EPlOSAG00000000006	0	NA	NA	NA	NA	NA
EPlOSAG00000000007	0	NA	NA	NA	NA	NA
EPlOSAG00000000008	0	NA	NA	NA	NA	NA
EPlOSAG00000000009	0	NA	NA	NA	NA	NA
EPlOSAG00000000010	0	NA	NA	NA	NA	NA
EPlOSAG00000000011	0	NA	NA	NA	NA	NA
EPlOSAG00000000012	0	NA	NA	NA	NA	NA
EPlOSAG00000000013	0	NA	NA	NA	NA	NA
EPlOSAG00000000014	0	NA	NA	NA	NA	NA
EPlOSAG00000000015	0	NA	NA	NA	NA	NA
EPlOSAG00000000016	0	NA	NA	NA	NA	NA
EPlOSAG00000000017	0	NA	NA	NA	NA	NA
EPlOSAG00000000018	0	NA	NA	NA	NA	NA
EPlOSAG00000000019	0	NA	NA	NA	NA	NA
EPlOSAG00000000020	0	NA	NA	NA	NA	NA
EPlOSAG00000000021	0	NA	NA	NA	NA	NA
EPlOSAG00000000022	0	NA	NA	NA	NA	NA
EPlOSAG00000000023	0	NA	NA	NA	NA	NA
EPlOSAG00000000024	0	NA	NA	NA	NA	NA
EPlOSAG00000000025	0	NA	NA	NA	NA	NA
EPlOSAG00000000026	0	NA	NA	NA	NA	NA
EPlOSAG00000000027	0	NA	NA	NA	NA	NA
EPlOSAG00000000028	0	NA	NA	NA	NA	NA
EPlOSAG00000000029	11,5985794117789	-0,394369856047458	0,223609715806571	-1,76365259722704	0,077790486514295	0,996715888896318
EPlOSAG00000000030	0,286225738107877	0,0217441766378021	0,0525813157794688	0,413534281435621	0,679215211212735	0,996715888896318
EPlOSAG00000000031	0	NA	NA	NA	NA	NA
EPlOSAG00000000032	0,329588936389542	-0,00394048276914613	0,0597207188923395	-0,0659818374967952	0,947392285517397	0,996715888896318
EPlOSAG00000000033	0,615075702141135	-0,0471022643111404	0,0808770897180964	-0,582393165670514	0,560301883929734	0,996715888896318
EPlOSAG00000000034	0	NA	NA	NA	NA	NA
EPlOSAG00000000035	0	NA	NA	NA	NA	NA
EPlOSAG00000000036	0	NA	NA	NA	NA	NA
EPlOSAG00000000037	0	NA	NA	NA	NA	NA
EPlOSAG00000000038	0	NA	NA	NA	NA	NA
EPlOSAG00000000039	0	NA	NA	NA	NA	NA
EPlOSAG00000000040	0	NA	NA	NA	NA	NA
EPlOSAG00000000041	0	NA	NA	NA	NA	NA
EPlOSAG00000000042	0	NA	NA	NA	NA	NA
EPlOSAG00000000043	0,173550251960796	-0,0154364283135715	0,0525813157794688	-0,293572499750927	0,76908459226813	0,996715888896318
EPlOSAG00000000044	0,285486765751593	-0,0278299632973626	0,0525813157794688	-0,529274760146441	0,596614861891992	0,996715888896318
EPlOSAG00000000045	0	NA	NA	NA	NA	NA
EPlOSAG00000000046	0	NA	NA	NA	NA	NA
EPlOSAG00000000047	0	NA	NA	NA	NA	NA
EPlOSAG00000000048	0	NA	NA	NA	NA	NA
EPlOSAG00000000049	0	NA	NA	NA	NA	NA
EPlOSAG00000000050	0	NA	NA	NA	NA	NA
EPlOSAG00000000051	0	NA	NA	NA	NA	NA
EPlOSAG00000000052	0	NA	NA	NA	NA	NA
EPlOSAG00000000053	0	NA	NA	NA	NA	NA
EPlOSAG00000000054	0	NA	NA	NA	NA	NA
EPlOSAG00000000055	0	NA	NA	NA	NA	NA
EPlOSAG00000000056	0	NA	NA	NA	NA	NA
EPlOSAG00000000057	0	NA	NA	NA	NA	NA
EPlOSAG00000000058	0	NA	NA	NA	NA	NA
EPlOSAG00000000059	0	NA	NA	NA	NA	NA
EPlOSAG00000000060	0	NA	NA	NA	NA	NA
EPlOSAG00000000061	0	NA	NA	NA	NA	NA
EPlOSAG00000000062	0	NA	NA	NA	NA	NA
EPlOSAG00000000063	0	NA	NA	NA	NA	NA
EPlOSAG00000000064	0	NA	NA	NA	NA	NA
EPlOSAG00000000065	0	NA	NA	NA	NA	NA
EPlOSAG00000000066	0	NA	NA	NA	NA	NA
EPlOSAG00000000067	0	NA	NA	NA	NA	NA
EPlOSAG00000000068	0	NA	NA	NA	NA	NA
EPlOSAG00000000069	0	NA	NA	NA	NA	NA
EPlOSAG00000000070	0	NA	NA	NA	NA	NA
EPlOSAG00000000071	0	NA	NA	NA	NA	NA
EPlOSAG00000000072	0	NA	NA	NA	NA	NA
EPlOSAG00000000073	0	NA	NA	NA	NA	NA
EPlOSAG00000000074	0	NA	NA	NA	NA	NA
EPlOSAG00000000075	0	NA	NA	NA	NA	NA
EPlOSAG00000000076	0	NA	NA	NA	NA	NA
EPlOSAG00000000077	0	NA	NA	NA	NA	NA
EPlOSAG00000000078	0	NA	NA	NA	NA	NA
EPlOSAG00000000079	0	NA	NA	NA	NA	NA
EPlOSAG00000000080	0	NA	NA	NA	NA	NA
EPlOSAG00000000081	0	NA	NA	NA	NA	NA
EPlOSAG00000000082	0	NA	NA	NA	NA	NA
EPlOSAG00000000083	0	NA	NA	NA	NA	NA
EPlOSAG00000000084	0	NA	NA	NA	NA	NA
EPlOSAG00000000085	0	NA	NA	NA	NA	NA
EPlOSAG00000000086	0	NA	NA	NA	NA	NA
EPlOSAG00000000087	0	NA	NA	NA	NA	NA
EPlOSAG00000000088	0	NA	NA	NA	NA	NA
EPlOSAG00000000089	0	NA	NA	NA	NA	NA
EPlOSAG00000000090	0	NA	NA	NA	NA	NA
EPlOSAG00000000091	0	NA	NA	NA	NA	NA
EPlOSAG00000000092	0	NA	NA	NA	NA	NA
EPlOSAG00000000093	0	NA	NA	NA	NA	NA
EPlOSAG00000000094	0	NA	NA	NA	NA	NA
EPlOSAG00000000095	0	NA	NA	NA	NA	NA
EPlOSAG00000000096	0	NA	NA	NA	NA	NA
EPlOSAG00000000097	0	NA	NA	NA	NA	NA
EPlOSAG00000000098	0	NA	NA	NA	NA	NA
EPlOSAG00000000099	0	NA	NA	NA	NA	NA
EPlOSAG00000000100	0	NA	NA	NA	NA	NA
EPlOSAG00000000101	0	NA	NA	NA	NA	NA
EPlOSAG00000000102	0	NA	NA	NA	NA	NA
EPlOSAG00000000103	0	NA	NA	NA	NA	NA
EPlOSAG00000000104	0	NA	NA	NA	NA	NA
EPlOSAG00000000105	0	NA	NA	NA	NA	NA
EPlOSAG00000000106	0	NA	NA	NA	NA	NA
EPlOSAG00000000107	0	NA	NA	NA	NA	NA
EPlOSAG00000000108	0	NA	NA	NA	NA	NA
EPlOSAG00000000109	0	NA	NA	NA	NA	NA
EPlOSAG00000000110	0	NA	NA	NA	NA	NA
EPlOSAG00000000111	0	NA	NA	NA	NA	NA
EPlOSAG00000000112	0	NA	NA	NA	NA	NA
EPlOSAG00000000113	0	NA	NA	NA	NA	NA
EPlOSAG00000000114	0	NA	NA	NA	NA	NA
EPlOSAG00000000115	0	NA	NA	NA	NA	NA
EPlOSAG00000000116	0	NA	NA	NA	NA	NA
EPlOSAG00000000117	0,703943662977805	-0,0131416638379466	0,0885055819894431	-0,148484011319355	0,881960803202565	0,996715888896318
EPlOSAG00000000118	0	NA	NA	NA	NA	NA
EPlOSAG00000000119	0,15699234109014	0,0093506416540109	0,0525813157794688	0,177832021040105	0,858854898991759	0,996715888896318
EPlOSAG00000000120	0,742584316985812	0,0200018630372235	0,0859558127994343	0,232699364775888	0,815994862511536	0,996715888896318
EPlOSAG00000000121	0	NA	NA	NA	NA	NA
EPlOSAG00000000122	0	NA	NA	NA	NA	NA
EPlOSAG00000000123	0	NA	NA	NA	NA	NA
EPlOSAG00000000124	0	NA	NA	NA	NA	NA
EPlOSAG00000000125	0	NA	NA	NA	NA	NA
EPlOSAG00000000126	0	NA	NA	NA	NA	NA
EPlOSAG00000000127	0	NA	NA	NA	NA	NA
EPlOSAG00000000128	0,15699234109014	0,0093506416540109	0,0525813157794688	0,177832021040105	0,858854898991759	0,996715888896318
EPlOSAG00000000129	0	NA	NA	NA	NA	NA
EPlOSAG00000000130	0	NA	NA	NA	NA	NA
EPlOSAG00000000131	0	NA	NA	NA	NA	NA
EPlOSAG00000000132	0	NA	NA	NA	NA	NA
EPlOSAG00000000133	0	NA	NA	NA	NA	NA
EPlOSAG00000000134	0	NA	NA	NA	NA	NA
EPlOSAG00000000135	0	NA	NA	NA	NA	NA
EPlOSAG00000000136	0	NA	NA	NA	NA	NA
EPlOSAG00000000137	0	NA	NA	NA	NA	NA
EPlOSAG00000000138	0	NA	NA	NA	NA	NA
EPlOSAG00000000139	0	NA	NA	NA	NA	NA
EPlOSAG00000000140	0	NA	NA	NA	NA	NA
EPlOSAG00000000141	0	NA	NA	NA	NA	NA
EPlOSAG00000000142	0	NA	NA	NA	NA	NA
EPlOSAG00000000143	0	NA	NA	NA	NA	NA
EPlOSAG00000000144	0	NA	NA	NA	NA	NA
EPlOSAG00000000145	0	NA	NA	NA	NA	NA
EPlOSAG00000000146	0	NA	NA	NA	NA	NA
EPlOSAG00000000147	0	NA	NA	NA	NA	NA
EPlOSAG00000000148	2,60492290849657	-0,024814307011618	0,158614441117524	-0,156444185263257	0,875682911111916	0,996715888896318
EPlOSAG00000000149	0	NA	NA	NA	NA	NA
EPlOSAG00000000150	0	NA	NA	NA	NA	NA
EPlOSAG00000000151	0,754925961877369	0,0708140562560392	0,0930110702588176	0,761350837690484	0,446447543240112	0,996715888896318
EPlOSAG00000000152	0	NA	NA	NA	NA	NA
EPlOSAG00000000153	0	NA	NA	NA	NA	NA
EPlOSAG00000000154	0	NA	NA	NA	NA	NA
EPlOSAG00000000155	0	NA	NA	NA	NA	NA
EPlOSAG00000000156	0	NA	NA	NA	NA	NA
EPlOSAG00000000157	0	NA	NA	NA	NA	NA
EPlOSAG00000000158	0	NA	NA	NA	NA	NA
EPlOSAG00000000159	0	NA	NA	NA	NA	NA
EPlOSAG00000000160	0	NA	NA	NA	NA	NA
EPlOSAG00000000161	0	NA	NA	NA	NA	NA
EPlOSAG00000000162	0	NA	NA	NA	NA	NA
EPlOSAG00000000163	0	NA	NA	NA	NA	NA
EPlOSAG00000000164	0	NA	NA	NA	NA	NA
EPlOSAG00000000165	0	NA	NA	NA	NA	NA
EPlOSAG00000000166	0	NA	NA	NA	NA	NA
EPlOSAG00000000167	0	NA	NA	NA	NA	NA
EPlOSAG00000000168	0	NA	NA	NA	NA	NA
EPlOSAG00000000169	0	NA	NA	NA	NA	NA
EPlOSAG00000000170	0	NA	NA	NA	NA	NA
EPlOSAG00000000171	0	NA	NA	NA	NA	NA
EPlOSAG00000000172	0	NA	NA	NA	NA	NA
EPlOSAG00000000173	0	NA	NA	NA	NA	NA
EPlOSAG00000000174	0	NA	NA	NA	NA	NA
EPlOSAG00000000175	0	NA	NA	NA	NA	NA
EPlOSAG00000000176	0	NA	NA	NA	NA	NA
EPlOSAG00000000177	0	NA	NA	NA	NA	NA
EPlOSAG00000000178	0	NA	NA	NA	NA	NA
EPlOSAG00000000179	0	NA	NA	NA	NA	NA
EPlOSAG00000000180	0	NA	NA	NA	NA	NA
EPlOSAG00000000181	0	NA	NA	NA	NA	NA
EPlOSAG00000000182	0	NA	NA	NA	NA	NA
EPlOSAG00000000183	0	NA	NA	NA	NA	NA
EPlOSAG00000000184	0	NA	NA	NA	NA	NA
EPlOSAG00000000185	0	NA	NA	NA	NA	NA
EPlOSAG00000000186	0	NA	NA	NA	NA	NA
EPlOSAG00000000187	0	NA	NA	NA	NA	NA
EPlOSAG00000000188	0	NA	NA	NA	NA	NA
EPlOSAG00000000189	0	NA	NA	NA	NA	NA
EPlOSAG00000000190	0	NA	NA	NA	NA	NA
EPlOSAG00000000191	0	NA	NA	NA	NA	NA
EPlOSAG00000000192	0	NA	NA	NA	NA	NA
EPlOSAG00000000193	0	NA	NA	NA	NA	NA
EPlOSAG00000000194	0	NA	NA	NA	NA	NA
EPlOSAG00000000195	0	NA	NA	NA	NA	NA
EPlOSAG00000000196	0	NA	NA	NA	NA	NA
EPlOSAG00000000197	0	NA	NA	NA	NA	NA
EPlOSAG00000000198	0,173550251960796	-0,0154364283135715	0,0525813157794688	-0,293572499750927	0,76908459226813	0,996715888896318
EPlOSAG00000000199	0	NA	NA	NA	NA	NA
EPlOSAG00000000200	0	NA	NA	NA	NA	NA
EPlOSAG00000000201	0	NA	NA	NA	NA	NA
EPlOSAG00000000202	0	NA	NA	NA	NA	NA
EPlOSAG00000000203	0	NA	NA	NA	NA	NA
EPlOSAG00000000204	0	NA	NA	NA	NA	NA
EPlOSAG00000000205	0	NA	NA	NA	NA	NA
EPlOSAG00000000206	0	NA	NA	NA	NA	NA
EPlOSAG00000000207	0	NA	NA	NA	NA	NA
EPlOSAG00000000208	0	NA	NA	NA	NA	NA
EPlOSAG00000000209	0	NA	NA	NA	NA	NA
EPlOSAG00000000210	0	NA	NA	NA	NA	NA
EPlOSAG00000000211	0	NA	NA	NA	NA	NA
EPlOSAG00000000212	0	NA	NA	NA	NA	NA
EPlOSAG00000000213	0	NA	NA	NA	NA	NA
EPlOSAG00000000214	0	NA	NA	NA	NA	NA
EPlOSAG00000000215	0	NA	NA	NA	NA	NA
EPlOSAG00000000216	0	NA	NA	NA	NA	NA
EPlOSAG00000000217	0	NA	NA	NA	NA	NA
EPlOSAG00000000218	0	NA	NA	NA	NA	NA
EPlOSAG00000000219	0	NA	NA	NA	NA	NA
EPlOSAG00000000220	0	NA	NA	NA	NA	NA
EPlOSAG00000000221	0	NA	NA	NA	NA	NA
EPlOSAG00000000222	0	NA	NA	NA	NA	NA
EPlOSAG00000000223	0	NA	NA	NA	NA	NA
EPlOSAG00000000224	0	NA	NA	NA	NA	NA
EPlOSAG00000000225	0	NA	NA	NA	NA	NA
EPlOSAG00000000226	0	NA	NA	NA	NA	NA
EPlOSAG00000000227	0	NA	NA	NA	NA	NA
EPlOSAG00000000228	0	NA	NA	NA	NA	NA
EPlOSAG00000000229	0	NA	NA	NA	NA	NA
EPlOSAG00000000230	0	NA	NA	NA	NA	NA
EPlOSAG00000000231	0	NA	NA	NA	NA	NA
EPlOSAG00000000232	0	NA	NA	NA	NA	NA
EPlOSAG00000000233	0	NA	NA	NA	NA	NA
EPlOSAG00000000234	0	NA	NA	NA	NA	NA
EPlOSAG00000000235	0	NA	NA	NA	NA	NA
EPlOSAG00000000236	0	NA	NA	NA	NA	NA
EPlOSAG00000000237	0	NA	NA	NA	NA	NA
EPlOSAG00000000238	0	NA	NA	NA	NA	NA
EPlOSAG00000000239	0	NA	NA	NA	NA	NA
EPlOSAG00000000240	0	NA	NA	NA	NA	NA
EPlOSAG00000000241	0	NA	NA	NA	NA	NA
EPlOSAG00000000242	0	NA	NA	NA	NA	NA
EPlOSAG00000000243	0	NA	NA	NA	NA	NA
EPlOSAG00000000244	0	NA	NA	NA	NA	NA
EPlOSAG00000000245	0	NA	NA	NA	NA	NA
EPlOSAG00000000246	0	NA	NA	NA	NA	NA
EPlOSAG00000000247	0	NA	NA	NA	NA	NA
EPlOSAG00000000248	0	NA	NA	NA	NA	NA
EPlOSAG00000000249	0	NA	NA	NA	NA	NA
EPlOSAG00000000250	0	NA	NA	NA	NA	NA
EPlOSAG00000000251	0	NA	NA	NA	NA	NA
EPlOSAG00000000252	0	NA	NA	NA	NA	NA
EPlOSAG00000000253	0	NA	NA	NA	NA	NA
EPlOSAG00000000254	0,15699234109014	0,0093506416540109	0,0525813157794688	0,177832021040105	0,858854898991759	0,996715888896318
EPlOSAG00000000255	0	NA	NA	NA	NA	NA
EPlOSAG00000000256	0	NA	NA	NA	NA	NA
EPlOSAG00000000257	0,173550251960796	-0,0154364283135715	0,0525813157794688	-0,293572499750927	0,76908459226813	0,996715888896318
EPlOSAG00000000258	0	NA	NA	NA	NA	NA
EPlOSAG00000000259	0	NA	NA	NA	NA	NA
EPlOSAG00000000260	0	NA	NA	NA	NA	NA
EPlOSAG00000000261	0	NA	NA	NA	NA	NA
EPlOSAG00000000262	0	NA	NA	NA	NA	NA
EPlOSAG00000000263	0	NA	NA	NA	NA	NA
EPlOSAG00000000264	0	NA	NA	NA	NA	NA
EPlOSAG00000000265	0	NA	NA	NA	NA	NA
EPlOSAG00000000266	0	NA	NA	NA	NA	NA
EPlOSAG00000000267	0	NA	NA	NA	NA	NA
EPlOSAG00000000268	1,29661443172558	-0,0441557554737701	0,101314605699037	-0,435828133259862	0,662961430402012	0,996715888896318
EPlOSAG00000000269	0	NA	NA	NA	NA	NA
EPlOSAG00000000270	0	NA	NA	NA	NA	NA
EPlOSAG00000000271	0	NA	NA	NA	NA	NA
EPlOSAG00000000272	0	NA	NA	NA	NA	NA
EPlOSAG00000000273	0	NA	NA	NA	NA	NA
EPlOSAG00000000274	0	NA	NA	NA	NA	NA
EPlOSAG00000000275	0	NA	NA	NA	NA	NA
EPlOSAG00000000276	0	NA	NA	NA	NA	NA
EPlOSAG00000000277	0	NA	NA	NA	NA	NA
EPlOSAG00000000278	0	NA	NA	NA	NA	NA
EPlOSAG00000000279	0	NA	NA	NA	NA	NA
EPlOSAG00000000280	0	NA	NA	NA	NA	NA
EPlOSAG00000000281	0	NA	NA	NA	NA	NA
EPlOSAG00000000282	0	NA	NA	NA	NA	NA
EPlOSAG00000000283	0	NA	NA	NA	NA	NA
EPlOSAG00000000284	0	NA	NA	NA	NA	NA
EPlOSAG00000000285	0	NA	NA	NA	NA	NA
EPlOSAG00000000286	0	NA	NA	NA	NA	NA
EPlOSAG00000000287	0	NA	NA	NA	NA	NA
EPlOSAG00000000288	0	NA	NA	NA	NA	NA
EPlOSAG00000000289	0	NA	NA	NA	NA	NA
EPlOSAG00000000290	0	NA	NA	NA	NA	NA
EPlOSAG00000000291	0	NA	NA	NA	NA	NA
EPlOSAG00000000292	0	NA	NA	NA	NA	NA
EPlOSAG00000000293	0	NA	NA	NA	NA	NA
EPlOSAG00000000294	0	NA	NA	NA	NA	NA
EPlOSAG00000000295	0	NA	NA	NA	NA	NA
EPlOSAG00000000296	0	NA	NA	NA	NA	NA
EPlOSAG00000000297	0	NA	NA	NA	NA	NA
EPlOSAG00000000298	0	NA	NA	NA	NA	NA
EPlOSAG00000000299	0	NA	NA	NA	NA	NA
EPlOSAG00000000300	0	NA	NA	NA	NA	NA
EPlOSAG00000000301	0	NA	NA	NA	NA	NA
EPlOSAG00000000302	0	NA	NA	NA	NA	NA
EPlOSAG00000000303	0,316293634836592	-0,0351978783121295	0,0590311997715255	-0,596258901197324	0,551002282346178	0,996715888896318
EPlOSAG00000000304	0	NA	NA	NA	NA	NA
EPlOSAG00000000305	0	NA	NA	NA	NA	NA
EPlOSAG00000000306	0	NA	NA	NA	NA	NA
EPlOSAG00000000307	0	NA	NA	NA	NA	NA
EPlOSAG00000000308	0	NA	NA	NA	NA	NA
EPlOSAG00000000309	0	NA	NA	NA	NA	NA
EPlOSAG00000000310	0	NA	NA	NA	NA	NA
EPlOSAG00000000311	0	NA	NA	NA	NA	NA
EPlOSAG00000000312	0,286225738107877	0,0217441766378021	0,0525813157794688	0,413534281435621	0,679215211212735	0,996715888896318
EPlOSAG00000000313	0,142743382875796	-0,0154364283135715	0,0525813157794688	-0,293572499750926	0,76908459226813	0,996715888896318
EPlOSAG00000000314	0	NA	NA	NA	NA	NA
EPlOSAG00000000315	0	NA	NA	NA	NA	NA
EPlOSAG00000000316	0	NA	NA	NA	NA	NA
EPlOSAG00000000317	0	NA	NA	NA	NA	NA
EPlOSAG00000000318	0	NA	NA	NA	NA	NA
EPlOSAG00000000319	0	NA	NA	NA	NA	NA
EPlOSAG00000000320	0	NA	NA	NA	NA	NA
EPlOSAG00000000321	0	NA	NA	NA	NA	NA
EPlOSAG00000000322	0	NA	NA	NA	NA	NA
EPlOSAG00000000323	0	NA	NA	NA	NA	NA
EPlOSAG00000000324	0	NA	NA	NA	NA	NA
EPlOSAG00000000325	0	NA	NA	NA	NA	NA
EPlOSAG00000000326	0	NA	NA	NA	NA	NA
EPlOSAG00000000327	0	NA	NA	NA	NA	NA
EPlOSAG00000000328	0	NA	NA	NA	NA	NA
EPlOSAG00000000329	0	NA	NA	NA	NA	NA
EPlOSAG00000000330	0	NA	NA	NA	NA	NA
EPlOSAG00000000331	0	NA	NA	NA	NA	NA
EPlOSAG00000000332	0	NA	NA	NA	NA	NA
EPlOSAG00000000333	0	NA	NA	NA	NA	NA
EPlOSAG00000000334	0	NA	NA	NA	NA	NA
EPlOSAG00000000335	0	NA	NA	NA	NA	NA
EPlOSAG00000000336	0	NA	NA	NA	NA	NA
EPlOSAG00000000337	0	NA	NA	NA	NA	NA
EPlOSAG00000000338	0	NA	NA	NA	NA	NA
EPlOSAG00000000339	0,231241857534324	-0,0154364283135715	0,0525813157794688	-0,293572499750927	0,76908459226813	0,996715888896318
EPlOSAG00000000340	0	NA	NA	NA	NA	NA
EPlOSAG00000000341	0	NA	NA	NA	NA	NA
EPlOSAG00000000342	0	NA	NA	NA	NA	NA
EPlOSAG00000000343	0	NA	NA	NA	NA	NA
EPlOSAG00000000344	0	NA	NA	NA	NA	NA
EPlOSAG00000000345	0	NA	NA	NA	NA	NA
EPlOSAG00000000346	0	NA	NA	NA	NA	NA
EPlOSAG00000000347	0	NA	NA	NA	NA	NA
EPlOSAG00000000348	0	NA	NA	NA	NA	NA
EPlOSAG00000000349	0	NA	NA	NA	NA	NA
EPlOSAG00000000350	0	NA	NA	NA	NA	NA
EPlOSAG00000000351	0	NA	NA	NA	NA	NA
EPlOSAG00000000352	0	NA	NA	NA	NA	NA
EPlOSAG00000000353	0,142743382875796	-0,0154364283135715	0,0525813157794688	-0,293572499750926	0,76908459226813	0,996715888896318
EPlOSAG00000000354	0	NA	NA	NA	NA	NA
EPlOSAG00000000355	0	NA	NA	NA	NA	NA
EPlOSAG00000000356	0	NA	NA	NA	NA	NA
EPlOSAG00000000357	0	NA	NA	NA	NA	NA
EPlOSAG00000000358	0,472701805443481	0,015638253662189	0,0730314129041975	0,21413050960281	0,830445284317917	0,996715888896318
EPlOSAG00000000359	0	NA	NA	NA	NA	NA
EPlOSAG00000000360	0	NA	NA	NA	NA	NA
EPlOSAG00000000361	0	NA	NA	NA	NA	NA
EPlOSAG00000000362	0,316663121014734	-0,0038314364695166	0,0589024117314017	-0,0650471917344942	0,948136426216724	0,996715888896318
EPlOSAG00000000363	0	NA	NA	NA	NA	NA
EPlOSAG00000000364	0	NA	NA	NA	NA	NA
EPlOSAG00000000365	0	NA	NA	NA	NA	NA
EPlOSAG00000000366	0	NA	NA	NA	NA	NA
EPlOSAG00000000367	0	NA	NA	NA	NA	NA
EPlOSAG00000000368	0,300105210144079	0,0263214462273122	0,0577719876497995	0,455609150698896	0,648671061722521	0,996715888896318
EPlOSAG00000000369	0	NA	NA	NA	NA	NA
EPlOSAG00000000370	0	NA	NA	NA	NA	NA
EPlOSAG00000000371	0,428230148627389	-0,0465506177672338	0,0587032211515624	-0,792982341583053	0,427788111043827	0,996715888896318
EPlOSAG00000000372	0	NA	NA	NA	NA	NA
EPlOSAG00000000373	0	NA	NA	NA	NA	NA
EPlOSAG00000000374	0	NA	NA	NA	NA	NA
EPlOSAG00000000375	0	NA	NA	NA	NA	NA
EPlOSAG00000000376	0	NA	NA	NA	NA	NA
EPlOSAG00000000377	0,173550251960796	-0,0154364283135715	0,0525813157794688	-0,293572499750927	0,76908459226813	0,996715888896318
EPlOSAG00000000378	0,173550251960796	-0,0154364283135715	0,0525813157794688	-0,293572499750927	0,76908459226813	0,996715888896318
EPlOSAG00000000379	0	NA	NA	NA	NA	NA
EPlOSAG00000000380	0	NA	NA	NA	NA	NA
EPlOSAG00000000381	0	NA	NA	NA	NA	NA
EPlOSAG00000000382	0	NA	NA	NA	NA	NA
EPlOSAG00000000383	0	NA	NA	NA	NA	NA
EPlOSAG00000000384	0	NA	NA	NA	NA	NA
EPlOSAG00000000385	0	NA	NA	NA	NA	NA
EPlOSAG00000000386	0	NA	NA	NA	NA	NA
EPlOSAG00000000387	0	NA	NA	NA	NA	NA
EPlOSAG00000000388	0	NA	NA	NA	NA	NA
EPlOSAG00000000389	0	NA	NA	NA	NA	NA
EPlOSAG00000000390	0	NA	NA	NA	NA	NA
EPlOSAG00000000391	0	NA	NA	NA	NA	NA
EPlOSAG00000000392	0	NA	NA	NA	NA	NA
EPlOSAG00000000393	0	NA	NA	NA	NA	NA
EPlOSAG00000000394	0	NA	NA	NA	NA	NA
EPlOSAG00000000395	0,772437529409418	0,0210255567466986	0,0981551642431718	0,214207341089149	0,830385371587082	0,996715888896318
EPlOSAG00000000396	0	NA	NA	NA	NA	NA
EPlOSAG00000000397	0	NA	NA	NA	NA	NA
EPlOSAG00000000398	0	NA	NA	NA	NA	NA
EPlOSAG00000000399	0	NA	NA	NA	NA	NA
EPlOSAG00000000400	0	NA	NA	NA	NA	NA
EPlOSAG00000000401	11,0449250834118	-0,167066722403526	0,223020708357542	-0,749108563208795	0,453791774171364	0,996715888896318
EPlOSAG00000000402	0	NA	NA	NA	NA	NA
EPlOSAG00000000403	0	NA	NA	NA	NA	NA
EPlOSAG00000000404	0	NA	NA	NA	NA	NA
EPlOSAG00000000405	0	NA	NA	NA	NA	NA
EPlOSAG00000000406	0	NA	NA	NA	NA	NA
EPlOSAG00000000407	0	NA	NA	NA	NA	NA
EPlOSAG00000000408	0	NA	NA	NA	NA	NA
EPlOSAG00000000409	0	NA	NA	NA	NA	NA
EPlOSAG00000000410	0	NA	NA	NA	NA	NA
EPlOSAG00000000411	0	NA	NA	NA	NA	NA
EPlOSAG00000000412	0	NA	NA	NA	NA	NA
EPlOSAG00000000413	0	NA	NA	NA	NA	NA
EPlOSAG00000000414	0	NA	NA	NA	NA	NA
EPlOSAG00000000415	0	NA	NA	NA	NA	NA
EPlOSAG00000000416	0	NA	NA	NA	NA	NA
EPlOSAG00000000417	0	NA	NA	NA	NA	NA
EPlOSAG00000000418	0	NA	NA	NA	NA	NA
EPlOSAG00000000419	0	NA	NA	NA	NA	NA
EPlOSAG00000000420	0	NA	NA	NA	NA	NA
EPlOSAG00000000421	0	NA	NA	NA	NA	NA
EPlOSAG00000000422	0	NA	NA	NA	NA	NA
EPlOSAG00000000423	0	NA	NA	NA	NA	NA
EPlOSAG00000000424	0,613136235662966	0,0866590456168299	0,0811619982139326	1,06772932559408	0,285642626136425	0,996715888896318
EPlOSAG00000000425	0	NA	NA	NA	NA	NA
EPlOSAG00000000426	0	NA	NA	NA	NA	NA
EPlOSAG00000000427	0	NA	NA	NA	NA	NA
EPlOSAG00000000428	0	NA	NA	NA	NA	NA
EPlOSAG00000000429	0	NA	NA	NA	NA	NA
EPlOSAG00000000430	0	NA	NA	NA	NA	NA
EPlOSAG00000000431	0,15699234109014	0,0093506416540109	0,0525813157794688	0,177832021040105	0,858854898991759	0,996715888896318
EPlOSAG00000000432	0	NA	NA	NA	NA	NA
EPlOSAG00000000433	0	NA	NA	NA	NA	NA
EPlOSAG00000000434	0	NA	NA	NA	NA	NA
EPlOSAG00000000435	0	NA	NA	NA	NA	NA
EPlOSAG00000000436	0	NA	NA	NA	NA	NA
EPlOSAG00000000437	0	NA	NA	NA	NA	NA
EPlOSAG00000000438	0	NA	NA	NA	NA	NA
EPlOSAG00000000439	0	NA	NA	NA	NA	NA
EPlOSAG00000000440	0	NA	NA	NA	NA	NA
EPlOSAG00000000441	0	NA	NA	NA	NA	NA
EPlOSAG00000000442	0	NA	NA	NA	NA	NA
EPlOSAG00000000443	0,456728065056077	0,0158957402004907	0,0660162885231816	0,240785123733651	0,809721659999389	0,996715888896318
EPlOSAG00000000444	0	NA	NA	NA	NA	NA
EPlOSAG00000000445	0	NA	NA	NA	NA	NA
EPlOSAG00000000446	0	NA	NA	NA	NA	NA
EPlOSAG00000000447	0	NA	NA	NA	NA	NA
EPlOSAG00000000448	0	NA	NA	NA	NA	NA
EPlOSAG00000000449	0	NA	NA	NA	NA	NA
EPlOSAG00000000450	0	NA	NA	NA	NA	NA
EPlOSAG00000000451	0	NA	NA	NA	NA	NA
EPlOSAG00000000452	0	NA	NA	NA	NA	NA
EPlOSAG00000000453	0	NA	NA	NA	NA	NA
EPlOSAG00000000454	0,156038684428747	0,00935064165401089	0,0525813157794688	0,177832021040105	0,858854898991759	0,996715888896318
EPlOSAG00000000455	0	NA	NA	NA	NA	NA
EPlOSAG00000000456	2,19402023936267	-0,0983611492981286	0,141495502678264	-0,695153891369851	0,486958864590141	0,996715888896318
EPlOSAG00000000457	0	NA	NA	NA	NA	NA
EPlOSAG00000000458	0	NA	NA	NA	NA	NA
EPlOSAG00000000459	0	NA	NA	NA	NA	NA
EPlOSAG00000000460	0	NA	NA	NA	NA	NA
EPlOSAG00000000461	0	NA	NA	NA	NA	NA
EPlOSAG00000000462	0	NA	NA	NA	NA	NA
EPlOSAG00000000463	0	NA	NA	NA	NA	NA
EPlOSAG00000000464	2,21216483018894	-0,0132829626710545	0,142571071904349	-0,0931673059171918	0,925770647484592	0,996715888896318
EPlOSAG00000000465	0	NA	NA	NA	NA	NA
EPlOSAG00000000466	0	NA	NA	NA	NA	NA
EPlOSAG00000000467	0	NA	NA	NA	NA	NA
EPlOSAG00000000468	0	NA	NA	NA	NA	NA
EPlOSAG00000000469	0	NA	NA	NA	NA	NA
EPlOSAG00000000470	0	NA	NA	NA	NA	NA
EPlOSAG00000000471	0	NA	NA	NA	NA	NA
EPlOSAG00000000472	0	NA	NA	NA	NA	NA
EPlOSAG00000000473	0	NA	NA	NA	NA	NA
EPlOSAG00000000474	0,173550251960796	-0,0154364283135715	0,0525813157794688	-0,293572499750927	0,76908459226813	0,996715888896318
EPlOSAG00000000475	0	NA	NA	NA	NA	NA
EPlOSAG00000000476	0,388234198624464	-0,00440055592996024	0,0630483045866925	-0,0697965783347814	0,944355570631178	0,996715888896318
EPlOSAG00000000477	0	NA	NA	NA	NA	NA
EPlOSAG00000000478	0	NA	NA	NA	NA	NA
EPlOSAG00000000479	0	NA	NA	NA	NA	NA
EPlOSAG00000000480	0	NA	NA	NA	NA	NA
EPlOSAG00000000481	0	NA	NA	NA	NA	NA
EPlOSAG00000000482	0	NA	NA	NA	NA	NA
EPlOSAG00000000483	0	NA	NA	NA	NA	NA
EPlOSAG00000000484	0	NA	NA	NA	NA	NA
EPlOSAG00000000485	0	NA	NA	NA	NA	NA
EPlOSAG00000000486	0,142743382875796	-0,0154364283135715	0,0525813157794688	-0,293572499750926	0,76908459226813	0,996715888896318
EPlOSAG00000000487	0	NA	NA	NA	NA	NA
EPlOSAG00000000488	0	NA	NA	NA	NA	NA
EPlOSAG00000000489	0	NA	NA	NA	NA	NA
EPlOSAG00000000490	0	NA	NA	NA	NA	NA
EPlOSAG00000000491	0	NA	NA	NA	NA	NA
EPlOSAG00000000492	0	NA	NA	NA	NA	NA
EPlOSAG00000000493	0,285856251929735	-0,00356265620720638	0,0568316559732019	-0,0626878831207435	0,95001504628491	0,996715888896318
EPlOSAG00000000494	0	NA	NA	NA	NA	NA
EPlOSAG00000000495	0	NA	NA	NA	NA	NA
EPlOSAG00000000496	0	NA	NA	NA	NA	NA
EPlOSAG00000000497	0,316663121014734	-0,0038314364695166	0,0589024117314017	-0,0650471917344942	0,948136426216724	0,996715888896318
EPlOSAG00000000498	0	NA	NA	NA	NA	NA
EPlOSAG00000000499	0	NA	NA	NA	NA	NA
EPlOSAG00000000500	0	NA	NA	NA	NA	NA
EPlOSAG00000000501	0	NA	NA	NA	NA	NA
EPlOSAG00000000502	0	NA	NA	NA	NA	NA
EPlOSAG00000000503	0	NA	NA	NA	NA	NA
EPlOSAG00000000504	0	NA	NA	NA	NA	NA
EPlOSAG00000000505	0	NA	NA	NA	NA	NA
EPlOSAG00000000506	0	NA	NA	NA	NA	NA
EPlOSAG00000000507	0	NA	NA	NA	NA	NA
EPlOSAG00000000508	0	NA	NA	NA	NA	NA
EPlOSAG00000000509	0	NA	NA	NA	NA	NA
EPlOSAG00000000510	0	NA	NA	NA	NA	NA
EPlOSAG00000000511	0	NA	NA	NA	NA	NA
EPlOSAG00000000512	0	NA	NA	NA	NA	NA
EPlOSAG00000000513	0	NA	NA	NA	NA	NA
EPlOSAG00000000514	0,143112869053939	0,0093506416540109	0,0525813157794688	0,177832021040105	0,858854898991759	0,996715888896318
EPlOSAG00000000515	0	NA	NA	NA	NA	NA
EPlOSAG00000000516	0	NA	NA	NA	NA	NA
EPlOSAG00000000517	0	NA	NA	NA	NA	NA
EPlOSAG00000000518	0	NA	NA	NA	NA	NA
EPlOSAG00000000519	0	NA	NA	NA	NA	NA
EPlOSAG00000000520	0	NA	NA	NA	NA	NA
EPlOSAG00000000521	0	NA	NA	NA	NA	NA
EPlOSAG00000000522	0	NA	NA	NA	NA	NA
EPlOSAG00000000523	0	NA	NA	NA	NA	NA
EPlOSAG00000000524	0	NA	NA	NA	NA	NA
EPlOSAG00000000525	0	NA	NA	NA	NA	NA
EPlOSAG00000000526	0	NA	NA	NA	NA	NA
EPlOSAG00000000527	0	NA	NA	NA	NA	NA
EPlOSAG00000000528	0	NA	NA	NA	NA	NA
EPlOSAG00000000529	0	NA	NA	NA	NA	NA
EPlOSAG00000000530	0,462483715068647	-0,0359223393096177	0,0596254422840794	-0,602466630578091	0,546863569032005	0,996715888896318
EPlOSAG00000000531	0,898992487592701	0,0923892353745367	0,100357472801857	0,920601453934057	0,357258542841978	0,996715888896318
EPlOSAG00000000532	0	NA	NA	NA	NA	NA
EPlOSAG00000000533	0	NA	NA	NA	NA	NA
EPlOSAG00000000534	0	NA	NA	NA	NA	NA
EPlOSAG00000000535	0	NA	NA	NA	NA	NA
EPlOSAG00000000536	0	NA	NA	NA	NA	NA
EPlOSAG00000000537	0	NA	NA	NA	NA	NA
EPlOSAG00000000538	0	NA	NA	NA	NA	NA
EPlOSAG00000000539	0	NA	NA	NA	NA	NA
EPlOSAG00000000540	0	NA	NA	NA	NA	NA
EPlOSAG00000000541	0	NA	NA	NA	NA	NA
EPlOSAG00000000542	0	NA	NA	NA	NA	NA
EPlOSAG00000000543	0	NA	NA	NA	NA	NA
EPlOSAG00000000544	0	NA	NA	NA	NA	NA
EPlOSAG00000000545	0	NA	NA	NA	NA	NA
EPlOSAG00000000546	0	NA	NA	NA	NA	NA
EPlOSAG00000000547	0	NA	NA	NA	NA	NA
EPlOSAG00000000548	0	NA	NA	NA	NA	NA
EPlOSAG00000000549	0	NA	NA	NA	NA	NA
EPlOSAG00000000550	0	NA	NA	NA	NA	NA
EPlOSAG00000000551	0	NA	NA	NA	NA	NA
EPlOSAG00000000552	0	NA	NA	NA	NA	NA
EPlOSAG00000000553	0	NA	NA	NA	NA	NA
EPlOSAG00000000554	0	NA	NA	NA	NA	NA
EPlOSAG00000000555	0	NA	NA	NA	NA	NA
EPlOSAG00000000556	0	NA	NA	NA	NA	NA
EPlOSAG00000000557	0,173550251960796	-0,0154364283135715	0,0525813157794688	-0,293572499750927	0,76908459226813	0,996715888896318
EPlOSAG00000000558	0	NA	NA	NA	NA	NA
EPlOSAG00000000559	0	NA	NA	NA	NA	NA
EPlOSAG00000000560	0	NA	NA	NA	NA	NA
EPlOSAG00000000561	0	NA	NA	NA	NA	NA
EPlOSAG00000000562	0	NA	NA	NA	NA	NA
EPlOSAG00000000563	0	NA	NA	NA	NA	NA
EPlOSAG00000000564	0	NA	NA	NA	NA	NA
EPlOSAG00000000565	0	NA	NA	NA	NA	NA
EPlOSAG00000000566	0	NA	NA	NA	NA	NA
EPlOSAG00000000567	0	NA	NA	NA	NA	NA
EPlOSAG00000000568	0	NA	NA	NA	NA	NA
EPlOSAG00000000569	0	NA	NA	NA	NA	NA
EPlOSAG00000000570	0	NA	NA	NA	NA	NA
EPlOSAG00000000571	0	NA	NA	NA	NA	NA
EPlOSAG00000000572	0	NA	NA	NA	NA	NA
EPlOSAG00000000573	0	NA	NA	NA	NA	NA
EPlOSAG00000000574	0	NA	NA	NA	NA	NA
EPlOSAG00000000575	0	NA	NA	NA	NA	NA
EPlOSAG00000000576	0,143112869053939	0,0093506416540109	0,0525813157794688	0,177832021040105	0,858854898991759	0,996715888896318
EPlOSAG00000000577	0	NA	NA	NA	NA	NA
EPlOSAG00000000578	0	NA	NA	NA	NA	NA
EPlOSAG00000000579	0	NA	NA	NA	NA	NA
EPlOSAG00000000580	0	NA	NA	NA	NA	NA
EPlOSAG00000000581	0	NA	NA	NA	NA	NA
EPlOSAG00000000582	0	NA	NA	NA	NA	NA
EPlOSAG00000000583	0	NA	NA	NA	NA	NA
EPlOSAG00000000584	0	NA	NA	NA	NA	NA
EPlOSAG00000000585	0	NA	NA	NA	NA	NA
EPlOSAG00000000586	0	NA	NA	NA	NA	NA
EPlOSAG00000000587	0	NA	NA	NA	NA	NA
EPlOSAG00000000588	0	NA	NA	NA	NA	NA
EPlOSAG00000000589	0	NA	NA	NA	NA	NA
EPlOSAG00000000590	0	NA	NA	NA	NA	NA
EPlOSAG00000000591	0	NA	NA	NA	NA	NA
EPlOSAG00000000592	0	NA	NA	NA	NA	NA
EPlOSAG00000000593	0,15699234109014	0,0093506416540109	0,0525813157794688	0,177832021040105	0,858854898991759	0,996715888896318
EPlOSAG00000000594	0	NA	NA	NA	NA	NA
EPlOSAG00000000595	0	NA	NA	NA	NA	NA
EPlOSAG00000000596	0	NA	NA	NA	NA	NA
EPlOSAG00000000597	0,173550251960796	-0,0154364283135715	0,0525813157794688	-0,293572499750927	0,76908459226813	0,996715888896318
EPlOSAG00000000598	0	NA	NA	NA	NA	NA
EPlOSAG00000000599	0	NA	NA	NA	NA	NA
EPlOSAG00000000600	0	NA	NA	NA	NA	NA
EPlOSAG00000000601	0	NA	NA	NA	NA	NA
EPlOSAG00000000602	0	NA	NA	NA	NA	NA
EPlOSAG00000000603	0	NA	NA	NA	NA	NA
EPlOSAG00000000604	0	NA	NA	NA	NA	NA
EPlOSAG00000000605	0	NA	NA	NA	NA	NA
EPlOSAG00000000606	0	NA	NA	NA	NA	NA
EPlOSAG00000000607	0	NA	NA	NA	NA	NA
EPlOSAG00000000608	0,156038684428747	0,00935064165401089	0,0525813157794688	0,177832021040105	0,858854898991759	0,996715888896318
EPlOSAG00000000609	0	NA	NA	NA	NA	NA
EPlOSAG00000000610	0,156038684428747	0,00935064165401089	0,0525813157794688	0,177832021040105	0,858854898991759	0,996715888896318
EPlOSAG00000000611	0	NA	NA	NA	NA	NA
EPlOSAG00000000612	0	NA	NA	NA	NA	NA
EPlOSAG00000000613	0	NA	NA	NA	NA	NA
EPlOSAG00000000614	0	NA	NA	NA	NA	NA
EPlOSAG00000000615	0	NA	NA	NA	NA	NA
EPlOSAG00000000616	0	NA	NA	NA	NA	NA
EPlOSAG00000000617	0	NA	NA	NA	NA	NA
EPlOSAG00000000618	0	NA	NA	NA	NA	NA
EPlOSAG00000000619	0	NA	NA	NA	NA	NA
EPlOSAG00000000620	0	NA	NA	NA	NA	NA
EPlOSAG00000000621	0	NA	NA	NA	NA	NA
EPlOSAG00000000622	0	NA	NA	NA	NA	NA
EPlOSAG00000000623	0	NA	NA	NA	NA	NA
EPlOSAG00000000624	0,45482075173329	0,0156941909307816	0,0659341870345748	0,23802812526606	0,81185928020991	0,996715888896318
EPlOSAG00000000625	0	NA	NA	NA	NA	NA
EPlOSAG00000000626	0	NA	NA	NA	NA	NA
EPlOSAG00000000627	0	NA	NA	NA	NA	NA
EPlOSAG00000000628	0	NA	NA	NA	NA	NA
EPlOSAG00000000629	0	NA	NA	NA	NA	NA
EPlOSAG00000000630	0	NA	NA	NA	NA	NA
EPlOSAG00000000631	0	NA	NA	NA	NA	NA
EPlOSAG00000000632	0	NA	NA	NA	NA	NA
EPlOSAG00000000633	0	NA	NA	NA	NA	NA
EPlOSAG00000000634	0	NA	NA	NA	NA	NA
EPlOSAG00000000635	0	NA	NA	NA	NA	NA
EPlOSAG00000000636	0	NA	NA	NA	NA	NA
EPlOSAG00000000637	0	NA	NA	NA	NA	NA
EPlOSAG00000000638	0	NA	NA	NA	NA	NA
EPlOSAG00000000639	0	NA	NA	NA	NA	NA
EPlOSAG00000000640	0	NA	NA	NA	NA	NA
EPlOSAG00000000641	0	NA	NA	NA	NA	NA
EPlOSAG00000000642	0	NA	NA	NA	NA	NA
EPlOSAG00000000643	0	NA	NA	NA	NA	NA
EPlOSAG00000000644	0	NA	NA	NA	NA	NA
EPlOSAG00000000645	0	NA	NA	NA	NA	NA
EPlOSAG00000000646	0	NA	NA	NA	NA	NA
EPlOSAG00000000647	0	NA	NA	NA	NA	NA
EPlOSAG00000000648	0	NA	NA	NA	NA	NA
EPlOSAG00000000649	0	NA	NA	NA	NA	NA
EPlOSAG00000000650	0	NA	NA	NA	NA	NA
EPlOSAG00000000651	0	NA	NA	NA	NA	NA
EPlOSAG00000000652	0	NA	NA	NA	NA	NA
EPlOSAG00000000653	0	NA	NA	NA	NA	NA
EPlOSAG00000000654	0	NA	NA	NA	NA	NA
EPlOSAG00000000655	0	NA	NA	NA	NA	NA
EPlOSAG00000000656	0	NA	NA	NA	NA	NA
EPlOSAG00000000657	0	NA	NA	NA	NA	NA
EPlOSAG00000000658	0	NA	NA	NA	NA	NA
EPlOSAG00000000659	0	NA	NA	NA	NA	NA
EPlOSAG00000000660	0	NA	NA	NA	NA	NA
EPlOSAG00000000661	0	NA	NA	NA	NA	NA
EPlOSAG00000000662	0	NA	NA	NA	NA	NA
EPlOSAG00000000663	0	NA	NA	NA	NA	NA
EPlOSAG00000000664	0	NA	NA	NA	NA	NA
EPlOSAG00000000665	0	NA	NA	NA	NA	NA
EPlOSAG00000000666	0	NA	NA	NA	NA	NA
EPlOSAG00000000667	0	NA	NA	NA	NA	NA
EPlOSAG00000000668	0	NA	NA	NA	NA	NA
EPlOSAG00000000669	0	NA	NA	NA	NA	NA
EPlOSAG00000000670	0	NA	NA	NA	NA	NA
EPlOSAG00000000671	0	NA	NA	NA	NA	NA
EPlOSAG00000000672	0	NA	NA	NA	NA	NA
EPlOSAG00000000673	0	NA	NA	NA	NA	NA
EPlOSAG00000000674	0	NA	NA	NA	NA	NA
EPlOSAG00000000675	0	NA	NA	NA	NA	NA
EPlOSAG00000000676	0	NA	NA	NA	NA	NA
EPlOSAG00000000677	0	NA	NA	NA	NA	NA
EPlOSAG00000000678	0	NA	NA	NA	NA	NA
EPlOSAG00000000679	0	NA	NA	NA	NA	NA
EPlOSAG00000000680	0	NA	NA	NA	NA	NA
EPlOSAG00000000681	0	NA	NA	NA	NA	NA
EPlOSAG00000000682	0	NA	NA	NA	NA	NA
EPlOSAG00000000683	0	NA	NA	NA	NA	NA
EPlOSAG00000000684	0	NA	NA	NA	NA	NA
EPlOSAG00000000685	0	NA	NA	NA	NA	NA
EPlOSAG00000000686	0	NA	NA	NA	NA	NA
EPlOSAG00000000687	0	NA	NA	NA	NA	NA
EPlOSAG00000000688	0	NA	NA	NA	NA	NA
EPlOSAG00000000689	0	NA	NA	NA	NA	NA
EPlOSAG00000000690	0	NA	NA	NA	NA	NA
EPlOSAG00000000691	0	NA	NA	NA	NA	NA
EPlOSAG00000000692	0	NA	NA	NA	NA	NA
EPlOSAG00000000693	0	NA	NA	NA	NA	NA
EPlOSAG00000000694	0	NA	NA	NA	NA	NA
EPlOSAG00000000695	0	NA	NA	NA	NA	NA
EPlOSAG00000000696	0	NA	NA	NA	NA	NA
EPlOSAG00000000697	0	NA	NA	NA	NA	NA
EPlOSAG00000000698	0	NA	NA	NA	NA	NA
EPlOSAG00000000699	0	NA	NA	NA	NA	NA
EPlOSAG00000000700	0	NA	NA	NA	NA	NA
EPlOSAG00000000701	0	NA	NA	NA	NA	NA
EPlOSAG00000000702	0	NA	NA	NA	NA	NA
EPlOSAG00000000703	0	NA	NA	NA	NA	NA
EPlOSAG00000000704	0	NA	NA	NA	NA	NA
EPlOSAG00000000705	0	NA	NA	NA	NA	NA
EPlOSAG00000000706	0	NA	NA	NA	NA	NA
EPlOSAG00000000707	0	NA	NA	NA	NA	NA
EPlOSAG00000000708	0	NA	NA	NA	NA	NA
EPlOSAG00000000709	0	NA	NA	NA	NA	NA
EPlOSAG00000000710	0	NA	NA	NA	NA	NA
EPlOSAG00000000711	0	NA	NA	NA	NA	NA
EPlOSAG00000000712	0	NA	NA	NA	NA	NA
EPlOSAG00000000713	0	NA	NA	NA	NA	NA
EPlOSAG00000000714	0	NA	NA	NA	NA	NA
EPlOSAG00000000715	0	NA	NA	NA	NA	NA
EPlOSAG00000000716	0	NA	NA	NA	NA	NA
EPlOSAG00000000717	0	NA	NA	NA	NA	NA
EPlOSAG00000000718	0	NA	NA	NA	NA	NA
EPlOSAG00000000719	0	NA	NA	NA	NA	NA
EPlOSAG00000000720	0	NA	NA	NA	NA	NA
EPlOSAG00000000721	0	NA	NA	NA	NA	NA
EPlOSAG00000000722	0	NA	NA	NA	NA	NA
EPlOSAG00000000723	0	NA	NA	NA	NA	NA
EPlOSAG00000000724	0	NA	NA	NA	NA	NA
EPlOSAG00000000725	0	NA	NA	NA	NA	NA
EPlOSAG00000000726	0	NA	NA	NA	NA	NA
EPlOSAG00000000727	0	NA	NA	NA	NA	NA
EPlOSAG00000000728	0	NA	NA	NA	NA	NA
EPlOSAG00000000729	0	NA	NA	NA	NA	NA
EPlOSAG00000000730	0	NA	NA	NA	NA	NA
EPlOSAG00000000731	0	NA	NA	NA	NA	NA
EPlOSAG00000000732	0	NA	NA	NA	NA	NA
EPlOSAG00000000733	0	NA	NA	NA	NA	NA
EPlOSAG00000000734	0	NA	NA	NA	NA	NA
EPlOSAG00000000735	0	NA	NA	NA	NA	NA
EPlOSAG00000000736	0	NA	NA	NA	NA	NA
EPlOSAG00000000737	0	NA	NA	NA	NA	NA
EPlOSAG00000000738	0	NA	NA	NA	NA	NA
EPlOSAG00000000739	0	NA	NA	NA	NA	NA
EPlOSAG00000000740	0	NA	NA	NA	NA	NA
EPlOSAG00000000741	0	NA	NA	NA	NA	NA
EPlOSAG00000000742	0	NA	NA	NA	NA	NA
EPlOSAG00000000743	0,143112869053939	0,0093506416540109	0,0525813157794688	0,177832021040105	0,858854898991759	0,996715888896318
EPlOSAG00000000744	0	NA	NA	NA	NA	NA
EPlOSAG00000000745	0	NA	NA	NA	NA	NA
EPlOSAG00000000746	0	NA	NA	NA	NA	NA
EPlOSAG00000000747	0	NA	NA	NA	NA	NA
EPlOSAG00000000748	0	NA	NA	NA	NA	NA
EPlOSAG00000000749	0	NA	NA	NA	NA	NA
EPlOSAG00000000750	0	NA	NA	NA	NA	NA
EPlOSAG00000000751	0	NA	NA	NA	NA	NA
EPlOSAG00000000752	0	NA	NA	NA	NA	NA
EPlOSAG00000000753	0	NA	NA	NA	NA	NA
EPlOSAG00000000754	0	NA	NA	NA	NA	NA
[truncated: 88,163 more rows]

## Sheet: 6do TIR2 - Sign. genes
gene	log2FoldChange
/	/

## Sheet: 6do TIR2 - Mapman
bin	name	p-value
26	misc	0.0
26.12	misc.peroxidases	0.0
27	RNA	2.7218956375181836E-26
27.3	RNA.regulation of transcription	8.419697518412643E-18
10	cell wall	2.2284840639485992E-11
29.2.1.2	protein.synthesis.ribosomal protein.eukaryotic	3.298821504849059E-7
11	lipid metabolism	1.7233242999292742E-6
27.1	RNA.processing	1.588478478762662E-5
16	secondary metabolism	2.4122031463254718E-5
27.3.67	RNA.regulation of transcription.putative transcription regulator	3.513065001212375E-5
29.2.1.2.1	protein.synthesis.ribosomal protein.eukaryotic.40S subunit	4.910133007742588E-5
27.1.1	RNA.processing.splicing	5.559239463510846E-5
29.2.1	protein.synthesis.ribosomal protein	1.68667976320044E-4
34.1.1	transport.p- and v-ATPases.H+-transporting two-sector ATPase	1.68667976320044E-4
29.5.11.20	protein.degradation.ubiquitin.proteasom	1.9908239601393874E-4
9	mitochondrial electron transport / ATP synthesis	3.7911631113449196E-4
27.3.44	RNA.regulation of transcription.Chromatin Remodeling Factors	4.7533219389400287E-4
11.8.1	lipid metabolism.''exotics'' (steroids, squalene etc).sphingolipids	4.958170859139521E-4
13	amino acid metabolism	7.891445932822819E-4
34.2	transport.sugars	8.241217808660605E-4
27.3.25	RNA.regulation of transcription.MYB domain transcription factor family	0.001419584334417924
29.7	protein.glycosylation	0.0015249142956613422
26.28	misc.GDSL-motif lipase	0.001544483452247703
29.2	protein.synthesis	0.0017108835897671482
1.1	PS.lightreaction	0.0019344210716598094
11.8	lipid metabolism.''exotics'' (steroids, squalene etc)	0.002400829604703285
31.4	cell.vesicle transport	0.002709681803973401
16.2	secondary metabolism.phenylpropanoids	0.003128547209779207
34.13	transport.peptides and oligopeptides	0.0034549471529193893
27.3.23	RNA.regulation of transcription.HSF,Heat-shock transcription factor family	0.00401617230326818
10.1	cell wall.precursor synthesis	0.004846651516978116
11.1	lipid metabolism.FA synthesis and FA elongation	0.004846651516978116
9.9	mitochondrial electron transport / ATP synthesis.F1-ATPase	0.004846651516978116
26.21	misc.protease inhibitor/seed storage/lipid transfer protein (LTP) family protein	0.004846651516978116
13.1	amino acid metabolism.synthesis	0.004978752065463495
26.19	misc.plastocyanin-like	0.005017538001051554
26.4.1	misc.beta 1,3 glucan hydrolases.glucan endo-1,3-beta-glucosidase	0.005272647297389134
26.4	misc.beta 1,3 glucan hydrolases	0.005908511219932733
29.2.1.2.2	protein.synthesis.ribosomal protein.eukaryotic.60S subunit	0.00651074685392262
21.2	redox.ascorbate and glutathione	0.008488540108616792
21	redox	0.008488540108616792
20.2.99	stress.abiotic.unspecified	0.009959242734727956
10.6	cell wall.degradation	0.010975949574892932
28	DNA	0.010975949574892932
26.9	misc.glutathione S transferases	0.012110773729507855
28.1.3	DNA.synthesis/chromatin structure.histone	0.012110773729507855
1.1.1	PS.lightreaction.photosystem II	0.012110773729507855
33.2	development.late embryogenesis abundant	0.012924403647300228
8	TCA / org. transformation	0.013236650806616547
10.2	cell wall.cellulose synthesis	0.018844246293070074
26.13	misc.acid and other phosphatases	0.019528196195236915
17.7	hormone metabolism.jasmonate	0.019528196195236915
9.5	mitochondrial electron transport / ATP synthesis.cytochrome c reductase	0.021525409426521737
17.7.1	hormone metabolism.jasmonate.synthesis-degradation	0.024001484823372658
10.6.2	cell wall.degradation.mannan-xylose-arabinose-fucose	0.024413046213017257
16.10	secondary metabolism.simple phenols	0.02624485411320449
27.3.73	RNA.regulation of transcription.Zn-finger(CCHC)	0.026893972478461824
34	transport	0.02940480192602542
20.1.7	stress.biotic.PR-proteins	0.03470793349789474
29.5.11.5	protein.degradation.ubiquitin.ubiquitin protease	0.03612411637792665
29.3.4.99	protein.targeting.secretory pathway.unspecified	0.0387891157734016
1.1.2.2	PS.lightreaction.photosystem I.PSI polypeptide subunits	0.0397918909751662
17.5.1	hormone metabolism.ethylene.synthesis-degradation	0.04198125514384927
10.5.1	cell wall.cell wall proteins.AGPs	0.04292019506183551
10.5.1.1	cell wall.cell wall proteins.AGPs.AGP	0.04292019506183551
28.1	DNA.synthesis/chromatin structure	0.04563118622167091

## Sheet: 6do TIR2 - GO
	GO-enrichment on significantly upregulated genes
	analysis could not be executed, as no genes were found to be significantly upregulated
	GO-enrichment on significantly downregulated genes
	analysis could not be executed, as no genes were found to be significantly downregulated

## Sheet: 18do TIR2 - All genes
	baseMean	log2FoldChange	lfcSE	stat	pvalue	padj
BAC19853	0	NA	NA	NA	NA	NA
BAC19854	0	NA	NA	NA	NA	NA
BAC19855	0	NA	NA	NA	NA	NA
BAC19857	0	NA	NA	NA	NA	NA
BAC19858	0	NA	NA	NA	NA	NA
BAC19859	0	NA	NA	NA	NA	NA
BAC19860	0	NA	NA	NA	NA	NA
BAC19861	0	NA	NA	NA	NA	NA
BAC19862	0	NA	NA	NA	NA	NA
BAC19863	0	NA	NA	NA	NA	NA
BAC19864	0	NA	NA	NA	NA	NA
BAC19865	0	NA	NA	NA	NA	NA
BAC19866	0	NA	NA	NA	NA	NA
BAC19867	0	NA	NA	NA	NA	NA
BAC19868	0	NA	NA	NA	NA	NA
BAC19869	0	NA	NA	NA	NA	NA
BAC19871	0	NA	NA	NA	NA	NA
BAC19872	0	NA	NA	NA	NA	NA
BAC19873	0	NA	NA	NA	NA	NA
BAC19874	0	NA	NA	NA	NA	NA
BAC19875	0	NA	NA	NA	NA	NA
BAC19876	0	NA	NA	NA	NA	NA
BAC19877	0	NA	NA	NA	NA	NA
BAC19878	0	NA	NA	NA	NA	NA
BAC19879	0	NA	NA	NA	NA	NA
BAC19880	0	NA	NA	NA	NA	NA
BAC19881	0	NA	NA	NA	NA	NA
BAC19882	0	NA	NA	NA	NA	NA
BAC19883	0	NA	NA	NA	NA	NA
BAC19884	0	NA	NA	NA	NA	NA
BAC19885	0	NA	NA	NA	NA	NA
BAC19886	0	NA	NA	NA	NA	NA
BAC19887	0	NA	NA	NA	NA	NA
BAC19888	0	NA	NA	NA	NA	NA
BAC19889	0	NA	NA	NA	NA	NA
BAC19890	0	NA	NA	NA	NA	NA
BAC19891	0	NA	NA	NA	NA	NA
BAC19892	0	NA	NA	NA	NA	NA
BAC19893	0	NA	NA	NA	NA	NA
BAC19894	0	NA	NA	NA	NA	NA
BAC19895	0	NA	NA	NA	NA	NA
BAC19896	0	NA	NA	NA	NA	NA
BAC19897	0	NA	NA	NA	NA	NA
BAC19898	0	NA	NA	NA	NA	NA
BAC19899	0	NA	NA	NA	NA	NA
BAC19900	0	NA	NA	NA	NA	NA
BAC19901	0	NA	NA	NA	NA	NA
BAC19902	0	NA	NA	NA	NA	NA
BAC19903	0	NA	NA	NA	NA	NA
BAC19904	0	NA	NA	NA	NA	NA
CAA33908	0	NA	NA	NA	NA	NA
CAA33909	0	NA	NA	NA	NA	NA
CAA33910	0	NA	NA	NA	NA	NA
CAA33911	0	NA	NA	NA	NA	NA
CAA33912	0	NA	NA	NA	NA	NA
CAA33913	0	NA	NA	NA	NA	NA
CAA33914	0	NA	NA	NA	NA	NA
CAA33915	0	NA	NA	NA	NA	NA
CAA33916	0	NA	NA	NA	NA	NA
CAA33917	0	NA	NA	NA	NA	NA
CAA33918	0	NA	NA	NA	NA	NA
CAA33919	0	NA	NA	NA	NA	NA
CAA33920	0	NA	NA	NA	NA	NA
CAA33921	0	NA	NA	NA	NA	NA
CAA33922	0	NA	NA	NA	NA	NA
CAA33923	0	NA	NA	NA	NA	NA
CAA33924	0	NA	NA	NA	NA	NA
CAA33925	0	NA	NA	NA	NA	NA
CAA33926	0	NA	NA	NA	NA	NA
CAA33927	0	NA	NA	NA	NA	NA
CAA33928	0	NA	NA	NA	NA	NA
CAA33930	0	NA	NA	NA	NA	NA
CAA33931	0	NA	NA	NA	NA	NA
CAA33932	0	NA	NA	NA	NA	NA
CAA33933	0	NA	NA	NA	NA	NA
CAA33934	0	NA	NA	NA	NA	NA
CAA33935	0	NA	NA	NA	NA	NA
CAA33936	0	NA	NA	NA	NA	NA
CAA33937	0	NA	NA	NA	NA	NA
CAA33938	0	NA	NA	NA	NA	NA
CAA33939	0	NA	NA	NA	NA	NA
CAA33940	0	NA	NA	NA	NA	NA
CAA33941	0	NA	NA	NA	NA	NA
CAA33942	0	NA	NA	NA	NA	NA
CAA33943	0	NA	NA	NA	NA	NA
CAA33944	0	NA	NA	NA	NA	NA
CAA33945	0	NA	NA	NA	NA	NA
CAA33946	0	NA	NA	NA	NA	NA
CAA33947	0	NA	NA	NA	NA	NA
CAA33948	0	NA	NA	NA	NA	NA
CAA33949	0	NA	NA	NA	NA	NA
CAA33950	0	NA	NA	NA	NA	NA
CAA33951	0	NA	NA	NA	NA	NA
CAA33952	0	NA	NA	NA	NA	NA
CAA33953	0	NA	NA	NA	NA	NA
CAA33954	0	NA	NA	NA	NA	NA
CAA33955	0	NA	NA	NA	NA	NA
CAA33956	0	NA	NA	NA	NA	NA
CAA33957	0	NA	NA	NA	NA	NA
CAA33958	0	NA	NA	NA	NA	NA
CAA33959	0	NA	NA	NA	NA	NA
CAA33960	0	NA	NA	NA	NA	NA
CAA33961	0	NA	NA	NA	NA	NA
CAA33962	0	NA	NA	NA	NA	NA
CAA33963	0	NA	NA	NA	NA	NA
CAA33964	0	NA	NA	NA	NA	NA
CAA33965	0	NA	NA	NA	NA	NA
CAA33966	0	NA	NA	NA	NA	NA
CAA33967	0	NA	NA	NA	NA	NA
CAA33968	0	NA	NA	NA	NA	NA
CAA33969	0	NA	NA	NA	NA	NA
CAA33970	0	NA	NA	NA	NA	NA
CAA33971	0	NA	NA	NA	NA	NA
CAA33972	0	NA	NA	NA	NA	NA
CAA33973	0	NA	NA	NA	NA	NA
CAA33974	0	NA	NA	NA	NA	NA
CAA33975	0	NA	NA	NA	NA	NA
CAA33976	0	NA	NA	NA	NA	NA
CAA33977	0	NA	NA	NA	NA	NA
CAA33978	0	NA	NA	NA	NA	NA
CAA33979	0	NA	NA	NA	NA	NA
CAA33980	0	NA	NA	NA	NA	NA
CAA33981	0	NA	NA	NA	NA	NA
CAA33982	0	NA	NA	NA	NA	NA
CAA33983	0	NA	NA	NA	NA	NA
CAA33984	0	NA	NA	NA	NA	NA
CAA33985	0	NA	NA	NA	NA	NA
CAA33986	0	NA	NA	NA	NA	NA
CAA33987	0	NA	NA	NA	NA	NA
CAA33988	0	NA	NA	NA	NA	NA
CAA33989	0	NA	NA	NA	NA	NA
CAA33990	0	NA	NA	NA	NA	NA
CAA33991	0	NA	NA	NA	NA	NA
CAA33992	0	NA	NA	NA	NA	NA
CAA33993	0	NA	NA	NA	NA	NA
CAA33994	0	NA	NA	NA	NA	NA
CAA33995	0	NA	NA	NA	NA	NA
CAA33996	0	NA	NA	NA	NA	NA
CAA33997	0	NA	NA	NA	NA	NA
CAA33998	0	NA	NA	NA	NA	NA
CAA33999	0	NA	NA	NA	NA	NA
CAA34000	0	NA	NA	NA	NA	NA
CAA34001	0	NA	NA	NA	NA	NA
CAA34002	0	NA	NA	NA	NA	NA
CAA34003	0	NA	NA	NA	NA	NA
CAA34004	0	NA	NA	NA	NA	NA
CAA34005	0	NA	NA	NA	NA	NA
CAA34006	0	NA	NA	NA	NA	NA
CAA34007	0	NA	NA	NA	NA	NA
CAA34008	0	NA	NA	NA	NA	NA
CAA34009	0	NA	NA	NA	NA	NA
CAA34010	0	NA	NA	NA	NA	NA
CAA34011	0	NA	NA	NA	NA	NA
CAA34012	0	NA	NA	NA	NA	NA
CAA34013	0	NA	NA	NA	NA	NA
CAA34014	0	NA	NA	NA	NA	NA
CAA34015	0	NA	NA	NA	NA	NA
ENSRNA049440515	0	NA	NA	NA	NA	NA
ENSRNA049440716	0	NA	NA	NA	NA	NA
ENSRNA049440948	0	NA	NA	NA	NA	NA
ENSRNA049441102	0	NA	NA	NA	NA	NA
ENSRNA049441259	0	NA	NA	NA	NA	NA
ENSRNA049441339	0	NA	NA	NA	NA	NA
ENSRNA049441421	0	NA	NA	NA	NA	NA
ENSRNA049441495	0	NA	NA	NA	NA	NA
ENSRNA049441592	0	NA	NA	NA	NA	NA
ENSRNA049441659	0	NA	NA	NA	NA	NA
ENSRNA049441771	0	NA	NA	NA	NA	NA
ENSRNA049441839	0	NA	NA	NA	NA	NA
ENSRNA049441928	0	NA	NA	NA	NA	NA
ENSRNA049441959	0	NA	NA	NA	NA	NA
ENSRNA049442095	0	NA	NA	NA	NA	NA
ENSRNA049442164	0	NA	NA	NA	NA	NA
ENSRNA049442195	0	NA	NA	NA	NA	NA
ENSRNA049442288	0	NA	NA	NA	NA	NA
ENSRNA049442327	0	NA	NA	NA	NA	NA
ENSRNA049442424	0	NA	NA	NA	NA	NA
ENSRNA049442722	0	NA	NA	NA	NA	NA
ENSRNA049442998	0	NA	NA	NA	NA	NA
ENSRNA049443084	0	NA	NA	NA	NA	NA
ENSRNA049443237	0	NA	NA	NA	NA	NA
ENSRNA049443551	0	NA	NA	NA	NA	NA
ENSRNA049443799	0	NA	NA	NA	NA	NA
ENSRNA049443885	0	NA	NA	NA	NA	NA
ENSRNA049443912	0	NA	NA	NA	NA	NA
ENSRNA049443980	0	NA	NA	NA	NA	NA
ENSRNA049444177	0	NA	NA	NA	NA	NA
ENSRNA049444189	0	NA	NA	NA	NA	NA
ENSRNA049444267	0	NA	NA	NA	NA	NA
ENSRNA049444301	0	NA	NA	NA	NA	NA
ENSRNA049444387	0	NA	NA	NA	NA	NA
ENSRNA049444399	0	NA	NA	NA	NA	NA
ENSRNA049444418	0	NA	NA	NA	NA	NA
ENSRNA049444505	0	NA	NA	NA	NA	NA
ENSRNA049444533	0	NA	NA	NA	NA	NA
ENSRNA049444615	0	NA	NA	NA	NA	NA
ENSRNA049444661	0	NA	NA	NA	NA	NA
ENSRNA049444701	0	NA	NA	NA	NA	NA
ENSRNA049444901	0	NA	NA	NA	NA	NA
ENSRNA049444971	0	NA	NA	NA	NA	NA
ENSRNA049445044	0	NA	NA	NA	NA	NA
ENSRNA049445060	0	NA	NA	NA	NA	NA
ENSRNA049445145	0	NA	NA	NA	NA	NA
ENSRNA049445225	0	NA	NA	NA	NA	NA
ENSRNA049445231	0	NA	NA	NA	NA	NA
ENSRNA049445269	0	NA	NA	NA	NA	NA
ENSRNA049445305	0	NA	NA	NA	NA	NA
ENSRNA049445358	0	NA	NA	NA	NA	NA
ENSRNA049445376	0	NA	NA	NA	NA	NA
ENSRNA049445384	0	NA	NA	NA	NA	NA
ENSRNA049445399	0	NA	NA	NA	NA	NA
ENSRNA049445407	0	NA	NA	NA	NA	NA
ENSRNA049445538	0	NA	NA	NA	NA	NA
ENSRNA049445580	0	NA	NA	NA	NA	NA
ENSRNA049445657	0	NA	NA	NA	NA	NA
ENSRNA049445742	0	NA	NA	NA	NA	NA
ENSRNA049445753	0	NA	NA	NA	NA	NA
ENSRNA049445795	0	NA	NA	NA	NA	NA
ENSRNA049445860	0	NA	NA	NA	NA	NA
ENSRNA049445988	0	NA	NA	NA	NA	NA
ENSRNA049445998	0	NA	NA	NA	NA	NA
ENSRNA049446030	0	NA	NA	NA	NA	NA
ENSRNA049446133	0	NA	NA	NA	NA	NA
ENSRNA049446186	0	NA	NA	NA	NA	NA
ENSRNA049446272	0	NA	NA	NA	NA	NA
ENSRNA049446293	0	NA	NA	NA	NA	NA
ENSRNA049446332	0	NA	NA	NA	NA	NA
ENSRNA049446354	0	NA	NA	NA	NA	NA
ENSRNA049446479	0	NA	NA	NA	NA	NA
ENSRNA049446499	0	NA	NA	NA	NA	NA
ENSRNA049446523	0	NA	NA	NA	NA	NA
ENSRNA049446581	0	NA	NA	NA	NA	NA
ENSRNA049446637	0	NA	NA	NA	NA	NA
ENSRNA049446659	0	NA	NA	NA	NA	NA
ENSRNA049446674	0	NA	NA	NA	NA	NA
ENSRNA049446686	0	NA	NA	NA	NA	NA
ENSRNA049446715	0	NA	NA	NA	NA	NA
ENSRNA049446737	0	NA	NA	NA	NA	NA
ENSRNA049446755	0	NA	NA	NA	NA	NA
ENSRNA049446828	0	NA	NA	NA	NA	NA
ENSRNA049446836	0	NA	NA	NA	NA	NA
ENSRNA049446843	0	NA	NA	NA	NA	NA
ENSRNA049446857	0	NA	NA	NA	NA	NA
ENSRNA049446900	0	NA	NA	NA	NA	NA
ENSRNA049446912	0	NA	NA	NA	NA	NA
ENSRNA049446925	0	NA	NA	NA	NA	NA
ENSRNA049447002	0	NA	NA	NA	NA	NA
ENSRNA049447110	0	NA	NA	NA	NA	NA
ENSRNA049447124	0	NA	NA	NA	NA	NA
ENSRNA049447149	0	NA	NA	NA	NA	NA
ENSRNA049447201	0	NA	NA	NA	NA	NA
ENSRNA049447269	0	NA	NA	NA	NA	NA
ENSRNA049447319	0	NA	NA	NA	NA	NA
ENSRNA049447338	0	NA	NA	NA	NA	NA
ENSRNA049447358	0	NA	NA	NA	NA	NA
ENSRNA049447404	0	NA	NA	NA	NA	NA
ENSRNA049447449	0	NA	NA	NA	NA	NA
ENSRNA049447459	0	NA	NA	NA	NA	NA
ENSRNA049447492	0	NA	NA	NA	NA	NA
ENSRNA049447524	0	NA	NA	NA	NA	NA
ENSRNA049447574	0	NA	NA	NA	NA	NA
ENSRNA049447588	0	NA	NA	NA	NA	NA
ENSRNA049447734	0	NA	NA	NA	NA	NA
ENSRNA049447741	0	NA	NA	NA	NA	NA
ENSRNA049447757	0	NA	NA	NA	NA	NA
ENSRNA049447883	0	NA	NA	NA	NA	NA
ENSRNA049447937	0	NA	NA	NA	NA	NA
ENSRNA049447951	0	NA	NA	NA	NA	NA
ENSRNA049447972	0	NA	NA	NA	NA	NA
ENSRNA049448021	0	NA	NA	NA	NA	NA
ENSRNA049448047	0	NA	NA	NA	NA	NA
ENSRNA049448082	0	NA	NA	NA	NA	NA
ENSRNA049448103	0	NA	NA	NA	NA	NA
ENSRNA049448151	0	NA	NA	NA	NA	NA
ENSRNA049448293	0	NA	NA	NA	NA	NA
ENSRNA049448308	0	NA	NA	NA	NA	NA
ENSRNA049448329	0	NA	NA	NA	NA	NA
ENSRNA049448338	0	NA	NA	NA	NA	NA
ENSRNA049448355	0	NA	NA	NA	NA	NA
ENSRNA049448418	0	NA	NA	NA	NA	NA
ENSRNA049448453	0	NA	NA	NA	NA	NA
ENSRNA049448616	0	NA	NA	NA	NA	NA
ENSRNA049448734	0	NA	NA	NA	NA	NA
ENSRNA049448770	0	NA	NA	NA	NA	NA
ENSRNA049448783	0	NA	NA	NA	NA	NA
ENSRNA049448805	0	NA	NA	NA	NA	NA
ENSRNA049448821	0	NA	NA	NA	NA	NA
ENSRNA049448834	0	NA	NA	NA	NA	NA
ENSRNA049448855	0	NA	NA	NA	NA	NA
ENSRNA049449014	0	NA	NA	NA	NA	NA
ENSRNA049449035	0	NA	NA	NA	NA	NA
ENSRNA049449056	0	NA	NA	NA	NA	NA
ENSRNA049449070	0	NA	NA	NA	NA	NA
ENSRNA049449179	0	NA	NA	NA	NA	NA
ENSRNA049449240	0	NA	NA	NA	NA	NA
ENSRNA049449267	0	NA	NA	NA	NA	NA
ENSRNA049449286	0	NA	NA	NA	NA	NA
ENSRNA049449321	0	NA	NA	NA	NA	NA
ENSRNA049449344	0	NA	NA	NA	NA	NA
ENSRNA049449355	0	NA	NA	NA	NA	NA
ENSRNA049449432	0	NA	NA	NA	NA	NA
ENSRNA049449442	0	NA	NA	NA	NA	NA
ENSRNA049449660	0	NA	NA	NA	NA	NA
ENSRNA049449672	0	NA	NA	NA	NA	NA
ENSRNA049449688	0	NA	NA	NA	NA	NA
ENSRNA049449709	0	NA	NA	NA	NA	NA
ENSRNA049449750	0	NA	NA	NA	NA	NA
ENSRNA049449763	0	NA	NA	NA	NA	NA
ENSRNA049449871	0	NA	NA	NA	NA	NA
ENSRNA049449909	0	NA	NA	NA	NA	NA
ENSRNA049449930	0	NA	NA	NA	NA	NA
ENSRNA049450015	0	NA	NA	NA	NA	NA
ENSRNA049450054	0	NA	NA	NA	NA	NA
ENSRNA049450108	0	NA	NA	NA	NA	NA
ENSRNA049450128	0	NA	NA	NA	NA	NA
ENSRNA049450155	0	NA	NA	NA	NA	NA
ENSRNA049450189	0	NA	NA	NA	NA	NA
ENSRNA049450198	0	NA	NA	NA	NA	NA
ENSRNA049450219	0	NA	NA	NA	NA	NA
ENSRNA049450246	0	NA	NA	NA	NA	NA
ENSRNA049450267	0	NA	NA	NA	NA	NA
ENSRNA049450281	0	NA	NA	NA	NA	NA
ENSRNA049450453	0	NA	NA	NA	NA	NA
ENSRNA049450520	0	NA	NA	NA	NA	NA
ENSRNA049450578	0	NA	NA	NA	NA	NA
ENSRNA049450626	0	NA	NA	NA	NA	NA
ENSRNA049450650	0	NA	NA	NA	NA	NA
ENSRNA049450658	0	NA	NA	NA	NA	NA
ENSRNA049450674	0	NA	NA	NA	NA	NA
ENSRNA049450682	0	NA	NA	NA	NA	NA
ENSRNA049450701	0	NA	NA	NA	NA	NA
ENSRNA049450721	0	NA	NA	NA	NA	NA
ENSRNA049450733	0	NA	NA	NA	NA	NA
ENSRNA049450804	0	NA	NA	NA	NA	NA
ENSRNA049450845	0	NA	NA	NA	NA	NA
ENSRNA049450871	0	NA	NA	NA	NA	NA
ENSRNA049450896	0	NA	NA	NA	NA	NA
ENSRNA049450913	0	NA	NA	NA	NA	NA
ENSRNA049450965	0	NA	NA	NA	NA	NA
ENSRNA049450992	0	NA	NA	NA	NA	NA
ENSRNA049451040	0	NA	NA	NA	NA	NA
ENSRNA049451059	0	NA	NA	NA	NA	NA
ENSRNA049451085	0	NA	NA	NA	NA	NA
ENSRNA049451109	0	NA	NA	NA	NA	NA
ENSRNA049464427	0	NA	NA	NA	NA	NA
ENSRNA049464515	0	NA	NA	NA	NA	NA
ENSRNA049464535	0	NA	NA	NA	NA	NA
ENSRNA049464568	0	NA	NA	NA	NA	NA
ENSRNA049464586	0	NA	NA	NA	NA	NA
ENSRNA049464815	0	NA	NA	NA	NA	NA
ENSRNA049464840	0	NA	NA	NA	NA	NA
ENSRNA049464877	0	NA	NA	NA	NA	NA
ENSRNA049464904	0	NA	NA	NA	NA	NA
ENSRNA049464941	0	NA	NA	NA	NA	NA
ENSRNA049464961	0	NA	NA	NA	NA	NA
ENSRNA049464972	0	NA	NA	NA	NA	NA
ENSRNA049464985	0	NA	NA	NA	NA	NA
ENSRNA049465003	0	NA	NA	NA	NA	NA
ENSRNA049465030	0	NA	NA	NA	NA	NA
ENSRNA049465052	0	NA	NA	NA	NA	NA
ENSRNA049465109	6,96982585930751	-0,0540205126835321	0,190541064872867	-0,283511130367492	0,776785050733711	0,99994663529713
ENSRNA049465125	3,93407453946603	-0,143595252320426	0,167631594727406	-0,85661209961006	0,39165929652018	0,99994663529713
ENSRNA049465309	1,61560155754425	0,00896716781124825	0,121164992825748	0,0740079093979255	0,941004091732846	0,99994663529713
ENSRNA049465332	0	NA	NA	NA	NA	NA
ENSRNA049465347	0	NA	NA	NA	NA	NA
ENSRNA049465362	0	NA	NA	NA	NA	NA
ENSRNA049465381	0	NA	NA	NA	NA	NA
ENSRNA049465397	0	NA	NA	NA	NA	NA
ENSRNA049465412	0	NA	NA	NA	NA	NA
ENSRNA049465423	0	NA	NA	NA	NA	NA
ENSRNA049465477	0	NA	NA	NA	NA	NA
ENSRNA049465662	0	NA	NA	NA	NA	NA
ENSRNA049465677	0	NA	NA	NA	NA	NA
ENSRNA049465687	0	NA	NA	NA	NA	NA
ENSRNA049465699	0	NA	NA	NA	NA	NA
ENSRNA049465704	0	NA	NA	NA	NA	NA
ENSRNA049465715	0	NA	NA	NA	NA	NA
ENSRNA049465725	0	NA	NA	NA	NA	NA
ENSRNA049465740	0	NA	NA	NA	NA	NA
ENSRNA049465759	0	NA	NA	NA	NA	NA
ENSRNA049465776	0	NA	NA	NA	NA	NA
ENSRNA049465797	0	NA	NA	NA	NA	NA
ENSRNA049465818	0	NA	NA	NA	NA	NA
ENSRNA049465857	0	NA	NA	NA	NA	NA
ENSRNA049465882	0	NA	NA	NA	NA	NA
ENSRNA049465909	0	NA	NA	NA	NA	NA
ENSRNA049465938	0	NA	NA	NA	NA	NA
ENSRNA049465951	0	NA	NA	NA	NA	NA
ENSRNA049465971	0	NA	NA	NA	NA	NA
ENSRNA049465986	0	NA	NA	NA	NA	NA
ENSRNA049466001	0	NA	NA	NA	NA	NA
ENSRNA049466017	0	NA	NA	NA	NA	NA
ENSRNA049466028	0	NA	NA	NA	NA	NA
ENSRNA049466044	0	NA	NA	NA	NA	NA
ENSRNA049466052	0	NA	NA	NA	NA	NA
ENSRNA049466069	0	NA	NA	NA	NA	NA
ENSRNA049466088	0	NA	NA	NA	NA	NA
ENSRNA049466099	0	NA	NA	NA	NA	NA
ENSRNA049466121	0	NA	NA	NA	NA	NA
ENSRNA049466137	0	NA	NA	NA	NA	NA
ENSRNA049466151	0	NA	NA	NA	NA	NA
ENSRNA049466168	0	NA	NA	NA	NA	NA
ENSRNA049466182	0	NA	NA	NA	NA	NA
ENSRNA049466194	0	NA	NA	NA	NA	NA
ENSRNA049466206	0	NA	NA	NA	NA	NA
ENSRNA049466221	0	NA	NA	NA	NA	NA
ENSRNA049466235	0	NA	NA	NA	NA	NA
ENSRNA049466248	0	NA	NA	NA	NA	NA
ENSRNA049466264	0	NA	NA	NA	NA	NA
ENSRNA049466282	0	NA	NA	NA	NA	NA
ENSRNA049466327	0	NA	NA	NA	NA	NA
ENSRNA049466338	0,272876097471665	-0,0239265548634931	0,0510008481567675	-0,469140332528337	0,638969331570253	0,99994663529713
ENSRNA049466486	0	NA	NA	NA	NA	NA
ENSRNA049466502	0	NA	NA	NA	NA	NA
ENSRNA049466512	0	NA	NA	NA	NA	NA
ENSRNA049466531	0	NA	NA	NA	NA	NA
ENSRNA049466546	0	NA	NA	NA	NA	NA
ENSRNA049466562	0	NA	NA	NA	NA	NA
ENSRNA049466581	0	NA	NA	NA	NA	NA
ENSRNA049466596	0	NA	NA	NA	NA	NA
ENSRNA049466614	0	NA	NA	NA	NA	NA
ENSRNA049466627	0	NA	NA	NA	NA	NA
ENSRNA049466643	0	NA	NA	NA	NA	NA
ENSRNA049466653	0	NA	NA	NA	NA	NA
ENSRNA049466667	0	NA	NA	NA	NA	NA
ENSRNA049466678	0	NA	NA	NA	NA	NA
ENSRNA049466696	0	NA	NA	NA	NA	NA
ENSRNA049466702	0	NA	NA	NA	NA	NA
ENSRNA049466729	0	NA	NA	NA	NA	NA
ENSRNA049466739	0	NA	NA	NA	NA	NA
ENSRNA049466778	0	NA	NA	NA	NA	NA
ENSRNA049466796	0	NA	NA	NA	NA	NA
ENSRNA049466805	0	NA	NA	NA	NA	NA
ENSRNA049466845	0	NA	NA	NA	NA	NA
ENSRNA049467035	0	NA	NA	NA	NA	NA
ENSRNA049467057	0	NA	NA	NA	NA	NA
ENSRNA049467070	0	NA	NA	NA	NA	NA
ENSRNA049467078	0	NA	NA	NA	NA	NA
ENSRNA049467117	0	NA	NA	NA	NA	NA
ENSRNA049467134	0	NA	NA	NA	NA	NA
ENSRNA049467148	49,3480206579893	0,0216375997034877	0,221577308953984	0,0976525972159962	0,922208157514131	0,99994663529713
ENSRNA049467172	0	NA	NA	NA	NA	NA
ENSRNA049467278	0	NA	NA	NA	NA	NA
ENSRNA049467290	0	NA	NA	NA	NA	NA
ENSRNA049467312	0	NA	NA	NA	NA	NA
ENSRNA049467328	0	NA	NA	NA	NA	NA
ENSRNA049467342	1,95010541581727	0,020382452874913	0,121063024787216	0,168362329544779	0,866298241698035	0,99994663529713
ENSRNA049467366	0	NA	NA	NA	NA	NA
ENSRNA049467377	0	NA	NA	NA	NA	NA
ENSRNA049467392	0	NA	NA	NA	NA	NA
ENSRNA049467406	0	NA	NA	NA	NA	NA
ENSRNA049467431	0	NA	NA	NA	NA	NA
ENSRNA049467441	0	NA	NA	NA	NA	NA
ENSRNA049467453	0	NA	NA	NA	NA	NA
ENSRNA049467463	0	NA	NA	NA	NA	NA
ENSRNA049467565	0	NA	NA	NA	NA	NA
ENSRNA049467579	0	NA	NA	NA	NA	NA
ENSRNA049467589	0	NA	NA	NA	NA	NA
ENSRNA049467602	0	NA	NA	NA	NA	NA
ENSRNA049467627	0	NA	NA	NA	NA	NA
ENSRNA049467638	0	NA	NA	NA	NA	NA
ENSRNA049467656	0	NA	NA	NA	NA	NA
ENSRNA049467663	0	NA	NA	NA	NA	NA
ENSRNA049467678	0	NA	NA	NA	NA	NA
ENSRNA049467692	0	NA	NA	NA	NA	NA
ENSRNA049467705	0	NA	NA	NA	NA	NA
ENSRNA049467714	0	NA	NA	NA	NA	NA
ENSRNA049467734	0	NA	NA	NA	NA	NA
ENSRNA049467742	0	NA	NA	NA	NA	NA
ENSRNA049467750	0	NA	NA	NA	NA	NA
ENSRNA049467759	0	NA	NA	NA	NA	NA
ENSRNA049467856	0	NA	NA	NA	NA	NA
ENSRNA049467868	0	NA	NA	NA	NA	NA
ENSRNA049467878	0	NA	NA	NA	NA	NA
ENSRNA049467888	0	NA	NA	NA	NA	NA
ENSRNA049467907	0	NA	NA	NA	NA	NA
ENSRNA049467928	0	NA	NA	NA	NA	NA
ENSRNA049468027	0	NA	NA	NA	NA	NA
ENSRNA049468042	0	NA	NA	NA	NA	NA
ENSRNA049468053	0	NA	NA	NA	NA	NA
ENSRNA049468085	0	NA	NA	NA	NA	NA
ENSRNA049468095	0	NA	NA	NA	NA	NA
ENSRNA049468126	0	NA	NA	NA	NA	NA
ENSRNA049468141	0	NA	NA	NA	NA	NA
ENSRNA049468154	0	NA	NA	NA	NA	NA
ENSRNA049468167	0	NA	NA	NA	NA	NA
ENSRNA049468174	0	NA	NA	NA	NA	NA
ENSRNA049468200	0	NA	NA	NA	NA	NA
ENSRNA049468210	0	NA	NA	NA	NA	NA
ENSRNA049468231	0,521555411536606	0,0698810688573345	0,0693653767663911	1,00743443076335	0,31372605244954	0,99994663529713
ENSRNA049468241	0	NA	NA	NA	NA	NA
ENSRNA049468277	211,1219327414	0,522421638739326	0,210853637049648	2,47765059236951	0,0132250586096405	0,99994663529713
ENSRNA049468369	0	NA	NA	NA	NA	NA
ENSRNA049468376	0	NA	NA	NA	NA	NA
ENSRNA049468389	0	NA	NA	NA	NA	NA
ENSRNA049468398	0	NA	NA	NA	NA	NA
ENSRNA049468413	0	NA	NA	NA	NA	NA
ENSRNA049468427	0	NA	NA	NA	NA	NA
ENSRNA049468443	0	NA	NA	NA	NA	NA
ENSRNA049468467	0	NA	NA	NA	NA	NA
ENSRNA049468596	0	NA	NA	NA	NA	NA
ENSRNA049468618	0	NA	NA	NA	NA	NA
ENSRNA049468640	0	NA	NA	NA	NA	NA
ENSRNA049468652	0	NA	NA	NA	NA	NA
ENSRNA049468687	0	NA	NA	NA	NA	NA
ENSRNA049468702	0	NA	NA	NA	NA	NA
ENSRNA049468709	0	NA	NA	NA	NA	NA
ENSRNA049468722	0	NA	NA	NA	NA	NA
ENSRNA049468744	0	NA	NA	NA	NA	NA
ENSRNA049468767	0	NA	NA	NA	NA	NA
ENSRNA049468891	0	NA	NA	NA	NA	NA
ENSRNA049468898	0	NA	NA	NA	NA	NA
ENSRNA049468908	0	NA	NA	NA	NA	NA
ENSRNA049468923	0	NA	NA	NA	NA	NA
ENSRNA049468957	0	NA	NA	NA	NA	NA
ENSRNA049468966	0	NA	NA	NA	NA	NA
ENSRNA049468980	0	NA	NA	NA	NA	NA
ENSRNA049468993	0	NA	NA	NA	NA	NA
ENSRNA049469003	0	NA	NA	NA	NA	NA
ENSRNA049469014	0	NA	NA	NA	NA	NA
ENSRNA049469025	0	NA	NA	NA	NA	NA
ENSRNA049469147	0	NA	NA	NA	NA	NA
ENSRNA049469155	0	NA	NA	NA	NA	NA
ENSRNA049469163	0	NA	NA	NA	NA	NA
ENSRNA049469166	0	NA	NA	NA	NA	NA
ENSRNA049469181	0	NA	NA	NA	NA	NA
ENSRNA049469217	0	NA	NA	NA	NA	NA
ENSRNA049469250	0	NA	NA	NA	NA	NA
ENSRNA049469263	0	NA	NA	NA	NA	NA
ENSRNA049469398	0	NA	NA	NA	NA	NA
ENSRNA049469406	0	NA	NA	NA	NA	NA
ENSRNA049469415	0	NA	NA	NA	NA	NA
ENSRNA049469476	0	NA	NA	NA	NA	NA
ENSRNA049469734	0	NA	NA	NA	NA	NA
ENSRNA049469812	0	NA	NA	NA	NA	NA
ENSRNA049469839	0	NA	NA	NA	NA	NA
ENSRNA049470054	0	NA	NA	NA	NA	NA
ENSRNA049470113	0	NA	NA	NA	NA	NA
ENSRNA049470128	0	NA	NA	NA	NA	NA
ENSRNA049470161	0	NA	NA	NA	NA	NA
ENSRNA049470170	0	NA	NA	NA	NA	NA
ENSRNA049470180	0	NA	NA	NA	NA	NA
ENSRNA049470195	0	NA	NA	NA	NA	NA
ENSRNA049470201	0	NA	NA	NA	NA	NA
ENSRNA049470229	0	NA	NA	NA	NA	NA
ENSRNA049470243	0	NA	NA	NA	NA	NA
ENSRNA049470255	0	NA	NA	NA	NA	NA
ENSRNA049470271	0	NA	NA	NA	NA	NA
ENSRNA049470291	0	NA	NA	NA	NA	NA
ENSRNA049470299	0	NA	NA	NA	NA	NA
ENSRNA049470317	0	NA	NA	NA	NA	NA
ENSRNA049470335	0	NA	NA	NA	NA	NA
ENSRNA049470347	0	NA	NA	NA	NA	NA
ENSRNA049470370	0	NA	NA	NA	NA	NA
ENSRNA049470377	0	NA	NA	NA	NA	NA
ENSRNA049470386	0	NA	NA	NA	NA	NA
ENSRNA049470406	0	NA	NA	NA	NA	NA
ENSRNA049470425	0	NA	NA	NA	NA	NA
ENSRNA049470468	0	NA	NA	NA	NA	NA
ENSRNA049470508	0	NA	NA	NA	NA	NA
ENSRNA049470525	0	NA	NA	NA	NA	NA
ENSRNA049470701	0	NA	NA	NA	NA	NA
ENSRNA049470712	0	NA	NA	NA	NA	NA
ENSRNA049470726	0	NA	NA	NA	NA	NA
ENSRNA049470741	0	NA	NA	NA	NA	NA
ENSRNA049470757	0	NA	NA	NA	NA	NA
ENSRNA049470769	0	NA	NA	NA	NA	NA
ENSRNA049470784	0	NA	NA	NA	NA	NA
ENSRNA049470806	0	NA	NA	NA	NA	NA
ENSRNA049470812	0	NA	NA	NA	NA	NA
ENSRNA049470820	0	NA	NA	NA	NA	NA
ENSRNA049470825	0	NA	NA	NA	NA	NA
ENSRNA049470920	0	NA	NA	NA	NA	NA
ENSRNA049470941	0	NA	NA	NA	NA	NA
ENSRNA049470950	0	NA	NA	NA	NA	NA
ENSRNA049470962	0	NA	NA	NA	NA	NA
ENSRNA049470973	0	NA	NA	NA	NA	NA
ENSRNA049470982	0	NA	NA	NA	NA	NA
ENSRNA049470992	0	NA	NA	NA	NA	NA
ENSRNA049471001	0	NA	NA	NA	NA	NA
ENSRNA049471012	0	NA	NA	NA	NA	NA
ENSRNA049471020	0	NA	NA	NA	NA	NA
ENSRNA049471032	0	NA	NA	NA	NA	NA
ENSRNA049471043	4593,80512275105	0,588088190241873	0,212664831494696	2,76532883273904	0,00568654398951018	0,99994663529713
ENSRNA049471065	0	NA	NA	NA	NA	NA
ENSRNA049471075	0	NA	NA	NA	NA	NA
ENSRNA049471090	0	NA	NA	NA	NA	NA
ENSRNA049471102	0	NA	NA	NA	NA	NA
ENSRNA049471191	0	NA	NA	NA	NA	NA
ENSRNA049471225	0	NA	NA	NA	NA	NA
ENSRNA049471239	0	NA	NA	NA	NA	NA
ENSRNA049471251	0	NA	NA	NA	NA	NA
ENSRNA049471263	0	NA	NA	NA	NA	NA
ENSRNA049471273	0	NA	NA	NA	NA	NA
ENSRNA049471283	0	NA	NA	NA	NA	NA
ENSRNA049471293	0	NA	NA	NA	NA	NA
ENSRNA049471305	0	NA	NA	NA	NA	NA
ENSRNA049471314	0	NA	NA	NA	NA	NA
ENSRNA049471325	0	NA	NA	NA	NA	NA
ENSRNA049471342	0	NA	NA	NA	NA	NA
ENSRNA049471356	0	NA	NA	NA	NA	NA
ENSRNA049471366	0	NA	NA	NA	NA	NA
ENSRNA049471381	0	NA	NA	NA	NA	NA
ENSRNA049471498	0	NA	NA	NA	NA	NA
ENSRNA049471512	0,330769704444385	0,031589282744201	0,0543931420402627	0,580758558143563	0,561403189174986	0,99994663529713
ENSRNA049471527	0	NA	NA	NA	NA	NA
ENSRNA049471535	0	NA	NA	NA	NA	NA
ENSRNA049471546	0	NA	NA	NA	NA	NA
ENSRNA049471555	0	NA	NA	NA	NA	NA
ENSRNA049471560	0	NA	NA	NA	NA	NA
ENSRNA049471578	0	NA	NA	NA	NA	NA
ENSRNA049471602	0	NA	NA	NA	NA	NA
ENSRNA049471632	0	NA	NA	NA	NA	NA
ENSRNA049471650	0	NA	NA	NA	NA	NA
ENSRNA049471695	0	NA	NA	NA	NA	NA
ENSRNA049471700	0	NA	NA	NA	NA	NA
ENSRNA049471707	0,276600471916594	0,00190390228822308	0,0511013983087673	0,0372573422887419	0,970279817781763	0,99994663529713
ENSRNA049471715	0	NA	NA	NA	NA	NA
ENSRNA049471723	0	NA	NA	NA	NA	NA
ENSRNA049471743	0	NA	NA	NA	NA	NA
ENSRNA049471755	0	NA	NA	NA	NA	NA
ENSRNA049471772	1,82297630165538	0,182370870861714	0,125948544732929	1,44797918267677	0,147622872669839	0,99994663529713
ENSRNA049471778	955,191372841844	0,119223846790428	0,1570985079001	0,758911388682589	0,447905565769059	0,99994663529713
ENSRNA049471791	0	NA	NA	NA	NA	NA
ENSRNA049471802	0	NA	NA	NA	NA	NA
ENSRNA049471835	0	NA	NA	NA	NA	NA
ENSRNA049471844	0	NA	NA	NA	NA	NA
ENSRNA049471864	0	NA	NA	NA	NA	NA
ENSRNA049471882	1242,37522869469	-0,00355473900652348	0,1544317631559	-0,0230181857273425	0,981635766679442	0,99994663529713
ENSRNA049471985	0	NA	NA	NA	NA	NA
ENSRNA049472003	0	NA	NA	NA	NA	NA
ENSRNA049472018	0	NA	NA	NA	NA	NA
ENSRNA049472036	0	NA	NA	NA	NA	NA
ENSRNA049472044	0	NA	NA	NA	NA	NA
ENSRNA049472058	0	NA	NA	NA	NA	NA
ENSRNA049472073	0	NA	NA	NA	NA	NA
ENSRNA049472089	0	NA	NA	NA	NA	NA
ENSRNA049472108	0	NA	NA	NA	NA	NA
ENSRNA049472120	0	NA	NA	NA	NA	NA
ENSRNA049472132	0	NA	NA	NA	NA	NA
ENSRNA049472144	0	NA	NA	NA	NA	NA
ENSRNA049472154	0	NA	NA	NA	NA	NA
ENSRNA049472167	0	NA	NA	NA	NA	NA
ENSRNA049472178	0	NA	NA	NA	NA	NA
ENSRNA049472195	0	NA	NA	NA	NA	NA
ENSRNA049472208	0	NA	NA	NA	NA	NA
ENSRNA049472220	0	NA	NA	NA	NA	NA
ENSRNA049472231	0	NA	NA	NA	NA	NA
ENSRNA049472287	0	NA	NA	NA	NA	NA
ENSRNA049472320	0	NA	NA	NA	NA	NA
ENSRNA049472329	0	NA	NA	NA	NA	NA
ENSRNA049472337	0	NA	NA	NA	NA	NA
ENSRNA049472341	0	NA	NA	NA	NA	NA
ENSRNA049472354	0	NA	NA	NA	NA	NA
ENSRNA049472419	0	NA	NA	NA	NA	NA
ENSRNA049472429	0	NA	NA	NA	NA	NA
ENSRNA049472455	0	NA	NA	NA	NA	NA
ENSRNA049472463	0,150825653333335	-0,00956532328472211	0,0475686851551586	-0,201084458263291	0,840632534296928	0,99994663529713
ENSRNA049472477	0	NA	NA	NA	NA	NA
ENSRNA049472487	0,176219676666121	0,0128587699455049	0,0475686851551586	0,270320062527741	0,786914032039723	0,99994663529713
ENSRNA049472500	0	NA	NA	NA	NA	NA
ENSRNA049472510	0	NA	NA	NA	NA	NA
ENSRNA049472523	0	NA	NA	NA	NA	NA
ENSRNA049472532	0	NA	NA	NA	NA	NA
ENSRNA049472543	0	NA	NA	NA	NA	NA
ENSRNA049472556	39,4487803962005	0,316431248562102	0,219674986031091	1,44045188885237	0,14973959229804	0,99994663529713
ENSRNA049472570	0	NA	NA	NA	NA	NA
ENSRNA049472690	0	NA	NA	NA	NA	NA
ENSRNA049472701	0	NA	NA	NA	NA	NA
ENSRNA049472720	0	NA	NA	NA	NA	NA
ENSRNA049472737	0	NA	NA	NA	NA	NA
ENSRNA049472745	0	NA	NA	NA	NA	NA
ENSRNA049472760	0	NA	NA	NA	NA	NA
ENSRNA049472768	0	NA	NA	NA	NA	NA
ENSRNA049472772	0	NA	NA	NA	NA	NA
ENSRNA049472779	0	NA	NA	NA	NA	NA
ENSRNA049472788	0	NA	NA	NA	NA	NA
ENSRNA049472799	0	NA	NA	NA	NA	NA
ENSRNA049472807	0	NA	NA	NA	NA	NA
ENSRNA049472886	0	NA	NA	NA	NA	NA
ENSRNA049472894	0	NA	NA	NA	NA	NA
ENSRNA049472901	0	NA	NA	NA	NA	NA
ENSRNA049472907	0	NA	NA	NA	NA	NA
ENSRNA049472915	0	NA	NA	NA	NA	NA
ENSRNA049472923	0	NA	NA	NA	NA	NA
ENSRNA049472947	0	NA	NA	NA	NA	NA
ENSRNA049472954	0	NA	NA	NA	NA	NA
ENSRNA049472964	0	NA	NA	NA	NA	NA
ENSRNA049472976	0	NA	NA	NA	NA	NA
ENSRNA049472987	0	NA	NA	NA	NA	NA
ENSRNA049472998	0	NA	NA	NA	NA	NA
ENSRNA049473016	0	NA	NA	NA	NA	NA
ENSRNA049473030	0	NA	NA	NA	NA	NA
ENSRNA049473038	0	NA	NA	NA	NA	NA
ENSRNA049473047	0	NA	NA	NA	NA	NA
ENSRNA049473057	0	NA	NA	NA	NA	NA
ENSRNA049473071	0	NA	NA	NA	NA	NA
ENSRNA049473086	0	NA	NA	NA	NA	NA
ENSRNA049473108	0	NA	NA	NA	NA	NA
ENSRNA049473120	0	NA	NA	NA	NA	NA
ENSRNA049473128	0	NA	NA	NA	NA	NA
ENSRNA049473141	0	NA	NA	NA	NA	NA
ENSRNA049473150	0	NA	NA	NA	NA	NA
ENSRNA049473157	0	NA	NA	NA	NA	NA
ENSRNA049473164	0	NA	NA	NA	NA	NA
ENSRNA049473172	0	NA	NA	NA	NA	NA
ENSRNA049473180	0	NA	NA	NA	NA	NA
ENSRNA049473196	0	NA	NA	NA	NA	NA
ENSRNA049473206	0	NA	NA	NA	NA	NA
ENSRNA049473214	0	NA	NA	NA	NA	NA
ENSRNA049473223	0	NA	NA	NA	NA	NA
ENSRNA049473229	0	NA	NA	NA	NA	NA
ENSRNA049473235	0	NA	NA	NA	NA	NA
ENSRNA049473244	0	NA	NA	NA	NA	NA
ENSRNA049473255	0	NA	NA	NA	NA	NA
ENSRNA049473260	0	NA	NA	NA	NA	NA
ENSRNA049473266	0	NA	NA	NA	NA	NA
ENSRNA049473272	0	NA	NA	NA	NA	NA
ENSRNA049473325	0	NA	NA	NA	NA	NA
ENSRNA049473335	0	NA	NA	NA	NA	NA
ENSRNA049473340	0	NA	NA	NA	NA	NA
ENSRNA049473348	0	NA	NA	NA	NA	NA
ENSRNA049473358	0	NA	NA	NA	NA	NA
ENSRNA049473366	0	NA	NA	NA	NA	NA
ENSRNA049473373	0	NA	NA	NA	NA	NA
ENSRNA049473384	0	NA	NA	NA	NA	NA
ENSRNA049473392	0	NA	NA	NA	NA	NA
ENSRNA049473406	0	NA	NA	NA	NA	NA
ENSRNA049473411	0	NA	NA	NA	NA	NA
ENSRNA049473424	0	NA	NA	NA	NA	NA
ENSRNA049473437	0	NA	NA	NA	NA	NA
ENSRNA049473446	0	NA	NA	NA	NA	NA
ENSRNA049473455	0	NA	NA	NA	NA	NA
ENSRNA049473485	0	NA	NA	NA	NA	NA
ENSRNA049473568	0	NA	NA	NA	NA	NA
ENSRNA049473582	0	NA	NA	NA	NA	NA
ENSRNA049473596	0	NA	NA	NA	NA	NA
ENSRNA049473610	0	NA	NA	NA	NA	NA
ENSRNA049473620	0	NA	NA	NA	NA	NA
ENSRNA049473627	0	NA	NA	NA	NA	NA
ENSRNA049473635	0	NA	NA	NA	NA	NA
ENSRNA049473641	0	NA	NA	NA	NA	NA
ENSRNA049473653	0	NA	NA	NA	NA	NA
ENSRNA049473661	0	NA	NA	NA	NA	NA
ENSRNA049473675	0	NA	NA	NA	NA	NA
ENSRNA049473712	0	NA	NA	NA	NA	NA
ENSRNA049473777	0	NA	NA	NA	NA	NA
ENSRNA049473801	0	NA	NA	NA	NA	NA
ENSRNA049473820	0	NA	NA	NA	NA	NA
ENSRNA049473842	0	NA	NA	NA	NA	NA
ENSRNA049473850	0	NA	NA	NA	NA	NA
ENSRNA049473859	0	NA	NA	NA	NA	NA
ENSRNA049473866	0	NA	NA	NA	NA	NA
ENSRNA049473876	0	NA	NA	NA	NA	NA
ENSRNA049473879	0	NA	NA	NA	NA	NA
ENSRNA049473887	0	NA	NA	NA	NA	NA
ENSRNA049473893	0	NA	NA	NA	NA	NA
ENSRNA049473899	0	NA	NA	NA	NA	NA
ENSRNA049473908	0	NA	NA	NA	NA	NA
ENSRNA049473918	0	NA	NA	NA	NA	NA
ENSRNA049473927	0	NA	NA	NA	NA	NA
ENSRNA049473941	0	NA	NA	NA	NA	NA
ENSRNA049474010	0	NA	NA	NA	NA	NA
ENSRNA049474027	0	NA	NA	NA	NA	NA
ENSRNA049474032	0	NA	NA	NA	NA	NA
ENSRNA049474042	0	NA	NA	NA	NA	NA
ENSRNA049474050	0,330769704444385	0,031589282744201	0,0543931420402627	0,580758558143563	0,561403189174986	0,99994663529713
ENSRNA049474061	0	NA	NA	NA	NA	NA
ENSRNA049474076	0	NA	NA	NA	NA	NA
ENSRNA049474088	0	NA	NA	NA	NA	NA
ENSRNA049474102	0	NA	NA	NA	NA	NA
ENSRNA049474111	0	NA	NA	NA	NA	NA
ENSRNA049474115	0	NA	NA	NA	NA	NA
ENSRNA049474126	0,805261443760347	0,0634656845845851	0,0809229130413686	0,784273355954707	0,432879729939422	0,99994663529713
ENSRNA049474136	0	NA	NA	NA	NA	NA
ENSRNA049474195	0	NA	NA	NA	NA	NA
ENSRNA049474199	0	NA	NA	NA	NA	NA
ENSRNA049474205	0	NA	NA	NA	NA	NA
ENSRNA049474213	0	NA	NA	NA	NA	NA
ENSRNA049474217	0	NA	NA	NA	NA	NA
ENSRNA049474225	0	NA	NA	NA	NA	NA
ENSRNA049474232	0	NA	NA	NA	NA	NA
ENSRNA049474241	0	NA	NA	NA	NA	NA
ENSRNA049474244	0	NA	NA	NA	NA	NA
ENSRNA049474253	0	NA	NA	NA	NA	NA
ENSRNA049474262	0	NA	NA	NA	NA	NA
ENSRNA049474273	0	NA	NA	NA	NA	NA
ENSRNA049474276	0	NA	NA	NA	NA	NA
ENSRNA049474279	0	NA	NA	NA	NA	NA
ENSRNA049474284	0	NA	NA	NA	NA	NA
ENSRNA049474289	0	NA	NA	NA	NA	NA
ENSRNA049474295	0	NA	NA	NA	NA	NA
ENSRNA049474304	0	NA	NA	NA	NA	NA
ENSRNA049474311	0	NA	NA	NA	NA	NA
ENSRNA049474318	0	NA	NA	NA	NA	NA
ENSRNA049474324	0	NA	NA	NA	NA	NA
ENSRNA049474335	0	NA	NA	NA	NA	NA
ENSRNA049474343	0	NA	NA	NA	NA	NA
ENSRNA049474354	0	NA	NA	NA	NA	NA
ENSRNA049474361	0	NA	NA	NA	NA	NA
ENSRNA049474373	0	NA	NA	NA	NA	NA
ENSRNA049474379	0	NA	NA	NA	NA	NA
ENSRNA049474385	0	NA	NA	NA	NA	NA
ENSRNA049474391	0	NA	NA	NA	NA	NA
ENSRNA049474398	0	NA	NA	NA	NA	NA
ENSRNA049474408	0	NA	NA	NA	NA	NA
ENSRNA049474419	0	NA	NA	NA	NA	NA
ENSRNA049474426	0	NA	NA	NA	NA	NA
ENSRNA049474432	0	NA	NA	NA	NA	NA
ENSRNA049474437	0	NA	NA	NA	NA	NA
ENSRNA049474445	0	NA	NA	NA	NA	NA
ENSRNA049474451	0	NA	NA	NA	NA	NA
ENSRNA049474453	0	NA	NA	NA	NA	NA
ENSRNA049474460	0	NA	NA	NA	NA	NA
ENSRNA049474468	0	NA	NA	NA	NA	NA
ENSRNA049474472	0	NA	NA	NA	NA	NA
ENSRNA049474478	0	NA	NA	NA	NA	NA
ENSRNA049474481	0	NA	NA	NA	NA	NA
ENSRNA049474489	0	NA	NA	NA	NA	NA
ENSRNA049474495	0	NA	NA	NA	NA	NA
ENSRNA049474500	0	NA	NA	NA	NA	NA
ENSRNA049474505	0	NA	NA	NA	NA	NA
ENSRNA049474511	0	NA	NA	NA	NA	NA
ENSRNA049474521	0	NA	NA	NA	NA	NA
ENSRNA049474528	0	NA	NA	NA	NA	NA
ENSRNA049474533	0	NA	NA	NA	NA	NA
ENSRNA049474537	0	NA	NA	NA	NA	NA
ENSRNA049474544	0	NA	NA	NA	NA	NA
ENSRNA049474549	0	NA	NA	NA	NA	NA
ENSRNA049474557	0	NA	NA	NA	NA	NA
ENSRNA049474563	0	NA	NA	NA	NA	NA
ENSRNA049474566	0	NA	NA	NA	NA	NA
ENSRNA049474570	0	NA	NA	NA	NA	NA
ENSRNA049474577	0	NA	NA	NA	NA	NA
ENSRNA049474581	0	NA	NA	NA	NA	NA
ENSRNA049474586	0	NA	NA	NA	NA	NA
ENSRNA049474588	0	NA	NA	NA	NA	NA
ENSRNA049474592	0	NA	NA	NA	NA	NA
ENSRNA049474596	0	NA	NA	NA	NA	NA
ENSRNA049474603	0	NA	NA	NA	NA	NA
ENSRNA049474608	0	NA	NA	NA	NA	NA
ENSRNA049474612	0	NA	NA	NA	NA	NA
ENSRNA049474615	0	NA	NA	NA	NA	NA
ENSRNA049474617	0	NA	NA	NA	NA	NA
ENSRNA049474620	0	NA	NA	NA	NA	NA
ENSRNA049474625	0	NA	NA	NA	NA	NA
ENSRNA049474629	0	NA	NA	NA	NA	NA
ENSRNA049474635	0	NA	NA	NA	NA	NA
ENSRNA049474644	0	NA	NA	NA	NA	NA
ENSRNA049474651	0	NA	NA	NA	NA	NA
ENSRNA049474657	0	NA	NA	NA	NA	NA
ENSRNA049474662	0	NA	NA	NA	NA	NA
ENSRNA049474667	0	NA	NA	NA	NA	NA
ENSRNA049474676	0	NA	NA	NA	NA	NA
ENSRNA049474682	0	NA	NA	NA	NA	NA
ENSRNA049474689	0	NA	NA	NA	NA	NA
ENSRNA049474690	0	NA	NA	NA	NA	NA
ENSRNA049474694	0	NA	NA	NA	NA	NA
ENSRNA049474700	0	NA	NA	NA	NA	NA
ENSRNA049474705	0	NA	NA	NA	NA	NA
ENSRNA049474711	0	NA	NA	NA	NA	NA
ENSRNA049474719	0	NA	NA	NA	NA	NA
ENSRNA049474721	0	NA	NA	NA	NA	NA
ENSRNA049474726	0	NA	NA	NA	NA	NA
ENSRNA049474731	0	NA	NA	NA	NA	NA
ENSRNA049474738	0	NA	NA	NA	NA	NA
ENSRNA049474743	0	NA	NA	NA	NA	NA
ENSRNA049474749	0	NA	NA	NA	NA	NA
ENSRNA049474756	0	NA	NA	NA	NA	NA
ENSRNA049474763	0	NA	NA	NA	NA	NA
ENSRNA049474769	0	NA	NA	NA	NA	NA
ENSRNA049474776	0	NA	NA	NA	NA	NA
ENSRNA049474783	0	NA	NA	NA	NA	NA
ENSRNA049474790	0	NA	NA	NA	NA	NA
ENSRNA049474797	0	NA	NA	NA	NA	NA
ENSRNA049474808	0	NA	NA	NA	NA	NA
ENSRNA049474817	0	NA	NA	NA	NA	NA
ENSRNA049474826	0	NA	NA	NA	NA	NA
ENSRNA049474835	0	NA	NA	NA	NA	NA
ENSRNA049474841	0	NA	NA	NA	NA	NA
ENSRNA049474845	0	NA	NA	NA	NA	NA
ENSRNA049474854	0	NA	NA	NA	NA	NA
ENSRNA049474857	0	NA	NA	NA	NA	NA
ENSRNA049474863	0	NA	NA	NA	NA	NA
ENSRNA049474871	0	NA	NA	NA	NA	NA
ENSRNA049474875	0	NA	NA	NA	NA	NA
ENSRNA049474883	0	NA	NA	NA	NA	NA
ENSRNA049474886	0	NA	NA	NA	NA	NA
ENSRNA049474895	0	NA	NA	NA	NA	NA
ENSRNA049474899	0	NA	NA	NA	NA	NA
ENSRNA049474905	0	NA	NA	NA	NA	NA
ENSRNA049474906	0	NA	NA	NA	NA	NA
ENSRNA049474912	0	NA	NA	NA	NA	NA
ENSRNA049474921	0	NA	NA	NA	NA	NA
ENSRNA049474928	0	NA	NA	NA	NA	NA
ENSRNA049474932	0	NA	NA	NA	NA	NA
ENSRNA049474934	0	NA	NA	NA	NA	NA
ENSRNA049474938	0	NA	NA	NA	NA	NA
ENSRNA049474942	0	NA	NA	NA	NA	NA
ENSRNA049474949	0	NA	NA	NA	NA	NA
ENSRNA049474951	0	NA	NA	NA	NA	NA
ENSRNA049474955	0	NA	NA	NA	NA	NA
ENSRNA049474961	0	NA	NA	NA	NA	NA
ENSRNA049474965	0	NA	NA	NA	NA	NA
ENSRNA049474970	0	NA	NA	NA	NA	NA
ENSRNA049474978	0	NA	NA	NA	NA	NA
ENSRNA049474984	0	NA	NA	NA	NA	NA
ENSRNA049474990	0	NA	NA	NA	NA	NA
ENSRNA049474998	0	NA	NA	NA	NA	NA
ENSRNA049475007	0	NA	NA	NA	NA	NA
ENSRNA049475012	0	NA	NA	NA	NA	NA
ENSRNA049475022	0	NA	NA	NA	NA	NA
ENSRNA049475029	0	NA	NA	NA	NA	NA
ENSRNA049475035	0	NA	NA	NA	NA	NA
ENSRNA049475041	0	NA	NA	NA	NA	NA
ENSRNA049475051	0	NA	NA	NA	NA	NA
ENSRNA049475060	0	NA	NA	NA	NA	NA
ENSRNA049475065	0	NA	NA	NA	NA	NA
ENSRNA049475072	0	NA	NA	NA	NA	NA
ENSRNA049475076	0	NA	NA	NA	NA	NA
ENSRNA049475084	0	NA	NA	NA	NA	NA
ENSRNA049475088	0	NA	NA	NA	NA	NA
ENSRNA049475096	0	NA	NA	NA	NA	NA
ENSRNA049475103	0	NA	NA	NA	NA	NA
ENSRNA049475107	0	NA	NA	NA	NA	NA
ENSRNA049475114	0	NA	NA	NA	NA	NA
ENSRNA049475120	0	NA	NA	NA	NA	NA
ENSRNA049475126	0	NA	NA	NA	NA	NA
ENSRNA049475134	0	NA	NA	NA	NA	NA
ENSRNA049475139	0	NA	NA	NA	NA	NA
ENSRNA049475144	0	NA	NA	NA	NA	NA
ENSRNA049475147	0	NA	NA	NA	NA	NA
ENSRNA049475154	0	NA	NA	NA	NA	NA
ENSRNA049475159	0	NA	NA	NA	NA	NA
ENSRNA049475162	0	NA	NA	NA	NA	NA
ENSRNA049475165	0	NA	NA	NA	NA	NA
ENSRNA049475169	0	NA	NA	NA	NA	NA
ENSRNA049475177	0	NA	NA	NA	NA	NA
ENSRNA049475180	0	NA	NA	NA	NA	NA
ENSRNA049475188	0	NA	NA	NA	NA	NA
ENSRNA049475192	0	NA	NA	NA	NA	NA
ENSRNA049475194	0	NA	NA	NA	NA	NA
ENSRNA049475196	0	NA	NA	NA	NA	NA
ENSRNA049475198	0	NA	NA	NA	NA	NA
ENSRNA049475204	0	NA	NA	NA	NA	NA
ENSRNA049475210	0	NA	NA	NA	NA	NA
ENSRNA049475215	0	NA	NA	NA	NA	NA
ENSRNA049475220	0	NA	NA	NA	NA	NA
ENSRNA049475225	0	NA	NA	NA	NA	NA
ENSRNA049475228	0	NA	NA	NA	NA	NA
ENSRNA049475231	0	NA	NA	NA	NA	NA
ENSRNA049475235	0	NA	NA	NA	NA	NA
ENSRNA049475240	0	NA	NA	NA	NA	NA
ENSRNA049475244	0	NA	NA	NA	NA	NA
ENSRNA049475249	0	NA	NA	NA	NA	NA
ENSRNA049475253	0	NA	NA	NA	NA	NA
ENSRNA049475259	0	NA	NA	NA	NA	NA
ENSRNA049475265	0	NA	NA	NA	NA	NA
ENSRNA049475270	0	NA	NA	NA	NA	NA
ENSRNA049475277	0	NA	NA	NA	NA	NA
ENSRNA049475281	0	NA	NA	NA	NA	NA
ENSRNA049475285	0	NA	NA	NA	NA	NA
ENSRNA049475289	0	NA	NA	NA	NA	NA
ENSRNA049475294	0	NA	NA	NA	NA	NA
ENSRNA049475298	0	NA	NA	NA	NA	NA
ENSRNA049475304	0	NA	NA	NA	NA	NA
ENSRNA049475310	0	NA	NA	NA	NA	NA
ENSRNA049475313	0	NA	NA	NA	NA	NA
ENSRNA049475320	0	NA	NA	NA	NA	NA
ENSRNA049475326	0	NA	NA	NA	NA	NA
ENSRNA049475333	0	NA	NA	NA	NA	NA
ENSRNA049475337	0	NA	NA	NA	NA	NA
ENSRNA049475342	0	NA	NA	NA	NA	NA
ENSRNA049475351	0	NA	NA	NA	NA	NA
ENSRNA049475354	0	NA	NA	NA	NA	NA
ENSRNA049475361	0	NA	NA	NA	NA	NA
ENSRNA049475368	0	NA	NA	NA	NA	NA
ENSRNA049475374	0	NA	NA	NA	NA	NA
ENSRNA049475382	0	NA	NA	NA	NA	NA
ENSRNA049475389	0	NA	NA	NA	NA	NA
ENSRNA049475395	0	NA	NA	NA	NA	NA
ENSRNA049475403	0	NA	NA	NA	NA	NA
ENSRNA049475412	0	NA	NA	NA	NA	NA
ENSRNA049475415	0	NA	NA	NA	NA	NA
ENSRNA049475420	0	NA	NA	NA	NA	NA
ENSRNA049475428	0	NA	NA	NA	NA	NA
ENSRNA049475433	0	NA	NA	NA	NA	NA
ENSRNA049475440	0	NA	NA	NA	NA	NA
ENSRNA049475447	0	NA	NA	NA	NA	NA
ENSRNA049475452	0	NA	NA	NA	NA	NA
ENSRNA049475454	0	NA	NA	NA	NA	NA
ENSRNA049475460	0	NA	NA	NA	NA	NA
ENSRNA049475465	0	NA	NA	NA	NA	NA
ENSRNA049475469	0	NA	NA	NA	NA	NA
ENSRNA049475480	0	NA	NA	NA	NA	NA
ENSRNA049475489	0	NA	NA	NA	NA	NA
ENSRNA049475500	0	NA	NA	NA	NA	NA
ENSRNA049475575	0	NA	NA	NA	NA	NA
ENSRNA049475592	0	NA	NA	NA	NA	NA
ENSRNA049475602	0	NA	NA	NA	NA	NA
ENSRNA049475619	0	NA	NA	NA	NA	NA
ENSRNA049475631	0	NA	NA	NA	NA	NA
ENSRNA049475677	0	NA	NA	NA	NA	NA
ENSRNA049475684	0	NA	NA	NA	NA	NA
ENSRNA049475689	0	NA	NA	NA	NA	NA
ENSRNA049475695	0	NA	NA	NA	NA	NA
ENSRNA049475701	0	NA	NA	NA	NA	NA
ENSRNA049475715	0	NA	NA	NA	NA	NA
ENSRNA049475720	0	NA	NA	NA	NA	NA
ENSRNA049475726	0	NA	NA	NA	NA	NA
ENSRNA049475731	0	NA	NA	NA	NA	NA
ENSRNA049475757	1,4614064395778	-0,00298903222774915	0,112717985350625	-0,0265177932204107	0,978844341651661	0,99994663529713
ENSRNA049475823	0	NA	NA	NA	NA	NA
ENSRNA049475834	0	NA	NA	NA	NA	NA
ENSRNA049475843	0	NA	NA	NA	NA	NA
ENSRNA049475857	0	NA	NA	NA	NA	NA
ENSRNA049475862	0	NA	NA	NA	NA	NA
ENSRNA049475919	0	NA	NA	NA	NA	NA
ENSRNA049475930	0	NA	NA	NA	NA	NA
ENSRNA049475944	0	NA	NA	NA	NA	NA
ENSRNA049475950	0	NA	NA	NA	NA	NA
ENSRNA049475955	0	NA	NA	NA	NA	NA
ENSRNA049475964	0	NA	NA	NA	NA	NA
ENSRNA049475971	0	NA	NA	NA	NA	NA
ENSRNA049476044	0	NA	NA	NA	NA	NA
ENSRNA049476058	0	NA	NA	NA	NA	NA
ENSRNA049476067	0	NA	NA	NA	NA	NA
ENSRNA049476078	0	NA	NA	NA	NA	NA
ENSRNA049476083	0	NA	NA	NA	NA	NA
ENSRNA049476086	0	NA	NA	NA	NA	NA
ENSRNA049476096	0	NA	NA	NA	NA	NA
ENSRNA049476104	0	NA	NA	NA	NA	NA
ENSRNA049476114	0	NA	NA	NA	NA	NA
ENSRNA049476183	0	NA	NA	NA	NA	NA
ENSRNA049476188	0	NA	NA	NA	NA	NA
ENSRNA049476201	0	NA	NA	NA	NA	NA
ENSRNA049476209	0	NA	NA	NA	NA	NA
ENSRNA049476255	0	NA	NA	NA	NA	NA
ENSRNA049476265	0	NA	NA	NA	NA	NA
ENSRNA049476273	0	NA	NA	NA	NA	NA
ENSRNA049476286	0	NA	NA	NA	NA	NA
ENSRNA049476289	0	NA	NA	NA	NA	NA
ENSRNA049476293	0	NA	NA	NA	NA	NA
ENSRNA049476301	0	NA	NA	NA	NA	NA
ENSRNA049476307	0	NA	NA	NA	NA	NA
ENSRNA049476316	0	NA	NA	NA	NA	NA
ENSRNA049476319	0	NA	NA	NA	NA	NA
ENSRNA049476324	0	NA	NA	NA	NA	NA
ENSRNA049476335	0	NA	NA	NA	NA	NA
ENSRNA049476340	0	NA	NA	NA	NA	NA
ENSRNA049476352	0	NA	NA	NA	NA	NA
ENSRNA049476356	0	NA	NA	NA	NA	NA
ENSRNA049476364	0	NA	NA	NA	NA	NA
ENSRNA049476388	0	NA	NA	NA	NA	NA
ENSRNA049476404	0	NA	NA	NA	NA	NA
ENSRNA049476411	0	NA	NA	NA	NA	NA
ENSRNA049476419	0	NA	NA	NA	NA	NA
ENSRNA049476430	0	NA	NA	NA	NA	NA
ENSRNA049476437	0	NA	NA	NA	NA	NA
ENSRNA049476444	0	NA	NA	NA	NA	NA
ENSRNA049476447	0	NA	NA	NA	NA	NA
ENSRNA049476452	0	NA	NA	NA	NA	NA
ENSRNA049476493	0	NA	NA	NA	NA	NA
ENSRNA049476498	0	NA	NA	NA	NA	NA
ENSRNA049476502	0	NA	NA	NA	NA	NA
ENSRNA049476508	0	NA	NA	NA	NA	NA
ENSRNA049476514	0	NA	NA	NA	NA	NA
ENSRNA049476519	0	NA	NA	NA	NA	NA
ENSRNA049476535	0	NA	NA	NA	NA	NA
ENSRNA049761202	0	NA	NA	NA	NA	NA
ENSRNA049761204	0	NA	NA	NA	NA	NA
ENSRNA049761207	0	NA	NA	NA	NA	NA
ENSRNA049761210	0	NA	NA	NA	NA	NA
ENSRNA049761212	0	NA	NA	NA	NA	NA
ENSRNA049761214	0	NA	NA	NA	NA	NA
ENSRNA049761216	0	NA	NA	NA	NA	NA
ENSRNA049761424	0	NA	NA	NA	NA	NA
ENSRNA049761426	0	NA	NA	NA	NA	NA
ENSRNA049761428	0	NA	NA	NA	NA	NA
ENSRNA049761430	0	NA	NA	NA	NA	NA
ENSRNA049761432	0	NA	NA	NA	NA	NA
ENSRNA049761434	0	NA	NA	NA	NA	NA
ENSRNA049761436	0	NA	NA	NA	NA	NA
EPlORYSAT000373567	0	NA	NA	NA	NA	NA
EPlORYSAT000373575	0	NA	NA	NA	NA	NA
EPlORYSAT000373605	0	NA	NA	NA	NA	NA
EPlORYSAT000373608	0	NA	NA	NA	NA	NA
EPlORYSAT000373609	0	NA	NA	NA	NA	NA
EPlORYSAT000373610	0	NA	NA	NA	NA	NA
EPlORYSAT000373611	0	NA	NA	NA	NA	NA
EPlORYSAT000373612	0	NA	NA	NA	NA	NA
EPlORYSAT000373613	0	NA	NA	NA	NA	NA
EPlORYSAT000373614	0	NA	NA	NA	NA	NA
EPlORYSAT000373615	0	NA	NA	NA	NA	NA
EPlORYSAT000373616	0	NA	NA	NA	NA	NA
EPlORYSAT000373617	0	NA	NA	NA	NA	NA
EPlORYSAT000373618	0	NA	NA	NA	NA	NA
EPlORYSAT000373619	0	NA	NA	NA	NA	NA
EPlORYSAT000373620	0	NA	NA	NA	NA	NA
EPlORYSAT000373621	0	NA	NA	NA	NA	NA
EPlORYSAT000373622	0	NA	NA	NA	NA	NA
EPlORYSAT000373623	0	NA	NA	NA	NA	NA
EPlORYSAT000373624	0	NA	NA	NA	NA	NA
EPlORYSAT000373625	0	NA	NA	NA	NA	NA
EPlORYSAT000373626	0	NA	NA	NA	NA	NA
EPlORYSAT000373627	0	NA	NA	NA	NA	NA
EPlORYSAT000373628	0	NA	NA	NA	NA	NA
EPlORYSAT000373629	0	NA	NA	NA	NA	NA
EPlORYSAT000373630	0	NA	NA	NA	NA	NA
EPlORYSAT000373631	0	NA	NA	NA	NA	NA
EPlORYSAT000373632	0	NA	NA	NA	NA	NA
EPlORYSAT000373633	0	NA	NA	NA	NA	NA
EPlORYSAT000373634	0	NA	NA	NA	NA	NA
EPlORYSAT000373635	0	NA	NA	NA	NA	NA
EPlORYSAT000373636	0	NA	NA	NA	NA	NA
EPlORYSAT000373637	0	NA	NA	NA	NA	NA
EPlORYSAT000373638	0	NA	NA	NA	NA	NA
EPlORYSAT000373639	0	NA	NA	NA	NA	NA
EPlORYSAT000373640	0	NA	NA	NA	NA	NA
EPlORYSAT000373641	0	NA	NA	NA	NA	NA
EPlORYSAT000373642	0	NA	NA	NA	NA	NA
EPlORYSAT000373643	0	NA	NA	NA	NA	NA
EPlORYSAT000373644	0	NA	NA	NA	NA	NA
EPlORYSAT000373645	0	NA	NA	NA	NA	NA
EPlORYSAT000373646	0	NA	NA	NA	NA	NA
EPlORYSAT000373647	0	NA	NA	NA	NA	NA
EPlORYSAT000373648	0	NA	NA	NA	NA	NA
EPlORYSAT000373649	0	NA	NA	NA	NA	NA
EPlORYSAT000373650	0	NA	NA	NA	NA	NA
EPlORYSAT000373651	0	NA	NA	NA	NA	NA
EPlORYSAT000373652	0	NA	NA	NA	NA	NA
EPlORYSAT000373653	0	NA	NA	NA	NA	NA
EPlORYSAT000373654	0	NA	NA	NA	NA	NA
EPlORYSAT000373655	0	NA	NA	NA	NA	NA
EPlORYSAT000373656	0	NA	NA	NA	NA	NA
EPlORYSAT000373657	0	NA	NA	NA	NA	NA
EPlORYSAT000373658	0	NA	NA	NA	NA	NA
EPlORYSAT000373659	0	NA	NA	NA	NA	NA
EPlORYSAT000373660	0	NA	NA	NA	NA	NA
EPlORYSAT000373661	0	NA	NA	NA	NA	NA
EPlORYSAT000373662	0	NA	NA	NA	NA	NA
EPlORYSAT000373663	0	NA	NA	NA	NA	NA
EPlORYSAT000373664	0	NA	NA	NA	NA	NA
EPlORYSAT000373665	0	NA	NA	NA	NA	NA
EPlORYSAT000373666	0	NA	NA	NA	NA	NA
EPlORYSAT000373667	0	NA	NA	NA	NA	NA
EPlORYSAT000373668	0	NA	NA	NA	NA	NA
EPlORYSAT000373669	0	NA	NA	NA	NA	NA
EPlORYSAT000373670	0	NA	NA	NA	NA	NA
EPlORYSAT000373671	0	NA	NA	NA	NA	NA
EPlORYSAT000373672	0	NA	NA	NA	NA	NA
EPlORYSAT000373673	0	NA	NA	NA	NA	NA
EPlORYSAT000373782	0	NA	NA	NA	NA	NA
EPlORYSAT000373783	0	NA	NA	NA	NA	NA
EPlORYSAT000373784	0	NA	NA	NA	NA	NA
EPlORYSAT000373785	0	NA	NA	NA	NA	NA
EPlORYSAT000373786	0	NA	NA	NA	NA	NA
EPlORYSAT000373787	0	NA	NA	NA	NA	NA
EPlORYSAT000373788	0	NA	NA	NA	NA	NA
EPlORYSAT000373789	0	NA	NA	NA	NA	NA
EPlORYSAT000373790	0	NA	NA	NA	NA	NA
EPlORYSAT000373791	0	NA	NA	NA	NA	NA
EPlORYSAT000373792	0	NA	NA	NA	NA	NA
EPlORYSAT000373793	0	NA	NA	NA	NA	NA
EPlORYSAT000373794	0	NA	NA	NA	NA	NA
EPlORYSAT000373795	0	NA	NA	NA	NA	NA
EPlORYSAT000373796	0	NA	NA	NA	NA	NA
EPlORYSAT000373797	0	NA	NA	NA	NA	NA
EPlORYSAT000373798	0	NA	NA	NA	NA	NA
EPlORYSAT000373799	0	NA	NA	NA	NA	NA
EPlORYSAT000373800	0	NA	NA	NA	NA	NA
EPlORYSAT000373801	0	NA	NA	NA	NA	NA
EPlORYSAT000373802	0	NA	NA	NA	NA	NA
EPlORYSAT000373803	0	NA	NA	NA	NA	NA
EPlORYSAT000373804	0	NA	NA	NA	NA	NA
EPlORYSAT000373805	0	NA	NA	NA	NA	NA
EPlORYSAT000373806	0	NA	NA	NA	NA	NA
EPlORYSAT000373807	0	NA	NA	NA	NA	NA
EPlORYSAT000373808	0	NA	NA	NA	NA	NA
EPlORYSAT000373809	0	NA	NA	NA	NA	NA
EPlORYSAT000373810	0	NA	NA	NA	NA	NA
EPlORYSAT000373811	0	NA	NA	NA	NA	NA
EPlORYSAT000373812	0	NA	NA	NA	NA	NA
EPlORYSAT000373813	0	NA	NA	NA	NA	NA
EPlORYSAT000373814	0	NA	NA	NA	NA	NA
EPlORYSAT000373815	0	NA	NA	NA	NA	NA
EPlORYSAT000373816	0	NA	NA	NA	NA	NA
EPlORYSAT000373817	0	NA	NA	NA	NA	NA
EPlORYSAT000373818	0	NA	NA	NA	NA	NA
EPlORYSAT000373819	0	NA	NA	NA	NA	NA
EPlORYSAT000373820	0	NA	NA	NA	NA	NA
EPlORYSAT000373821	0	NA	NA	NA	NA	NA
EPlORYSAT000373822	0	NA	NA	NA	NA	NA
EPlORYSAT000373823	0	NA	NA	NA	NA	NA
EPlORYSAT000373824	0	NA	NA	NA	NA	NA
EPlORYSAT000373825	0	NA	NA	NA	NA	NA
EPlORYSAT000373826	0	NA	NA	NA	NA	NA
EPlORYSAT000373827	0	NA	NA	NA	NA	NA
EPlORYSAT000373828	0	NA	NA	NA	NA	NA
EPlORYSAT000373829	0	NA	NA	NA	NA	NA
EPlORYSAT000373830	0	NA	NA	NA	NA	NA
EPlORYSAT000373831	0	NA	NA	NA	NA	NA
EPlORYSAT000373832	0	NA	NA	NA	NA	NA
EPlORYSAT000373833	0	NA	NA	NA	NA	NA
EPlORYSAT000373834	0	NA	NA	NA	NA	NA
EPlORYSAT000373835	0	NA	NA	NA	NA	NA
EPlORYSAT000373836	0	NA	NA	NA	NA	NA
EPlORYSAT000373837	0	NA	NA	NA	NA	NA
EPlORYSAT000373838	0	NA	NA	NA	NA	NA
EPlORYSAT000373839	0	NA	NA	NA	NA	NA
EPlORYSAT000373840	0	NA	NA	NA	NA	NA
EPlORYSAT000373841	0	NA	NA	NA	NA	NA
EPlORYSAT000373842	0	NA	NA	NA	NA	NA
EPlORYSAT000373843	0	NA	NA	NA	NA	NA
EPlORYSAT000373844	0	NA	NA	NA	NA	NA
EPlORYSAT000373845	0	NA	NA	NA	NA	NA
EPlORYSAT000373846	0	NA	NA	NA	NA	NA
EPlORYSAT000373847	0	NA	NA	NA	NA	NA
EPlORYSAT000373848	0	NA	NA	NA	NA	NA
EPlORYSAT000373849	0	NA	NA	NA	NA	NA
EPlORYSAT000373850	0	NA	NA	NA	NA	NA
EPlORYSAT000373851	0	NA	NA	NA	NA	NA
EPlORYSAT000373852	0	NA	NA	NA	NA	NA
EPlORYSAT000373853	0	NA	NA	NA	NA	NA
EPlORYSAT000373854	0	NA	NA	NA	NA	NA
EPlORYSAT000373855	0	NA	NA	NA	NA	NA
EPlORYSAT000373856	0	NA	NA	NA	NA	NA
EPlORYSAT000373857	0	NA	NA	NA	NA	NA
EPlORYSAT000373858	0	NA	NA	NA	NA	NA
EPlORYSAT000373859	0	NA	NA	NA	NA	NA
EPlORYSAT000373860	0	NA	NA	NA	NA	NA
EPlORYSAT000373861	0	NA	NA	NA	NA	NA
EPlORYSAT000373862	0	NA	NA	NA	NA	NA
EPlORYSAT000373863	0	NA	NA	NA	NA	NA
EPlORYSAT000373864	0	NA	NA	NA	NA	NA
EPlORYSAT000373865	0	NA	NA	NA	NA	NA
EPlORYSAT000373866	0	NA	NA	NA	NA	NA
EPlORYSAT000373867	0	NA	NA	NA	NA	NA
EPlORYSAT000373868	0	NA	NA	NA	NA	NA
EPlORYSAT000373869	0	NA	NA	NA	NA	NA
EPlORYSAT000373870	0	NA	NA	NA	NA	NA
EPlORYSAT000373871	0	NA	NA	NA	NA	NA
EPlORYSAT000373872	0	NA	NA	NA	NA	NA
EPlORYSAT000373873	0	NA	NA	NA	NA	NA
EPlOSAG00000000001	2,8041182365759	0,121330298833148	0,14537056778821	0,834627673807493	0,403927375664969	0,99994663529713
EPlOSAG00000000002	0,12205044413833	-0,00956532328472209	0,0475686851551586	-0,20108445826329	0,840632534296928	0,99994663529713
EPlOSAG00000000003	0	NA	NA	NA	NA	NA
EPlOSAG00000000004	0	NA	NA	NA	NA	NA
EPlOSAG00000000005	0	NA	NA	NA	NA	NA
EPlOSAG00000000006	0	NA	NA	NA	NA	NA
EPlOSAG00000000007	0	NA	NA	NA	NA	NA
EPlOSAG00000000008	0	NA	NA	NA	NA	NA
EPlOSAG00000000009	0	NA	NA	NA	NA	NA
EPlOSAG00000000010	0	NA	NA	NA	NA	NA
EPlOSAG00000000011	0	NA	NA	NA	NA	NA
EPlOSAG00000000012	0	NA	NA	NA	NA	NA
EPlOSAG00000000013	0	NA	NA	NA	NA	NA
EPlOSAG00000000014	0	NA	NA	NA	NA	NA
EPlOSAG00000000015	0	NA	NA	NA	NA	NA
EPlOSAG00000000016	0	NA	NA	NA	NA	NA
EPlOSAG00000000017	0	NA	NA	NA	NA	NA
EPlOSAG00000000018	0	NA	NA	NA	NA	NA
EPlOSAG00000000019	0	NA	NA	NA	NA	NA
EPlOSAG00000000020	0	NA	NA	NA	NA	NA
EPlOSAG00000000021	0	NA	NA	NA	NA	NA
EPlOSAG00000000022	0	NA	NA	NA	NA	NA
EPlOSAG00000000023	0	NA	NA	NA	NA	NA
EPlOSAG00000000024	0	NA	NA	NA	NA	NA
EPlOSAG00000000025	0	NA	NA	NA	NA	NA
EPlOSAG00000000026	0	NA	NA	NA	NA	NA
EPlOSAG00000000027	0	NA	NA	NA	NA	NA
EPlOSAG00000000028	0	NA	NA	NA	NA	NA
EPlOSAG00000000029	9,33816411379193	0,167422367017441	0,19574818213662	0,855294619801838	0,392388065298728	0,99994663529713
EPlOSAG00000000030	0,763142828368888	0,0636206877230299	0,0642503551735619	0,990199782571924	0,322076478812786	0,99994663529713
EPlOSAG00000000031	0	NA	NA	NA	NA	NA
EPlOSAG00000000032	0	NA	NA	NA	NA	NA
EPlOSAG00000000033	0,60364580191605	0,00731922128622855	0,0783023851589168	0,0934737973993257	0,925527165185788	0,99994663529713
EPlOSAG00000000034	0	NA	NA	NA	NA	NA
EPlOSAG00000000035	0	NA	NA	NA	NA	NA
EPlOSAG00000000036	0	NA	NA	NA	NA	NA
EPlOSAG00000000037	0	NA	NA	NA	NA	NA
EPlOSAG00000000038	0	NA	NA	NA	NA	NA
EPlOSAG00000000039	0	NA	NA	NA	NA	NA
EPlOSAG00000000040	0	NA	NA	NA	NA	NA
EPlOSAG00000000041	0	NA	NA	NA	NA	NA
EPlOSAG00000000042	0	NA	NA	NA	NA	NA
EPlOSAG00000000043	0,176219676666121	0,0128587699455049	0,0475686851551586	0,270320062527741	0,786914032039723	0,99994663529713
EPlOSAG00000000044	0	NA	NA	NA	NA	NA
EPlOSAG00000000045	0	NA	NA	NA	NA	NA
EPlOSAG00000000046	0,190785707092222	0,0128587699455049	0,0475686851551586	0,270320062527741	0,786914032039723	0,99994663529713
EPlOSAG00000000047	0	NA	NA	NA	NA	NA
EPlOSAG00000000048	0	NA	NA	NA	NA	NA
EPlOSAG00000000049	0	NA	NA	NA	NA	NA
EPlOSAG00000000050	0	NA	NA	NA	NA	NA
EPlOSAG00000000051	0	NA	NA	NA	NA	NA
EPlOSAG00000000052	0	NA	NA	NA	NA	NA
EPlOSAG00000000053	0	NA	NA	NA	NA	NA
EPlOSAG00000000054	0	NA	NA	NA	NA	NA
EPlOSAG00000000055	0	NA	NA	NA	NA	NA
EPlOSAG00000000056	0	NA	NA	NA	NA	NA
EPlOSAG00000000057	0	NA	NA	NA	NA	NA
EPlOSAG00000000058	0	NA	NA	NA	NA	NA
EPlOSAG00000000059	0	NA	NA	NA	NA	NA
EPlOSAG00000000060	0	NA	NA	NA	NA	NA
EPlOSAG00000000061	0	NA	NA	NA	NA	NA
EPlOSAG00000000062	0	NA	NA	NA	NA	NA
EPlOSAG00000000063	0	NA	NA	NA	NA	NA
EPlOSAG00000000064	0	NA	NA	NA	NA	NA
EPlOSAG00000000065	0,12205044413833	-0,00956532328472209	0,0475686851551586	-0,20108445826329	0,840632534296928	0,99994663529713
EPlOSAG00000000066	0	NA	NA	NA	NA	NA
EPlOSAG00000000067	0	NA	NA	NA	NA	NA
EPlOSAG00000000068	0	NA	NA	NA	NA	NA
EPlOSAG00000000069	0	NA	NA	NA	NA	NA
EPlOSAG00000000070	0	NA	NA	NA	NA	NA
EPlOSAG00000000071	0	NA	NA	NA	NA	NA
EPlOSAG00000000072	0	NA	NA	NA	NA	NA
EPlOSAG00000000073	0	NA	NA	NA	NA	NA
EPlOSAG00000000074	0	NA	NA	NA	NA	NA
EPlOSAG00000000075	0	NA	NA	NA	NA	NA
EPlOSAG00000000076	0	NA	NA	NA	NA	NA
EPlOSAG00000000077	0	NA	NA	NA	NA	NA
EPlOSAG00000000078	0	NA	NA	NA	NA	NA
EPlOSAG00000000079	0	NA	NA	NA	NA	NA
EPlOSAG00000000080	0	NA	NA	NA	NA	NA
EPlOSAG00000000081	0	NA	NA	NA	NA	NA
EPlOSAG00000000082	0	NA	NA	NA	NA	NA
EPlOSAG00000000083	0	NA	NA	NA	NA	NA
EPlOSAG00000000084	0	NA	NA	NA	NA	NA
EPlOSAG00000000085	0	NA	NA	NA	NA	NA
EPlOSAG00000000086	0	NA	NA	NA	NA	NA
EPlOSAG00000000087	0,244100888276661	-0,0207773698998356	0,0475686851551586	-0,436786718658806	0,662266031815917	0,99994663529713
EPlOSAG00000000088	0	NA	NA	NA	NA	NA
EPlOSAG00000000089	0	NA	NA	NA	NA	NA
EPlOSAG00000000090	0	NA	NA	NA	NA	NA
EPlOSAG00000000091	0	NA	NA	NA	NA	NA
EPlOSAG00000000092	0	NA	NA	NA	NA	NA
EPlOSAG00000000093	0	NA	NA	NA	NA	NA
EPlOSAG00000000094	0	NA	NA	NA	NA	NA
EPlOSAG00000000095	0	NA	NA	NA	NA	NA
EPlOSAG00000000096	0	NA	NA	NA	NA	NA
EPlOSAG00000000097	0	NA	NA	NA	NA	NA
EPlOSAG00000000098	0	NA	NA	NA	NA	NA
EPlOSAG00000000099	0	NA	NA	NA	NA	NA
EPlOSAG00000000100	0	NA	NA	NA	NA	NA
EPlOSAG00000000101	0	NA	NA	NA	NA	NA
EPlOSAG00000000102	0	NA	NA	NA	NA	NA
EPlOSAG00000000103	0	NA	NA	NA	NA	NA
EPlOSAG00000000104	0	NA	NA	NA	NA	NA
EPlOSAG00000000105	0	NA	NA	NA	NA	NA
EPlOSAG00000000106	0	NA	NA	NA	NA	NA
EPlOSAG00000000107	0	NA	NA	NA	NA	NA
EPlOSAG00000000108	0	NA	NA	NA	NA	NA
EPlOSAG00000000109	0	NA	NA	NA	NA	NA
EPlOSAG00000000110	0	NA	NA	NA	NA	NA
EPlOSAG00000000111	0	NA	NA	NA	NA	NA
EPlOSAG00000000112	0	NA	NA	NA	NA	NA
EPlOSAG00000000113	0	NA	NA	NA	NA	NA
EPlOSAG00000000114	0	NA	NA	NA	NA	NA
EPlOSAG00000000115	0	NA	NA	NA	NA	NA
EPlOSAG00000000116	0	NA	NA	NA	NA	NA
EPlOSAG00000000117	0,802408786810013	-0,00182764723359603	0,0714163540720183	-0,0255914385065496	0,979583214917227	0,99994663529713
EPlOSAG00000000118	0	NA	NA	NA	NA	NA
EPlOSAG00000000119	0	NA	NA	NA	NA	NA
EPlOSAG00000000120	0,650711415982084	0,0458657619918795	0,0747827719751393	0,613319896822319	0,539664839806499	0,99994663529713
EPlOSAG00000000121	0	NA	NA	NA	NA	NA
EPlOSAG00000000122	0	NA	NA	NA	NA	NA
EPlOSAG00000000123	0	NA	NA	NA	NA	NA
EPlOSAG00000000124	0	NA	NA	NA	NA	NA
EPlOSAG00000000125	0	NA	NA	NA	NA	NA
EPlOSAG00000000126	0	NA	NA	NA	NA	NA
EPlOSAG00000000127	0	NA	NA	NA	NA	NA
EPlOSAG00000000128	0	NA	NA	NA	NA	NA
EPlOSAG00000000129	0	NA	NA	NA	NA	NA
EPlOSAG00000000130	0	NA	NA	NA	NA	NA
EPlOSAG00000000131	0	NA	NA	NA	NA	NA
EPlOSAG00000000132	0	NA	NA	NA	NA	NA
EPlOSAG00000000133	0	NA	NA	NA	NA	NA
EPlOSAG00000000134	0	NA	NA	NA	NA	NA
EPlOSAG00000000135	0	NA	NA	NA	NA	NA
EPlOSAG00000000136	0	NA	NA	NA	NA	NA
EPlOSAG00000000137	0	NA	NA	NA	NA	NA
EPlOSAG00000000138	0	NA	NA	NA	NA	NA
EPlOSAG00000000139	0	NA	NA	NA	NA	NA
EPlOSAG00000000140	0	NA	NA	NA	NA	NA
EPlOSAG00000000141	0	NA	NA	NA	NA	NA
EPlOSAG00000000142	0	NA	NA	NA	NA	NA
EPlOSAG00000000143	0	NA	NA	NA	NA	NA
EPlOSAG00000000144	0	NA	NA	NA	NA	NA
EPlOSAG00000000145	0	NA	NA	NA	NA	NA
EPlOSAG00000000146	0	NA	NA	NA	NA	NA
EPlOSAG00000000147	0	NA	NA	NA	NA	NA
EPlOSAG00000000148	1,98144198912989	-0,0237207589106371	0,126326434590279	-0,187773516980606	0,851054196855475	0,99994663529713
EPlOSAG00000000149	0	NA	NA	NA	NA	NA
EPlOSAG00000000150	0	NA	NA	NA	NA	NA
EPlOSAG00000000151	0,988598401962712	0,00800577054406205	0,0850701919872226	0,0941078226938115	0,925023506351364	0,99994663529713
EPlOSAG00000000152	0	NA	NA	NA	NA	NA
EPlOSAG00000000153	0	NA	NA	NA	NA	NA
EPlOSAG00000000154	0	NA	NA	NA	NA	NA
EPlOSAG00000000155	0	NA	NA	NA	NA	NA
EPlOSAG00000000156	0	NA	NA	NA	NA	NA
EPlOSAG00000000157	0	NA	NA	NA	NA	NA
EPlOSAG00000000158	0	NA	NA	NA	NA	NA
EPlOSAG00000000159	0	NA	NA	NA	NA	NA
EPlOSAG00000000160	0	NA	NA	NA	NA	NA
EPlOSAG00000000161	0	NA	NA	NA	NA	NA
EPlOSAG00000000162	0	NA	NA	NA	NA	NA
EPlOSAG00000000163	0	NA	NA	NA	NA	NA
EPlOSAG00000000164	0	NA	NA	NA	NA	NA
EPlOSAG00000000165	0	NA	NA	NA	NA	NA
EPlOSAG00000000166	0	NA	NA	NA	NA	NA
EPlOSAG00000000167	0	NA	NA	NA	NA	NA
EPlOSAG00000000168	0	NA	NA	NA	NA	NA
EPlOSAG00000000169	0	NA	NA	NA	NA	NA
EPlOSAG00000000170	0	NA	NA	NA	NA	NA
EPlOSAG00000000171	0	NA	NA	NA	NA	NA
EPlOSAG00000000172	0	NA	NA	NA	NA	NA
EPlOSAG00000000173	0	NA	NA	NA	NA	NA
EPlOSAG00000000174	0	NA	NA	NA	NA	NA
EPlOSAG00000000175	0	NA	NA	NA	NA	NA
EPlOSAG00000000176	0	NA	NA	NA	NA	NA
EPlOSAG00000000177	0	NA	NA	NA	NA	NA
EPlOSAG00000000178	0	NA	NA	NA	NA	NA
EPlOSAG00000000179	0	NA	NA	NA	NA	NA
EPlOSAG00000000180	0	NA	NA	NA	NA	NA
EPlOSAG00000000181	0	NA	NA	NA	NA	NA
EPlOSAG00000000182	0	NA	NA	NA	NA	NA
EPlOSAG00000000183	0	NA	NA	NA	NA	NA
EPlOSAG00000000184	0	NA	NA	NA	NA	NA
EPlOSAG00000000185	0	NA	NA	NA	NA	NA
EPlOSAG00000000186	0	NA	NA	NA	NA	NA
EPlOSAG00000000187	0	NA	NA	NA	NA	NA
EPlOSAG00000000188	0	NA	NA	NA	NA	NA
EPlOSAG00000000189	0	NA	NA	NA	NA	NA
EPlOSAG00000000190	0	NA	NA	NA	NA	NA
EPlOSAG00000000191	0	NA	NA	NA	NA	NA
EPlOSAG00000000192	0	NA	NA	NA	NA	NA
EPlOSAG00000000193	0	NA	NA	NA	NA	NA
EPlOSAG00000000194	0	NA	NA	NA	NA	NA
EPlOSAG00000000195	0	NA	NA	NA	NA	NA
EPlOSAG00000000196	0	NA	NA	NA	NA	NA
EPlOSAG00000000197	0	NA	NA	NA	NA	NA
EPlOSAG00000000198	0	NA	NA	NA	NA	NA
EPlOSAG00000000199	0	NA	NA	NA	NA	NA
EPlOSAG00000000200	0	NA	NA	NA	NA	NA
EPlOSAG00000000201	0	NA	NA	NA	NA	NA
EPlOSAG00000000202	0	NA	NA	NA	NA	NA
EPlOSAG00000000203	0	NA	NA	NA	NA	NA
EPlOSAG00000000204	0	NA	NA	NA	NA	NA
EPlOSAG00000000205	0,190785707092222	0,0128587699455049	0,0475686851551586	0,270320062527741	0,786914032039723	0,99994663529713
EPlOSAG00000000206	0	NA	NA	NA	NA	NA
EPlOSAG00000000207	0	NA	NA	NA	NA	NA
EPlOSAG00000000208	0	NA	NA	NA	NA	NA
EPlOSAG00000000209	0	NA	NA	NA	NA	NA
EPlOSAG00000000210	0	NA	NA	NA	NA	NA
EPlOSAG00000000211	0	NA	NA	NA	NA	NA
EPlOSAG00000000212	0	NA	NA	NA	NA	NA
EPlOSAG00000000213	0	NA	NA	NA	NA	NA
EPlOSAG00000000214	0	NA	NA	NA	NA	NA
EPlOSAG00000000215	0	NA	NA	NA	NA	NA
EPlOSAG00000000216	0	NA	NA	NA	NA	NA
EPlOSAG00000000217	0	NA	NA	NA	NA	NA
EPlOSAG00000000218	0	NA	NA	NA	NA	NA
EPlOSAG00000000219	0	NA	NA	NA	NA	NA
EPlOSAG00000000220	0	NA	NA	NA	NA	NA
EPlOSAG00000000221	0	NA	NA	NA	NA	NA
EPlOSAG00000000222	0	NA	NA	NA	NA	NA
EPlOSAG00000000223	0	NA	NA	NA	NA	NA
EPlOSAG00000000224	0	NA	NA	NA	NA	NA
EPlOSAG00000000225	0	NA	NA	NA	NA	NA
EPlOSAG00000000226	0	NA	NA	NA	NA	NA
EPlOSAG00000000227	0	NA	NA	NA	NA	NA
EPlOSAG00000000228	0	NA	NA	NA	NA	NA
EPlOSAG00000000229	0	NA	NA	NA	NA	NA
EPlOSAG00000000230	0,150825653333335	-0,00956532328472211	0,0475686851551586	-0,201084458263291	0,840632534296928	0,99994663529713
EPlOSAG00000000231	0	NA	NA	NA	NA	NA
EPlOSAG00000000232	0	NA	NA	NA	NA	NA
EPlOSAG00000000233	0	NA	NA	NA	NA	NA
EPlOSAG00000000234	0	NA	NA	NA	NA	NA
EPlOSAG00000000235	0	NA	NA	NA	NA	NA
EPlOSAG00000000236	0	NA	NA	NA	NA	NA
EPlOSAG00000000237	0	NA	NA	NA	NA	NA
EPlOSAG00000000238	0	NA	NA	NA	NA	NA
EPlOSAG00000000239	0	NA	NA	NA	NA	NA
EPlOSAG00000000240	0	NA	NA	NA	NA	NA
EPlOSAG00000000241	0	NA	NA	NA	NA	NA
EPlOSAG00000000242	0	NA	NA	NA	NA	NA
EPlOSAG00000000243	0	NA	NA	NA	NA	NA
EPlOSAG00000000244	0	NA	NA	NA	NA	NA
EPlOSAG00000000245	0	NA	NA	NA	NA	NA
EPlOSAG00000000246	0	NA	NA	NA	NA	NA
EPlOSAG00000000247	0	NA	NA	NA	NA	NA
EPlOSAG00000000248	0	NA	NA	NA	NA	NA
EPlOSAG00000000249	0	NA	NA	NA	NA	NA
EPlOSAG00000000250	0	NA	NA	NA	NA	NA
EPlOSAG00000000251	0	NA	NA	NA	NA	NA
EPlOSAG00000000252	0	NA	NA	NA	NA	NA
EPlOSAG00000000253	0	NA	NA	NA	NA	NA
EPlOSAG00000000254	0	NA	NA	NA	NA	NA
EPlOSAG00000000255	0	NA	NA	NA	NA	NA
EPlOSAG00000000256	0	NA	NA	NA	NA	NA
EPlOSAG00000000257	0	NA	NA	NA	NA	NA
EPlOSAG00000000258	0	NA	NA	NA	NA	NA
EPlOSAG00000000259	0	NA	NA	NA	NA	NA
EPlOSAG00000000260	0,150825653333335	-0,00956532328472211	0,0475686851551586	-0,201084458263291	0,840632534296928	0,99994663529713
EPlOSAG00000000261	0	NA	NA	NA	NA	NA
EPlOSAG00000000262	0	NA	NA	NA	NA	NA
EPlOSAG00000000263	0	NA	NA	NA	NA	NA
EPlOSAG00000000264	0	NA	NA	NA	NA	NA
EPlOSAG00000000265	0	NA	NA	NA	NA	NA
EPlOSAG00000000266	0	NA	NA	NA	NA	NA
EPlOSAG00000000267	0	NA	NA	NA	NA	NA
EPlOSAG00000000268	0,272876097471665	-0,0239265548634931	0,0510008481567675	-0,469140332528337	0,638969331570253	0,99994663529713
EPlOSAG00000000269	0	NA	NA	NA	NA	NA
EPlOSAG00000000270	0	NA	NA	NA	NA	NA
EPlOSAG00000000271	0	NA	NA	NA	NA	NA
EPlOSAG00000000272	0	NA	NA	NA	NA	NA
EPlOSAG00000000273	0	NA	NA	NA	NA	NA
EPlOSAG00000000274	0	NA	NA	NA	NA	NA
EPlOSAG00000000275	0	NA	NA	NA	NA	NA
EPlOSAG00000000276	0	NA	NA	NA	NA	NA
EPlOSAG00000000277	0	NA	NA	NA	NA	NA
EPlOSAG00000000278	0	NA	NA	NA	NA	NA
EPlOSAG00000000279	0	NA	NA	NA	NA	NA
EPlOSAG00000000280	0	NA	NA	NA	NA	NA
EPlOSAG00000000281	0,190785707092222	0,0128587699455049	0,0475686851551586	0,270320062527741	0,786914032039723	0,99994663529713
EPlOSAG00000000282	0	NA	NA	NA	NA	NA
EPlOSAG00000000283	0	NA	NA	NA	NA	NA
EPlOSAG00000000284	0	NA	NA	NA	NA	NA
EPlOSAG00000000285	0	NA	NA	NA	NA	NA
EPlOSAG00000000286	0	NA	NA	NA	NA	NA
EPlOSAG00000000287	0,48329478378445	-0,0616434777305334	0,0675742310400659	-0,912233506497231	0,361645809073654	0,99994663529713
EPlOSAG00000000288	0	NA	NA	NA	NA	NA
EPlOSAG00000000289	0	NA	NA	NA	NA	NA
EPlOSAG00000000290	0	NA	NA	NA	NA	NA
EPlOSAG00000000291	0	NA	NA	NA	NA	NA
EPlOSAG00000000292	0	NA	NA	NA	NA	NA
EPlOSAG00000000293	0,528659029998363	0,045581603910582	0,0562075081507176	0,810952227029123	0,417393105969445	0,99994663529713
EPlOSAG00000000294	0	NA	NA	NA	NA	NA
EPlOSAG00000000295	0	NA	NA	NA	NA	NA
EPlOSAG00000000296	0	NA	NA	NA	NA	NA
EPlOSAG00000000297	0	NA	NA	NA	NA	NA
EPlOSAG00000000298	0	NA	NA	NA	NA	NA
EPlOSAG00000000299	0	NA	NA	NA	NA	NA
EPlOSAG00000000300	0	NA	NA	NA	NA	NA
EPlOSAG00000000301	0	NA	NA	NA	NA	NA
EPlOSAG00000000302	0	NA	NA	NA	NA	NA
EPlOSAG00000000303	0	NA	NA	NA	NA	NA
EPlOSAG00000000304	0	NA	NA	NA	NA	NA
EPlOSAG00000000305	0	NA	NA	NA	NA	NA
EPlOSAG00000000306	0	NA	NA	NA	NA	NA
EPlOSAG00000000307	0	NA	NA	NA	NA	NA
EPlOSAG00000000308	0	NA	NA	NA	NA	NA
EPlOSAG00000000309	0	NA	NA	NA	NA	NA
EPlOSAG00000000310	0	NA	NA	NA	NA	NA
EPlOSAG00000000311	0	NA	NA	NA	NA	NA
EPlOSAG00000000312	0,332469130451115	-0,0270978490530029	0,0542266460258968	-0,49971464287247	0,617276020484735	0,99994663529713
EPlOSAG00000000313	0,12205044413833	-0,00956532328472209	0,0475686851551586	-0,20108445826329	0,840632534296928	0,99994663529713
EPlOSAG00000000314	0	NA	NA	NA	NA	NA
EPlOSAG00000000315	0	NA	NA	NA	NA	NA
EPlOSAG00000000316	0	NA	NA	NA	NA	NA
EPlOSAG00000000317	0	NA	NA	NA	NA	NA
EPlOSAG00000000318	0	NA	NA	NA	NA	NA
EPlOSAG00000000319	0	NA	NA	NA	NA	NA
EPlOSAG00000000320	0	NA	NA	NA	NA	NA
EPlOSAG00000000321	0	NA	NA	NA	NA	NA
EPlOSAG00000000322	0	NA	NA	NA	NA	NA
EPlOSAG00000000323	0	NA	NA	NA	NA	NA
EPlOSAG00000000324	0	NA	NA	NA	NA	NA
EPlOSAG00000000325	0	NA	NA	NA	NA	NA
EPlOSAG00000000326	0	NA	NA	NA	NA	NA
EPlOSAG00000000327	0	NA	NA	NA	NA	NA
EPlOSAG00000000328	0	NA	NA	NA	NA	NA
EPlOSAG00000000329	0	NA	NA	NA	NA	NA
EPlOSAG00000000330	0	NA	NA	NA	NA	NA
EPlOSAG00000000331	0,154550027778263	0,0128587699455049	0,0475686851551586	0,270320062527741	0,786914032039723	0,99994663529713
EPlOSAG00000000332	0	NA	NA	NA	NA	NA
EPlOSAG00000000333	0	NA	NA	NA	NA	NA
EPlOSAG00000000334	0	NA	NA	NA	NA	NA
EPlOSAG00000000335	0	NA	NA	NA	NA	NA
EPlOSAG00000000336	0	NA	NA	NA	NA	NA
EPlOSAG00000000337	0	NA	NA	NA	NA	NA
EPlOSAG00000000338	0	NA	NA	NA	NA	NA
EPlOSAG00000000339	0	NA	NA	NA	NA	NA
EPlOSAG00000000340	0	NA	NA	NA	NA	NA
EPlOSAG00000000341	0	NA	NA	NA	NA	NA
EPlOSAG00000000342	0	NA	NA	NA	NA	NA
EPlOSAG00000000343	0	NA	NA	NA	NA	NA
EPlOSAG00000000344	0	NA	NA	NA	NA	NA
EPlOSAG00000000345	0	NA	NA	NA	NA	NA
EPlOSAG00000000346	0	NA	NA	NA	NA	NA
EPlOSAG00000000347	0	NA	NA	NA	NA	NA
EPlOSAG00000000348	0	NA	NA	NA	NA	NA
EPlOSAG00000000349	0	NA	NA	NA	NA	NA
EPlOSAG00000000350	0	NA	NA	NA	NA	NA
EPlOSAG00000000351	0	NA	NA	NA	NA	NA
EPlOSAG00000000352	0,150825653333335	-0,00956532328472211	0,0475686851551586	-0,201084458263291	0,840632534296928	0,99994663529713
EPlOSAG00000000353	0,150825653333335	-0,00956532328472211	0,0475686851551586	-0,201084458263291	0,840632534296928	0,99994663529713
EPlOSAG00000000354	0	NA	NA	NA	NA	NA
EPlOSAG00000000355	0,150825653333335	-0,00956532328472211	0,0475686851551586	-0,201084458263291	0,840632534296928	0,99994663529713
EPlOSAG00000000356	0	NA	NA	NA	NA	NA
EPlOSAG00000000357	0	NA	NA	NA	NA	NA
EPlOSAG00000000358	0	NA	NA	NA	NA	NA
EPlOSAG00000000359	0	NA	NA	NA	NA	NA
EPlOSAG00000000360	0	NA	NA	NA	NA	NA
EPlOSAG00000000361	0	NA	NA	NA	NA	NA
EPlOSAG00000000362	0,210418686312784	-0,00956532328472214	0,0475686851551586	-0,201084458263292	0,840632534296927	0,99994663529713
EPlOSAG00000000363	0	NA	NA	NA	NA	NA
EPlOSAG00000000364	0	NA	NA	NA	NA	NA
EPlOSAG00000000365	0	NA	NA	NA	NA	NA
EPlOSAG00000000366	0	NA	NA	NA	NA	NA
EPlOSAG00000000367	0	NA	NA	NA	NA	NA
EPlOSAG00000000368	0,503265006665577	0,0206749671748377	0,0619268358972932	0,333861190795014	0,738484306325206	0,99994663529713
EPlOSAG00000000369	0	NA	NA	NA	NA	NA
EPlOSAG00000000370	0	NA	NA	NA	NA	NA
EPlOSAG00000000371	0,487019158229378	-0,0178932830492434	0,0671779070631222	-0,266356661460596	0,789964539062268	0,99994663529713
EPlOSAG00000000372	0	NA	NA	NA	NA	NA
EPlOSAG00000000373	0	NA	NA	NA	NA	NA
EPlOSAG00000000374	0	NA	NA	NA	NA	NA
EPlOSAG00000000375	0	NA	NA	NA	NA	NA
EPlOSAG00000000376	0	NA	NA	NA	NA	NA
EPlOSAG00000000377	0,176219676666121	0,0128587699455049	0,0475686851551586	0,270320062527741	0,786914032039723	0,99994663529713
EPlOSAG00000000378	0,154550027778263	0,0128587699455049	0,0475686851551586	0,270320062527741	0,786914032039723	0,99994663529713
EPlOSAG00000000379	0	NA	NA	NA	NA	NA
EPlOSAG00000000380	0,12205044413833	-0,00956532328472209	0,0475686851551586	-0,20108445826329	0,840632534296928	0,99994663529713
EPlOSAG00000000381	0	NA	NA	NA	NA	NA
EPlOSAG00000000382	0	NA	NA	NA	NA	NA
EPlOSAG00000000383	0	NA	NA	NA	NA	NA
EPlOSAG00000000384	0	NA	NA	NA	NA	NA
EPlOSAG00000000385	0	NA	NA	NA	NA	NA
EPlOSAG00000000386	0	NA	NA	NA	NA	NA
EPlOSAG00000000387	0,381571414184444	0,0267351456138999	0,0500994931661114	0,533641039546169	0,593589908819206	0,99994663529713
EPlOSAG00000000388	0	NA	NA	NA	NA	NA
EPlOSAG00000000389	0	NA	NA	NA	NA	NA
EPlOSAG00000000390	0	NA	NA	NA	NA	NA
EPlOSAG00000000391	0	NA	NA	NA	NA	NA
EPlOSAG00000000392	0	NA	NA	NA	NA	NA
EPlOSAG00000000393	0	NA	NA	NA	NA	NA
EPlOSAG00000000394	0	NA	NA	NA	NA	NA
EPlOSAG00000000395	2,93445880119071	0,0478122141210418	0,150576519902933	0,317527687264013	0,750843234195915	0,99994663529713
EPlOSAG00000000396	0	NA	NA	NA	NA	NA
EPlOSAG00000000397	0	NA	NA	NA	NA	NA
EPlOSAG00000000398	0	NA	NA	NA	NA	NA
EPlOSAG00000000399	0	NA	NA	NA	NA	NA
EPlOSAG00000000400	0	NA	NA	NA	NA	NA
EPlOSAG00000000401	6,85772962934991	0,0344713799162619	0,17387662883233	0,198251945346276	0,842847947436673	0,99994663529713
EPlOSAG00000000402	0	NA	NA	NA	NA	NA
EPlOSAG00000000403	0	NA	NA	NA	NA	NA
EPlOSAG00000000404	0	NA	NA	NA	NA	NA
EPlOSAG00000000405	0	NA	NA	NA	NA	NA
EPlOSAG00000000406	0	NA	NA	NA	NA	NA
EPlOSAG00000000407	0,12205044413833	-0,00956532328472209	0,0475686851551586	-0,20108445826329	0,840632534296928	0,99994663529713
EPlOSAG00000000408	0	NA	NA	NA	NA	NA
EPlOSAG00000000409	0	NA	NA	NA	NA	NA
EPlOSAG00000000410	0	NA	NA	NA	NA	NA
EPlOSAG00000000411	0	NA	NA	NA	NA	NA
EPlOSAG00000000412	0	NA	NA	NA	NA	NA
EPlOSAG00000000413	0	NA	NA	NA	NA	NA
EPlOSAG00000000414	0	NA	NA	NA	NA	NA
EPlOSAG00000000415	0	NA	NA	NA	NA	NA
EPlOSAG00000000416	0	NA	NA	NA	NA	NA
EPlOSAG00000000417	0	NA	NA	NA	NA	NA
EPlOSAG00000000418	0	NA	NA	NA	NA	NA
EPlOSAG00000000419	0	NA	NA	NA	NA	NA
EPlOSAG00000000420	0	NA	NA	NA	NA	NA
EPlOSAG00000000421	0	NA	NA	NA	NA	NA
EPlOSAG00000000422	0	NA	NA	NA	NA	NA
EPlOSAG00000000423	0	NA	NA	NA	NA	NA
EPlOSAG00000000424	0	NA	NA	NA	NA	NA
EPlOSAG00000000425	0	NA	NA	NA	NA	NA
EPlOSAG00000000426	0	NA	NA	NA	NA	NA
EPlOSAG00000000427	0	NA	NA	NA	NA	NA
EPlOSAG00000000428	0	NA	NA	NA	NA	NA
EPlOSAG00000000429	0	NA	NA	NA	NA	NA
EPlOSAG00000000430	0	NA	NA	NA	NA	NA
EPlOSAG00000000431	0	NA	NA	NA	NA	NA
EPlOSAG00000000432	0	NA	NA	NA	NA	NA
EPlOSAG00000000433	0	NA	NA	NA	NA	NA
EPlOSAG00000000434	0	NA	NA	NA	NA	NA
EPlOSAG00000000435	0	NA	NA	NA	NA	NA
EPlOSAG00000000436	0	NA	NA	NA	NA	NA
EPlOSAG00000000437	0	NA	NA	NA	NA	NA
EPlOSAG00000000438	0	NA	NA	NA	NA	NA
EPlOSAG00000000439	0	NA	NA	NA	NA	NA
EPlOSAG00000000440	0	NA	NA	NA	NA	NA
EPlOSAG00000000441	0,154550027778263	0,0128587699455049	0,0475686851551586	0,270320062527741	0,786914032039723	0,99994663529713
EPlOSAG00000000442	0	NA	NA	NA	NA	NA
EPlOSAG00000000443	0	NA	NA	NA	NA	NA
EPlOSAG00000000444	0	NA	NA	NA	NA	NA
EPlOSAG00000000445	0	NA	NA	NA	NA	NA
EPlOSAG00000000446	0	NA	NA	NA	NA	NA
EPlOSAG00000000447	0	NA	NA	NA	NA	NA
EPlOSAG00000000448	0	NA	NA	NA	NA	NA
EPlOSAG00000000449	0	NA	NA	NA	NA	NA
EPlOSAG00000000450	0	NA	NA	NA	NA	NA
EPlOSAG00000000451	0	NA	NA	NA	NA	NA
EPlOSAG00000000452	0	NA	NA	NA	NA	NA
EPlOSAG00000000453	0	NA	NA	NA	NA	NA
EPlOSAG00000000454	0,722488679292238	-0,0770845103135853	0,0712044940633089	-1,08257928558622	0,278995205793979	0,99994663529713
EPlOSAG00000000455	0	NA	NA	NA	NA	NA
EPlOSAG00000000456	1,90423898352269	0,171977718048271	0,125092593541091	1,37480336109411	0,169192415829108	0,99994663529713
EPlOSAG00000000457	0	NA	NA	NA	NA	NA
EPlOSAG00000000458	0	NA	NA	NA	NA	NA
EPlOSAG00000000459	0	NA	NA	NA	NA	NA
EPlOSAG00000000460	0	NA	NA	NA	NA	NA
EPlOSAG00000000461	0	NA	NA	NA	NA	NA
EPlOSAG00000000462	0	NA	NA	NA	NA	NA
EPlOSAG00000000463	0	NA	NA	NA	NA	NA
EPlOSAG00000000464	1,41432910428267	0,031719541204091	0,105301729587294	0,30122526314058	0,763242726739532	0,99994663529713
EPlOSAG00000000465	0	NA	NA	NA	NA	NA
EPlOSAG00000000466	0	NA	NA	NA	NA	NA
EPlOSAG00000000467	0,176219676666121	0,0128587699455049	0,0475686851551586	0,270320062527741	0,786914032039723	0,99994663529713
EPlOSAG00000000468	0	NA	NA	NA	NA	NA
EPlOSAG00000000469	0	NA	NA	NA	NA	NA
EPlOSAG00000000470	0	NA	NA	NA	NA	NA
EPlOSAG00000000471	0	NA	NA	NA	NA	NA
EPlOSAG00000000472	0	NA	NA	NA	NA	NA
EPlOSAG00000000473	0	NA	NA	NA	NA	NA
EPlOSAG00000000474	0	NA	NA	NA	NA	NA
EPlOSAG00000000475	0	NA	NA	NA	NA	NA
EPlOSAG00000000476	0,309100055556527	0,0240708165606184	0,0475686851551586	0,506022322923256	0,612840978866004	0,99994663529713
EPlOSAG00000000477	0	NA	NA	NA	NA	NA
EPlOSAG00000000478	0	NA	NA	NA	NA	NA
EPlOSAG00000000479	0	NA	NA	NA	NA	NA
EPlOSAG00000000480	0	NA	NA	NA	NA	NA
EPlOSAG00000000481	0	NA	NA	NA	NA	NA
EPlOSAG00000000482	0	NA	NA	NA	NA	NA
EPlOSAG00000000483	0	NA	NA	NA	NA	NA
EPlOSAG00000000484	0	NA	NA	NA	NA	NA
EPlOSAG00000000485	0	NA	NA	NA	NA	NA
EPlOSAG00000000486	0,305375681111598	0,00204129189625294	0,0528869866895491	0,0385972433679288	0,969211500130468	0,99994663529713
EPlOSAG00000000487	0	NA	NA	NA	NA	NA
EPlOSAG00000000488	0	NA	NA	NA	NA	NA
EPlOSAG00000000489	0	NA	NA	NA	NA	NA
EPlOSAG00000000490	0	NA	NA	NA	NA	NA
EPlOSAG00000000491	0	NA	NA	NA	NA	NA
EPlOSAG00000000492	0	NA	NA	NA	NA	NA
EPlOSAG00000000493	0	NA	NA	NA	NA	NA
EPlOSAG00000000494	0	NA	NA	NA	NA	NA
EPlOSAG00000000495	0	NA	NA	NA	NA	NA
EPlOSAG00000000496	0	NA	NA	NA	NA	NA
EPlOSAG00000000497	0,516976985748326	-0,0593903452742294	0,0634739962154529	-0,935664190303032	0,349446113480702	0,99994663529713
EPlOSAG00000000498	0	NA	NA	NA	NA	NA
EPlOSAG00000000499	0	NA	NA	NA	NA	NA
EPlOSAG00000000500	0	NA	NA	NA	NA	NA
EPlOSAG00000000501	0	NA	NA	NA	NA	NA
EPlOSAG00000000502	0	NA	NA	NA	NA	NA
EPlOSAG00000000503	0	NA	NA	NA	NA	NA
EPlOSAG00000000504	0	NA	NA	NA	NA	NA
EPlOSAG00000000505	0	NA	NA	NA	NA	NA
EPlOSAG00000000506	0	NA	NA	NA	NA	NA
EPlOSAG00000000507	0	NA	NA	NA	NA	NA
EPlOSAG00000000508	0,12205044413833	-0,00956532328472209	0,0475686851551586	-0,20108445826329	0,840632534296928	0,99994663529713
EPlOSAG00000000509	0	NA	NA	NA	NA	NA
EPlOSAG00000000510	0	NA	NA	NA	NA	NA
EPlOSAG00000000511	0	NA	NA	NA	NA	NA
EPlOSAG00000000512	0	NA	NA	NA	NA	NA
EPlOSAG00000000513	0	NA	NA	NA	NA	NA
EPlOSAG00000000514	0,154550027778263	0,0128587699455049	0,0475686851551586	0,270320062527741	0,786914032039723	0,99994663529713
EPlOSAG00000000515	0	NA	NA	NA	NA	NA
EPlOSAG00000000516	0	NA	NA	NA	NA	NA
EPlOSAG00000000517	0	NA	NA	NA	NA	NA
EPlOSAG00000000518	0	NA	NA	NA	NA	NA
EPlOSAG00000000519	0	NA	NA	NA	NA	NA
EPlOSAG00000000520	0	NA	NA	NA	NA	NA
EPlOSAG00000000521	0	NA	NA	NA	NA	NA
EPlOSAG00000000522	0	NA	NA	NA	NA	NA
EPlOSAG00000000523	0	NA	NA	NA	NA	NA
EPlOSAG00000000524	0	NA	NA	NA	NA	NA
EPlOSAG00000000525	0	NA	NA	NA	NA	NA
EPlOSAG00000000526	0	NA	NA	NA	NA	NA
EPlOSAG00000000527	0	NA	NA	NA	NA	NA
EPlOSAG00000000528	0	NA	NA	NA	NA	NA
EPlOSAG00000000529	0	NA	NA	NA	NA	NA
EPlOSAG00000000530	0	NA	NA	NA	NA	NA
EPlOSAG00000000531	0,697775088202727	0,0947064595510943	0,0775775547375388	1,220797173506	0,222162824263653	0,99994663529713
EPlOSAG00000000532	0	NA	NA	NA	NA	NA
EPlOSAG00000000533	0	NA	NA	NA	NA	NA
EPlOSAG00000000534	0	NA	NA	NA	NA	NA
EPlOSAG00000000535	0	NA	NA	NA	NA	NA
EPlOSAG00000000536	0,154550027778263	0,0128587699455049	0,0475686851551586	0,270320062527741	0,786914032039723	0,99994663529713
EPlOSAG00000000537	0	NA	NA	NA	NA	NA
EPlOSAG00000000538	0	NA	NA	NA	NA	NA
EPlOSAG00000000539	0	NA	NA	NA	NA	NA
EPlOSAG00000000540	0	NA	NA	NA	NA	NA
EPlOSAG00000000541	0	NA	NA	NA	NA	NA
EPlOSAG00000000542	0	NA	NA	NA	NA	NA
EPlOSAG00000000543	0,150825653333335	-0,00956532328472211	0,0475686851551586	-0,201084458263291	0,840632534296928	0,99994663529713
EPlOSAG00000000544	0	NA	NA	NA	NA	NA
EPlOSAG00000000545	0	NA	NA	NA	NA	NA
EPlOSAG00000000546	0	NA	NA	NA	NA	NA
EPlOSAG00000000547	0	NA	NA	NA	NA	NA
EPlOSAG00000000548	0	NA	NA	NA	NA	NA
EPlOSAG00000000549	0	NA	NA	NA	NA	NA
EPlOSAG00000000550	0	NA	NA	NA	NA	NA
EPlOSAG00000000551	0	NA	NA	NA	NA	NA
EPlOSAG00000000552	0	NA	NA	NA	NA	NA
EPlOSAG00000000553	0	NA	NA	NA	NA	NA
EPlOSAG00000000554	0	NA	NA	NA	NA	NA
EPlOSAG00000000555	0	NA	NA	NA	NA	NA
EPlOSAG00000000556	0	NA	NA	NA	NA	NA
EPlOSAG00000000557	0	NA	NA	NA	NA	NA
EPlOSAG00000000558	0	NA	NA	NA	NA	NA
EPlOSAG00000000559	0	NA	NA	NA	NA	NA
EPlOSAG00000000560	0	NA	NA	NA	NA	NA
EPlOSAG00000000561	0	NA	NA	NA	NA	NA
EPlOSAG00000000562	0	NA	NA	NA	NA	NA
EPlOSAG00000000563	0	NA	NA	NA	NA	NA
EPlOSAG00000000564	0	NA	NA	NA	NA	NA
EPlOSAG00000000565	0	NA	NA	NA	NA	NA
EPlOSAG00000000566	0	NA	NA	NA	NA	NA
EPlOSAG00000000567	0	NA	NA	NA	NA	NA
EPlOSAG00000000568	0	NA	NA	NA	NA	NA
EPlOSAG00000000569	0	NA	NA	NA	NA	NA
EPlOSAG00000000570	0	NA	NA	NA	NA	NA
EPlOSAG00000000571	0	NA	NA	NA	NA	NA
EPlOSAG00000000572	0	NA	NA	NA	NA	NA
EPlOSAG00000000573	0	NA	NA	NA	NA	NA
EPlOSAG00000000574	0	NA	NA	NA	NA	NA
EPlOSAG00000000575	0	NA	NA	NA	NA	NA
EPlOSAG00000000576	0,398650916054924	-0,010236878258767	0,0576810323230088	-0,177473908605543	0,859136157823379	0,99994663529713
EPlOSAG00000000577	0	NA	NA	NA	NA	NA
EPlOSAG00000000578	0	NA	NA	NA	NA	NA
EPlOSAG00000000579	0	NA	NA	NA	NA	NA
EPlOSAG00000000580	0	NA	NA	NA	NA	NA
EPlOSAG00000000581	0	NA	NA	NA	NA	NA
EPlOSAG00000000582	0	NA	NA	NA	NA	NA
EPlOSAG00000000583	0	NA	NA	NA	NA	NA
EPlOSAG00000000584	0	NA	NA	NA	NA	NA
EPlOSAG00000000585	0	NA	NA	NA	NA	NA
EPlOSAG00000000586	0	NA	NA	NA	NA	NA
EPlOSAG00000000587	0	NA	NA	NA	NA	NA
EPlOSAG00000000588	0	NA	NA	NA	NA	NA
EPlOSAG00000000589	0	NA	NA	NA	NA	NA
EPlOSAG00000000590	0	NA	NA	NA	NA	NA
EPlOSAG00000000591	0	NA	NA	NA	NA	NA
EPlOSAG00000000592	0	NA	NA	NA	NA	NA
EPlOSAG00000000593	0,381571414184444	0,0267351456138999	0,0500994931661114	0,533641039546169	0,593589908819206	0,99994663529713
EPlOSAG00000000594	0	NA	NA	NA	NA	NA
EPlOSAG00000000595	0	NA	NA	NA	NA	NA
EPlOSAG00000000596	0	NA	NA	NA	NA	NA
EPlOSAG00000000597	0	NA	NA	NA	NA	NA
EPlOSAG00000000598	0	NA	NA	NA	NA	NA
EPlOSAG00000000599	0	NA	NA	NA	NA	NA
EPlOSAG00000000600	0	NA	NA	NA	NA	NA
EPlOSAG00000000601	0	NA	NA	NA	NA	NA
EPlOSAG00000000602	0	NA	NA	NA	NA	NA
EPlOSAG00000000603	0	NA	NA	NA	NA	NA
EPlOSAG00000000604	0	NA	NA	NA	NA	NA
EPlOSAG00000000605	0	NA	NA	NA	NA	NA
EPlOSAG00000000606	0	NA	NA	NA	NA	NA
EPlOSAG00000000607	0	NA	NA	NA	NA	NA
EPlOSAG00000000608	0	NA	NA	NA	NA	NA
EPlOSAG00000000609	0	NA	NA	NA	NA	NA
EPlOSAG00000000610	0	NA	NA	NA	NA	NA
EPlOSAG00000000611	0	NA	NA	NA	NA	NA
EPlOSAG00000000612	0	NA	NA	NA	NA	NA
EPlOSAG00000000613	0	NA	NA	NA	NA	NA
EPlOSAG00000000614	0	NA	NA	NA	NA	NA
EPlOSAG00000000615	0	NA	NA	NA	NA	NA
EPlOSAG00000000616	0	NA	NA	NA	NA	NA
EPlOSAG00000000617	0	NA	NA	NA	NA	NA
EPlOSAG00000000618	0	NA	NA	NA	NA	NA
EPlOSAG00000000619	0	NA	NA	NA	NA	NA
EPlOSAG00000000620	0	NA	NA	NA	NA	NA
EPlOSAG00000000621	0	NA	NA	NA	NA	NA
EPlOSAG00000000622	0	NA	NA	NA	NA	NA
EPlOSAG00000000623	0	NA	NA	NA	NA	NA
EPlOSAG00000000624	0,276600471916594	0,00190390228822308	0,0511013983087673	0,0372573422887419	0,970279817781763	0,99994663529713
EPlOSAG00000000625	0	NA	NA	NA	NA	NA
EPlOSAG00000000626	0	NA	NA	NA	NA	NA
EPlOSAG00000000627	0	NA	NA	NA	NA	NA
EPlOSAG00000000628	0	NA	NA	NA	NA	NA
EPlOSAG00000000629	0	NA	NA	NA	NA	NA
EPlOSAG00000000630	0	NA	NA	NA	NA	NA
EPlOSAG00000000631	0	NA	NA	NA	NA	NA
EPlOSAG00000000632	0	NA	NA	NA	NA	NA
EPlOSAG00000000633	0	NA	NA	NA	NA	NA
EPlOSAG00000000634	0	NA	NA	NA	NA	NA
EPlOSAG00000000635	0	NA	NA	NA	NA	NA
EPlOSAG00000000636	0	NA	NA	NA	NA	NA
EPlOSAG00000000637	0	NA	NA	NA	NA	NA
EPlOSAG00000000638	0	NA	NA	NA	NA	NA
EPlOSAG00000000639	0	NA	NA	NA	NA	NA
EPlOSAG00000000640	0	NA	NA	NA	NA	NA
EPlOSAG00000000641	0	NA	NA	NA	NA	NA
EPlOSAG00000000642	0	NA	NA	NA	NA	NA
EPlOSAG00000000643	0	NA	NA	NA	NA	NA
EPlOSAG00000000644	0	NA	NA	NA	NA	NA
EPlOSAG00000000645	0	NA	NA	NA	NA	NA
EPlOSAG00000000646	0	NA	NA	NA	NA	NA
EPlOSAG00000000647	0	NA	NA	NA	NA	NA
EPlOSAG00000000648	0	NA	NA	NA	NA	NA
EPlOSAG00000000649	0	NA	NA	NA	NA	NA
EPlOSAG00000000650	0	NA	NA	NA	NA	NA
EPlOSAG00000000651	0	NA	NA	NA	NA	NA
EPlOSAG00000000652	0	NA	NA	NA	NA	NA
EPlOSAG00000000653	0	NA	NA	NA	NA	NA
EPlOSAG00000000654	0	NA	NA	NA	NA	NA
EPlOSAG00000000655	0	NA	NA	NA	NA	NA
EPlOSAG00000000656	0	NA	NA	NA	NA	NA
EPlOSAG00000000657	0	NA	NA	NA	NA	NA
EPlOSAG00000000658	0	NA	NA	NA	NA	NA
EPlOSAG00000000659	0	NA	NA	NA	NA	NA
EPlOSAG00000000660	0	NA	NA	NA	NA	NA
EPlOSAG00000000661	0	NA	NA	NA	NA	NA
EPlOSAG00000000662	0	NA	NA	NA	NA	NA
EPlOSAG00000000663	0	NA	NA	NA	NA	NA
EPlOSAG00000000664	0	NA	NA	NA	NA	NA
EPlOSAG00000000665	0	NA	NA	NA	NA	NA
EPlOSAG00000000666	0	NA	NA	NA	NA	NA
EPlOSAG00000000667	0	NA	NA	NA	NA	NA
EPlOSAG00000000668	0	NA	NA	NA	NA	NA
EPlOSAG00000000669	0	NA	NA	NA	NA	NA
EPlOSAG00000000670	0	NA	NA	NA	NA	NA
EPlOSAG00000000671	0	NA	NA	NA	NA	NA
EPlOSAG00000000672	0	NA	NA	NA	NA	NA
EPlOSAG00000000673	0	NA	NA	NA	NA	NA
EPlOSAG00000000674	0	NA	NA	NA	NA	NA
EPlOSAG00000000675	0	NA	NA	NA	NA	NA
EPlOSAG00000000676	0	NA	NA	NA	NA	NA
EPlOSAG00000000677	0	NA	NA	NA	NA	NA
EPlOSAG00000000678	0	NA	NA	NA	NA	NA
EPlOSAG00000000679	0	NA	NA	NA	NA	NA
EPlOSAG00000000680	0	NA	NA	NA	NA	NA
EPlOSAG00000000681	0	NA	NA	NA	NA	NA
EPlOSAG00000000682	0	NA	NA	NA	NA	NA
EPlOSAG00000000683	0	NA	NA	NA	NA	NA
EPlOSAG00000000684	0	NA	NA	NA	NA	NA
EPlOSAG00000000685	0	NA	NA	NA	NA	NA
EPlOSAG00000000686	0	NA	NA	NA	NA	NA
EPlOSAG00000000687	0	NA	NA	NA	NA	NA
EPlOSAG00000000688	0	NA	NA	NA	NA	NA
EPlOSAG00000000689	0	NA	NA	NA	NA	NA
EPlOSAG00000000690	0	NA	NA	NA	NA	NA
EPlOSAG00000000691	0	NA	NA	NA	NA	NA
EPlOSAG00000000692	0	NA	NA	NA	NA	NA
EPlOSAG00000000693	0	NA	NA	NA	NA	NA
EPlOSAG00000000694	0	NA	NA	NA	NA	NA
EPlOSAG00000000695	0	NA	NA	NA	NA	NA
EPlOSAG00000000696	0	NA	NA	NA	NA	NA
EPlOSAG00000000697	0	NA	NA	NA	NA	NA
EPlOSAG00000000698	0	NA	NA	NA	NA	NA
EPlOSAG00000000699	0	NA	NA	NA	NA	NA
EPlOSAG00000000700	0	NA	NA	NA	NA	NA
EPlOSAG00000000701	0	NA	NA	NA	NA	NA
EPlOSAG00000000702	0	NA	NA	NA	NA	NA
EPlOSAG00000000703	0	NA	NA	NA	NA	NA
EPlOSAG00000000704	0	NA	NA	NA	NA	NA
EPlOSAG00000000705	0	NA	NA	NA	NA	NA
EPlOSAG00000000706	0	NA	NA	NA	NA	NA
EPlOSAG00000000707	0	NA	NA	NA	NA	NA
EPlOSAG00000000708	0	NA	NA	NA	NA	NA
EPlOSAG00000000709	0	NA	NA	NA	NA	NA
EPlOSAG00000000710	0	NA	NA	NA	NA	NA
EPlOSAG00000000711	0	NA	NA	NA	NA	NA
EPlOSAG00000000712	0	NA	NA	NA	NA	NA
EPlOSAG00000000713	0	NA	NA	NA	NA	NA
EPlOSAG00000000714	0	NA	NA	NA	NA	NA
EPlOSAG00000000715	0	NA	NA	NA	NA	NA
EPlOSAG00000000716	0	NA	NA	NA	NA	NA
EPlOSAG00000000717	0	NA	NA	NA	NA	NA
EPlOSAG00000000718	0	NA	NA	NA	NA	NA
EPlOSAG00000000719	0	NA	NA	NA	NA	NA
EPlOSAG00000000720	0	NA	NA	NA	NA	NA
EPlOSAG00000000721	0	NA	NA	NA	NA	NA
EPlOSAG00000000722	0	NA	NA	NA	NA	NA
EPlOSAG00000000723	0	NA	NA	NA	NA	NA
EPlOSAG00000000724	0	NA	NA	NA	NA	NA
EPlOSAG00000000725	0	NA	NA	NA	NA	NA
EPlOSAG00000000726	0	NA	NA	NA	NA	NA
EPlOSAG00000000727	0	NA	NA	NA	NA	NA
EPlOSAG00000000728	0	NA	NA	NA	NA	NA
EPlOSAG00000000729	0	NA	NA	NA	NA	NA
EPlOSAG00000000730	0	NA	NA	NA	NA	NA
EPlOSAG00000000731	0	NA	NA	NA	NA	NA
EPlOSAG00000000732	0	NA	NA	NA	NA	NA
EPlOSAG00000000733	0	NA	NA	NA	NA	NA
EPlOSAG00000000734	0	NA	NA	NA	NA	NA
EPlOSAG00000000735	0	NA	NA	NA	NA	NA
EPlOSAG00000000736	0	NA	NA	NA	NA	NA
EPlOSAG00000000737	0	NA	NA	NA	NA	NA
EPlOSAG00000000738	0	NA	NA	NA	NA	NA
EPlOSAG00000000739	0	NA	NA	NA	NA	NA
EPlOSAG00000000740	0	NA	NA	NA	NA	NA
EPlOSAG00000000741	0	NA	NA	NA	NA	NA
EPlOSAG00000000742	0	NA	NA	NA	NA	NA
EPlOSAG00000000743	0	NA	NA	NA	NA	NA
EPlOSAG00000000744	0	NA	NA	NA	NA	NA
EPlOSAG00000000745	0	NA	NA	NA	NA	NA
EPlOSAG00000000746	0	NA	NA	NA	NA	NA
EPlOSAG00000000747	0	NA	NA	NA	NA	NA
EPlOSAG00000000748	0	NA	NA	NA	NA	NA
EPlOSAG00000000749	0	NA	NA	NA	NA	NA
EPlOSAG00000000750	0	NA	NA	NA	NA	NA
EPlOSAG00000000751	0	NA	NA	NA	NA	NA
EPlOSAG00000000752	0	NA	NA	NA	NA	NA
EPlOSAG00000000753	0	NA	NA	NA	NA	NA
EPlOSAG00000000754	0	NA	NA	NA	NA	NA
EPlOSAG00000000755	0	NA	NA	NA	NA	NA
[truncated: 88,162 more rows]

## Sheet: 18do TIR2 - Sign. genes
Gene	log2FoldChange	padj
Os05g0202800	1.2081	0.000931575

## Sheet: 18do TIR2 - Mapman
bin	name	p-value
29.2.1.2	protein.synthesis.ribosomal protein.eukaryotic	1.3808514687411026E-21
29.2	protein.synthesis	2.299391219742273E-16
29.2.1	protein.synthesis.ribosomal protein	2.2326106196423584E-14
29.2.1.2.2	protein.synthesis.ribosomal protein.eukaryotic.60S subunit	1.5664096679395454E-12
29.2.1.2.1	protein.synthesis.ribosomal protein.eukaryotic.40S subunit	8.754636966045528E-9
28.1.3	DNA.synthesis/chromatin structure.histone	2.513720129670619E-5
8	TCA / org. transformation	0.009832080278617664
35	not assigned	0.022781701001971078
35.2	not assigned.unknown	0.022781701001971078
8.1	TCA / org. transformation.TCA	0.028321583943707318

## Sheet: 18do TIR2 - GO
	GO-enrichment on significantly upregulated genes
	analysis could not be executed, as only one gene was found to be significantly upregulated
	GO-enrichment on significantly downregulated genes
	analysis could not be executed, as no genes were found to be significantly downregulated

## Sheet: 30do TIR2 - All genes
	baseMean	log2FoldChange	lfcSE	stat	pvalue	padj
BAC19853	0	NA	NA	NA	NA	NA
BAC19854	0	NA	NA	NA	NA	NA
BAC19855	0	NA	NA	NA	NA	NA
BAC19857	0	NA	NA	NA	NA	NA
BAC19858	0	NA	NA	NA	NA	NA
BAC19859	0	NA	NA	NA	NA	NA
BAC19860	0	NA	NA	NA	NA	NA
BAC19861	0	NA	NA	NA	NA	NA
BAC19862	0	NA	NA	NA	NA	NA
BAC19863	0	NA	NA	NA	NA	NA
BAC19864	0	NA	NA	NA	NA	NA
BAC19865	0	NA	NA	NA	NA	NA
BAC19866	0	NA	NA	NA	NA	NA
BAC19867	0	NA	NA	NA	NA	NA
BAC19868	0	NA	NA	NA	NA	NA
BAC19869	0	NA	NA	NA	NA	NA
BAC19871	0	NA	NA	NA	NA	NA
BAC19872	0	NA	NA	NA	NA	NA
BAC19873	0	NA	NA	NA	NA	NA
BAC19874	0	NA	NA	NA	NA	NA
BAC19875	0	NA	NA	NA	NA	NA
BAC19876	0	NA	NA	NA	NA	NA
BAC19877	0	NA	NA	NA	NA	NA
BAC19878	0	NA	NA	NA	NA	NA
BAC19879	0	NA	NA	NA	NA	NA
BAC19880	0	NA	NA	NA	NA	NA
BAC19881	0	NA	NA	NA	NA	NA
BAC19882	0	NA	NA	NA	NA	NA
BAC19883	0	NA	NA	NA	NA	NA
BAC19884	0	NA	NA	NA	NA	NA
BAC19885	0	NA	NA	NA	NA	NA
BAC19886	0	NA	NA	NA	NA	NA
BAC19887	0	NA	NA	NA	NA	NA
BAC19888	0	NA	NA	NA	NA	NA
BAC19889	0	NA	NA	NA	NA	NA
BAC19890	0	NA	NA	NA	NA	NA
BAC19891	0	NA	NA	NA	NA	NA
BAC19892	0	NA	NA	NA	NA	NA
BAC19893	0	NA	NA	NA	NA	NA
BAC19894	0	NA	NA	NA	NA	NA
BAC19895	0	NA	NA	NA	NA	NA
BAC19896	0	NA	NA	NA	NA	NA
BAC19897	0	NA	NA	NA	NA	NA
BAC19898	0	NA	NA	NA	NA	NA
BAC19899	0	NA	NA	NA	NA	NA
BAC19900	0	NA	NA	NA	NA	NA
BAC19901	0	NA	NA	NA	NA	NA
BAC19902	0	NA	NA	NA	NA	NA
BAC19903	0	NA	NA	NA	NA	NA
BAC19904	0	NA	NA	NA	NA	NA
CAA33908	0	NA	NA	NA	NA	NA
CAA33909	0	NA	NA	NA	NA	NA
CAA33910	0	NA	NA	NA	NA	NA
CAA33911	0	NA	NA	NA	NA	NA
CAA33912	0	NA	NA	NA	NA	NA
CAA33913	0	NA	NA	NA	NA	NA
CAA33914	0	NA	NA	NA	NA	NA
CAA33915	0	NA	NA	NA	NA	NA
CAA33916	0	NA	NA	NA	NA	NA
CAA33917	0	NA	NA	NA	NA	NA
CAA33918	0	NA	NA	NA	NA	NA
CAA33919	0	NA	NA	NA	NA	NA
CAA33920	0	NA	NA	NA	NA	NA
CAA33921	0	NA	NA	NA	NA	NA
CAA33922	0	NA	NA	NA	NA	NA
CAA33923	0	NA	NA	NA	NA	NA
CAA33924	0	NA	NA	NA	NA	NA
CAA33925	0	NA	NA	NA	NA	NA
CAA33926	0	NA	NA	NA	NA	NA
CAA33927	0	NA	NA	NA	NA	NA
CAA33928	0	NA	NA	NA	NA	NA
CAA33930	0	NA	NA	NA	NA	NA
CAA33931	0	NA	NA	NA	NA	NA
CAA33932	0	NA	NA	NA	NA	NA
CAA33933	0	NA	NA	NA	NA	NA
CAA33934	0	NA	NA	NA	NA	NA
CAA33935	0	NA	NA	NA	NA	NA
CAA33936	0	NA	NA	NA	NA	NA
CAA33937	0	NA	NA	NA	NA	NA
CAA33938	0	NA	NA	NA	NA	NA
CAA33939	0	NA	NA	NA	NA	NA
CAA33940	0	NA	NA	NA	NA	NA
CAA33941	0	NA	NA	NA	NA	NA
CAA33942	0	NA	NA	NA	NA	NA
CAA33943	0	NA	NA	NA	NA	NA
CAA33944	0	NA	NA	NA	NA	NA
CAA33945	0	NA	NA	NA	NA	NA
CAA33946	0	NA	NA	NA	NA	NA
CAA33947	0	NA	NA	NA	NA	NA
CAA33948	0	NA	NA	NA	NA	NA
CAA33949	0	NA	NA	NA	NA	NA
CAA33950	0	NA	NA	NA	NA	NA
CAA33951	0	NA	NA	NA	NA	NA
CAA33952	0	NA	NA	NA	NA	NA
CAA33953	0	NA	NA	NA	NA	NA
CAA33954	0	NA	NA	NA	NA	NA
CAA33955	0	NA	NA	NA	NA	NA
CAA33956	0	NA	NA	NA	NA	NA
CAA33957	0	NA	NA	NA	NA	NA
CAA33958	0	NA	NA	NA	NA	NA
CAA33959	0	NA	NA	NA	NA	NA
CAA33960	0	NA	NA	NA	NA	NA
CAA33961	0	NA	NA	NA	NA	NA
CAA33962	0	NA	NA	NA	NA	NA
CAA33963	0	NA	NA	NA	NA	NA
CAA33964	0	NA	NA	NA	NA	NA
CAA33965	0	NA	NA	NA	NA	NA
CAA33966	0	NA	NA	NA	NA	NA
CAA33967	0	NA	NA	NA	NA	NA
CAA33968	0	NA	NA	NA	NA	NA
CAA33969	0	NA	NA	NA	NA	NA
CAA33970	0	NA	NA	NA	NA	NA
CAA33971	0	NA	NA	NA	NA	NA
CAA33972	0	NA	NA	NA	NA	NA
CAA33973	0	NA	NA	NA	NA	NA
CAA33974	0	NA	NA	NA	NA	NA
CAA33975	0	NA	NA	NA	NA	NA
CAA33976	0	NA	NA	NA	NA	NA
CAA33977	0	NA	NA	NA	NA	NA
CAA33978	0	NA	NA	NA	NA	NA
CAA33979	0	NA	NA	NA	NA	NA
CAA33980	0	NA	NA	NA	NA	NA
CAA33981	0	NA	NA	NA	NA	NA
CAA33982	0	NA	NA	NA	NA	NA
CAA33983	0	NA	NA	NA	NA	NA
CAA33984	0	NA	NA	NA	NA	NA
CAA33985	0	NA	NA	NA	NA	NA
CAA33986	0	NA	NA	NA	NA	NA
CAA33987	0	NA	NA	NA	NA	NA
CAA33988	0	NA	NA	NA	NA	NA
CAA33989	0	NA	NA	NA	NA	NA
CAA33990	0	NA	NA	NA	NA	NA
CAA33991	0	NA	NA	NA	NA	NA
CAA33992	0	NA	NA	NA	NA	NA
CAA33993	0	NA	NA	NA	NA	NA
CAA33994	0	NA	NA	NA	NA	NA
CAA33995	0	NA	NA	NA	NA	NA
CAA33996	0	NA	NA	NA	NA	NA
CAA33997	0	NA	NA	NA	NA	NA
CAA33998	0	NA	NA	NA	NA	NA
CAA33999	0	NA	NA	NA	NA	NA
CAA34000	0	NA	NA	NA	NA	NA
CAA34001	0	NA	NA	NA	NA	NA
CAA34002	0	NA	NA	NA	NA	NA
CAA34003	0	NA	NA	NA	NA	NA
CAA34004	0	NA	NA	NA	NA	NA
CAA34005	0	NA	NA	NA	NA	NA
CAA34006	0	NA	NA	NA	NA	NA
CAA34007	0	NA	NA	NA	NA	NA
CAA34008	0	NA	NA	NA	NA	NA
CAA34009	0	NA	NA	NA	NA	NA
CAA34010	0	NA	NA	NA	NA	NA
CAA34011	0	NA	NA	NA	NA	NA
CAA34012	0	NA	NA	NA	NA	NA
CAA34013	0	NA	NA	NA	NA	NA
CAA34014	0	NA	NA	NA	NA	NA
CAA34015	0	NA	NA	NA	NA	NA
ENSRNA049440515	0	NA	NA	NA	NA	NA
ENSRNA049440716	0	NA	NA	NA	NA	NA
ENSRNA049440948	0	NA	NA	NA	NA	NA
ENSRNA049441102	0	NA	NA	NA	NA	NA
ENSRNA049441259	0	NA	NA	NA	NA	NA
ENSRNA049441339	0	NA	NA	NA	NA	NA
ENSRNA049441421	0	NA	NA	NA	NA	NA
ENSRNA049441495	0	NA	NA	NA	NA	NA
ENSRNA049441592	0	NA	NA	NA	NA	NA
ENSRNA049441659	0	NA	NA	NA	NA	NA
ENSRNA049441771	0	NA	NA	NA	NA	NA
ENSRNA049441839	0	NA	NA	NA	NA	NA
ENSRNA049441928	0	NA	NA	NA	NA	NA
ENSRNA049441959	0	NA	NA	NA	NA	NA
ENSRNA049442095	0	NA	NA	NA	NA	NA
ENSRNA049442164	0	NA	NA	NA	NA	NA
ENSRNA049442195	0	NA	NA	NA	NA	NA
ENSRNA049442288	0	NA	NA	NA	NA	NA
ENSRNA049442327	0	NA	NA	NA	NA	NA
ENSRNA049442424	0	NA	NA	NA	NA	NA
ENSRNA049442722	0	NA	NA	NA	NA	NA
ENSRNA049442998	0	NA	NA	NA	NA	NA
ENSRNA049443084	0	NA	NA	NA	NA	NA
ENSRNA049443237	0	NA	NA	NA	NA	NA
ENSRNA049443551	0	NA	NA	NA	NA	NA
ENSRNA049443799	0	NA	NA	NA	NA	NA
ENSRNA049443885	0	NA	NA	NA	NA	NA
ENSRNA049443912	0	NA	NA	NA	NA	NA
ENSRNA049443980	0	NA	NA	NA	NA	NA
ENSRNA049444177	0	NA	NA	NA	NA	NA
ENSRNA049444189	0	NA	NA	NA	NA	NA
ENSRNA049444267	0	NA	NA	NA	NA	NA
ENSRNA049444301	0	NA	NA	NA	NA	NA
ENSRNA049444387	0	NA	NA	NA	NA	NA
ENSRNA049444399	0	NA	NA	NA	NA	NA
ENSRNA049444418	0	NA	NA	NA	NA	NA
ENSRNA049444505	0	NA	NA	NA	NA	NA
ENSRNA049444533	0	NA	NA	NA	NA	NA
ENSRNA049444615	0	NA	NA	NA	NA	NA
ENSRNA049444661	0	NA	NA	NA	NA	NA
ENSRNA049444701	0	NA	NA	NA	NA	NA
ENSRNA049444901	0	NA	NA	NA	NA	NA
ENSRNA049444971	0	NA	NA	NA	NA	NA
ENSRNA049445044	0	NA	NA	NA	NA	NA
ENSRNA049445060	0	NA	NA	NA	NA	NA
ENSRNA049445145	0	NA	NA	NA	NA	NA
ENSRNA049445225	0	NA	NA	NA	NA	NA
ENSRNA049445231	0	NA	NA	NA	NA	NA
ENSRNA049445269	0	NA	NA	NA	NA	NA
ENSRNA049445305	0	NA	NA	NA	NA	NA
ENSRNA049445358	0	NA	NA	NA	NA	NA
ENSRNA049445376	0	NA	NA	NA	NA	NA
ENSRNA049445384	0	NA	NA	NA	NA	NA
ENSRNA049445399	0	NA	NA	NA	NA	NA
ENSRNA049445407	0	NA	NA	NA	NA	NA
ENSRNA049445538	0	NA	NA	NA	NA	NA
ENSRNA049445580	0	NA	NA	NA	NA	NA
ENSRNA049445657	0	NA	NA	NA	NA	NA
ENSRNA049445742	0	NA	NA	NA	NA	NA
ENSRNA049445753	0	NA	NA	NA	NA	NA
ENSRNA049445795	0	NA	NA	NA	NA	NA
ENSRNA049445860	0	NA	NA	NA	NA	NA
ENSRNA049445988	0	NA	NA	NA	NA	NA
ENSRNA049445998	0	NA	NA	NA	NA	NA
ENSRNA049446030	0	NA	NA	NA	NA	NA
ENSRNA049446133	0	NA	NA	NA	NA	NA
ENSRNA049446186	0	NA	NA	NA	NA	NA
ENSRNA049446272	0	NA	NA	NA	NA	NA
ENSRNA049446293	0	NA	NA	NA	NA	NA
ENSRNA049446332	0	NA	NA	NA	NA	NA
ENSRNA049446354	0	NA	NA	NA	NA	NA
ENSRNA049446479	0	NA	NA	NA	NA	NA
ENSRNA049446499	0	NA	NA	NA	NA	NA
ENSRNA049446523	0	NA	NA	NA	NA	NA
ENSRNA049446581	0	NA	NA	NA	NA	NA
ENSRNA049446637	0	NA	NA	NA	NA	NA
ENSRNA049446659	0	NA	NA	NA	NA	NA
ENSRNA049446674	0	NA	NA	NA	NA	NA
ENSRNA049446686	0	NA	NA	NA	NA	NA
ENSRNA049446715	0	NA	NA	NA	NA	NA
ENSRNA049446737	0	NA	NA	NA	NA	NA
ENSRNA049446755	0	NA	NA	NA	NA	NA
ENSRNA049446828	0	NA	NA	NA	NA	NA
ENSRNA049446836	0	NA	NA	NA	NA	NA
ENSRNA049446843	0	NA	NA	NA	NA	NA
ENSRNA049446857	0	NA	NA	NA	NA	NA
ENSRNA049446900	0	NA	NA	NA	NA	NA
ENSRNA049446912	0	NA	NA	NA	NA	NA
ENSRNA049446925	0	NA	NA	NA	NA	NA
ENSRNA049447002	0	NA	NA	NA	NA	NA
ENSRNA049447110	0	NA	NA	NA	NA	NA
ENSRNA049447124	0	NA	NA	NA	NA	NA
ENSRNA049447149	0	NA	NA	NA	NA	NA
ENSRNA049447201	0	NA	NA	NA	NA	NA
ENSRNA049447269	0	NA	NA	NA	NA	NA
ENSRNA049447319	0	NA	NA	NA	NA	NA
ENSRNA049447338	0	NA	NA	NA	NA	NA
ENSRNA049447358	0	NA	NA	NA	NA	NA
ENSRNA049447404	0	NA	NA	NA	NA	NA
ENSRNA049447449	0	NA	NA	NA	NA	NA
ENSRNA049447459	0	NA	NA	NA	NA	NA
ENSRNA049447492	0	NA	NA	NA	NA	NA
ENSRNA049447524	0	NA	NA	NA	NA	NA
ENSRNA049447574	0	NA	NA	NA	NA	NA
ENSRNA049447588	0	NA	NA	NA	NA	NA
ENSRNA049447734	0	NA	NA	NA	NA	NA
ENSRNA049447741	0	NA	NA	NA	NA	NA
ENSRNA049447757	0	NA	NA	NA	NA	NA
ENSRNA049447883	0	NA	NA	NA	NA	NA
ENSRNA049447937	0	NA	NA	NA	NA	NA
ENSRNA049447951	0	NA	NA	NA	NA	NA
ENSRNA049447972	0	NA	NA	NA	NA	NA
ENSRNA049448021	0	NA	NA	NA	NA	NA
ENSRNA049448047	0	NA	NA	NA	NA	NA
ENSRNA049448082	0	NA	NA	NA	NA	NA
ENSRNA049448103	0	NA	NA	NA	NA	NA
ENSRNA049448151	0	NA	NA	NA	NA	NA
ENSRNA049448293	0	NA	NA	NA	NA	NA
ENSRNA049448308	0	NA	NA	NA	NA	NA
ENSRNA049448329	0	NA	NA	NA	NA	NA
ENSRNA049448338	0	NA	NA	NA	NA	NA
ENSRNA049448355	0	NA	NA	NA	NA	NA
ENSRNA049448418	0	NA	NA	NA	NA	NA
ENSRNA049448453	0	NA	NA	NA	NA	NA
ENSRNA049448616	0	NA	NA	NA	NA	NA
ENSRNA049448734	0	NA	NA	NA	NA	NA
ENSRNA049448770	0	NA	NA	NA	NA	NA
ENSRNA049448783	0	NA	NA	NA	NA	NA
ENSRNA049448805	0	NA	NA	NA	NA	NA
ENSRNA049448821	0	NA	NA	NA	NA	NA
ENSRNA049448834	0	NA	NA	NA	NA	NA
ENSRNA049448855	0	NA	NA	NA	NA	NA
ENSRNA049449014	0	NA	NA	NA	NA	NA
ENSRNA049449035	0	NA	NA	NA	NA	NA
ENSRNA049449056	0	NA	NA	NA	NA	NA
ENSRNA049449070	0	NA	NA	NA	NA	NA
ENSRNA049449179	0	NA	NA	NA	NA	NA
ENSRNA049449240	0	NA	NA	NA	NA	NA
ENSRNA049449267	0	NA	NA	NA	NA	NA
ENSRNA049449286	0	NA	NA	NA	NA	NA
ENSRNA049449321	0	NA	NA	NA	NA	NA
ENSRNA049449344	0	NA	NA	NA	NA	NA
ENSRNA049449355	0	NA	NA	NA	NA	NA
ENSRNA049449432	0	NA	NA	NA	NA	NA
ENSRNA049449442	0	NA	NA	NA	NA	NA
ENSRNA049449660	0	NA	NA	NA	NA	NA
ENSRNA049449672	0	NA	NA	NA	NA	NA
ENSRNA049449688	0	NA	NA	NA	NA	NA
ENSRNA049449709	0	NA	NA	NA	NA	NA
ENSRNA049449750	0	NA	NA	NA	NA	NA
ENSRNA049449763	0	NA	NA	NA	NA	NA
ENSRNA049449871	0	NA	NA	NA	NA	NA
ENSRNA049449909	0	NA	NA	NA	NA	NA
ENSRNA049449930	0	NA	NA	NA	NA	NA
ENSRNA049450015	0	NA	NA	NA	NA	NA
ENSRNA049450054	0	NA	NA	NA	NA	NA
ENSRNA049450108	0	NA	NA	NA	NA	NA
ENSRNA049450128	0	NA	NA	NA	NA	NA
ENSRNA049450155	0	NA	NA	NA	NA	NA
ENSRNA049450189	0	NA	NA	NA	NA	NA
ENSRNA049450198	0	NA	NA	NA	NA	NA
ENSRNA049450219	0	NA	NA	NA	NA	NA
ENSRNA049450246	0	NA	NA	NA	NA	NA
ENSRNA049450267	0	NA	NA	NA	NA	NA
ENSRNA049450281	0	NA	NA	NA	NA	NA
ENSRNA049450453	0	NA	NA	NA	NA	NA
ENSRNA049450520	0	NA	NA	NA	NA	NA
ENSRNA049450578	0	NA	NA	NA	NA	NA
ENSRNA049450626	0	NA	NA	NA	NA	NA
ENSRNA049450650	0	NA	NA	NA	NA	NA
ENSRNA049450658	0	NA	NA	NA	NA	NA
ENSRNA049450674	0	NA	NA	NA	NA	NA
ENSRNA049450682	0	NA	NA	NA	NA	NA
ENSRNA049450701	0	NA	NA	NA	NA	NA
ENSRNA049450721	0	NA	NA	NA	NA	NA
ENSRNA049450733	0	NA	NA	NA	NA	NA
ENSRNA049450804	0	NA	NA	NA	NA	NA
ENSRNA049450845	0	NA	NA	NA	NA	NA
ENSRNA049450871	0	NA	NA	NA	NA	NA
ENSRNA049450896	0	NA	NA	NA	NA	NA
ENSRNA049450913	0	NA	NA	NA	NA	NA
ENSRNA049450965	0	NA	NA	NA	NA	NA
ENSRNA049450992	0	NA	NA	NA	NA	NA
ENSRNA049451040	0	NA	NA	NA	NA	NA
ENSRNA049451059	0	NA	NA	NA	NA	NA
ENSRNA049451085	0	NA	NA	NA	NA	NA
ENSRNA049451109	0	NA	NA	NA	NA	NA
ENSRNA049464427	0	NA	NA	NA	NA	NA
ENSRNA049464515	0	NA	NA	NA	NA	NA
ENSRNA049464535	0	NA	NA	NA	NA	NA
ENSRNA049464568	0	NA	NA	NA	NA	NA
ENSRNA049464586	0	NA	NA	NA	NA	NA
ENSRNA049464815	0	NA	NA	NA	NA	NA
ENSRNA049464840	0	NA	NA	NA	NA	NA
ENSRNA049464877	0	NA	NA	NA	NA	NA
ENSRNA049464904	0	NA	NA	NA	NA	NA
ENSRNA049464941	0	NA	NA	NA	NA	NA
ENSRNA049464961	0	NA	NA	NA	NA	NA
ENSRNA049464972	0	NA	NA	NA	NA	NA
ENSRNA049464985	0	NA	NA	NA	NA	NA
ENSRNA049465003	0	NA	NA	NA	NA	NA
ENSRNA049465030	0	NA	NA	NA	NA	NA
ENSRNA049465052	0	NA	NA	NA	NA	NA
ENSRNA049465109	11,1193311430676	-0,244855977625067	0,337000230232746	-0,726575104877404	0,46748628337177	NA
ENSRNA049465125	18,4519060706401	-0,275013878789153	0,322412902504885	-0,852986579173847	0,393666746783609	0,893355772459536
ENSRNA049465309	2,01576100285389	0,0129131244957592	0,260125832443919	0,0496418382382042	0,960407805621282	NA
ENSRNA049465332	0	NA	NA	NA	NA	NA
ENSRNA049465347	0	NA	NA	NA	NA	NA
ENSRNA049465362	0	NA	NA	NA	NA	NA
ENSRNA049465381	0	NA	NA	NA	NA	NA
ENSRNA049465397	0	NA	NA	NA	NA	NA
ENSRNA049465412	0	NA	NA	NA	NA	NA
ENSRNA049465423	0	NA	NA	NA	NA	NA
ENSRNA049465477	0	NA	NA	NA	NA	NA
ENSRNA049465662	0	NA	NA	NA	NA	NA
ENSRNA049465677	0	NA	NA	NA	NA	NA
ENSRNA049465687	0	NA	NA	NA	NA	NA
ENSRNA049465699	0	NA	NA	NA	NA	NA
ENSRNA049465704	0	NA	NA	NA	NA	NA
ENSRNA049465715	0	NA	NA	NA	NA	NA
ENSRNA049465725	0	NA	NA	NA	NA	NA
ENSRNA049465740	0	NA	NA	NA	NA	NA
ENSRNA049465759	0	NA	NA	NA	NA	NA
ENSRNA049465776	0	NA	NA	NA	NA	NA
ENSRNA049465797	0	NA	NA	NA	NA	NA
ENSRNA049465818	0	NA	NA	NA	NA	NA
ENSRNA049465857	0	NA	NA	NA	NA	NA
ENSRNA049465882	0	NA	NA	NA	NA	NA
ENSRNA049465909	0	NA	NA	NA	NA	NA
ENSRNA049465938	0	NA	NA	NA	NA	NA
ENSRNA049465951	0	NA	NA	NA	NA	NA
ENSRNA049465971	0	NA	NA	NA	NA	NA
ENSRNA049465986	0	NA	NA	NA	NA	NA
ENSRNA049466001	0	NA	NA	NA	NA	NA
ENSRNA049466017	0	NA	NA	NA	NA	NA
ENSRNA049466028	0	NA	NA	NA	NA	NA
ENSRNA049466044	0	NA	NA	NA	NA	NA
ENSRNA049466052	0	NA	NA	NA	NA	NA
ENSRNA049466069	0	NA	NA	NA	NA	NA
ENSRNA049466088	0	NA	NA	NA	NA	NA
ENSRNA049466099	0	NA	NA	NA	NA	NA
ENSRNA049466121	0	NA	NA	NA	NA	NA
ENSRNA049466137	0	NA	NA	NA	NA	NA
ENSRNA049466151	0	NA	NA	NA	NA	NA
ENSRNA049466168	0	NA	NA	NA	NA	NA
ENSRNA049466182	0	NA	NA	NA	NA	NA
ENSRNA049466194	0	NA	NA	NA	NA	NA
ENSRNA049466206	0	NA	NA	NA	NA	NA
ENSRNA049466221	0	NA	NA	NA	NA	NA
ENSRNA049466235	0	NA	NA	NA	NA	NA
ENSRNA049466248	0	NA	NA	NA	NA	NA
ENSRNA049466264	0	NA	NA	NA	NA	NA
ENSRNA049466282	0	NA	NA	NA	NA	NA
ENSRNA049466327	0	NA	NA	NA	NA	NA
ENSRNA049466338	0,780399027986272	-0,128546227483823	0,181593524565774	-0,707878916889808	0,479020453377605	NA
ENSRNA049466486	0	NA	NA	NA	NA	NA
ENSRNA049466502	0	NA	NA	NA	NA	NA
ENSRNA049466512	0	NA	NA	NA	NA	NA
ENSRNA049466531	0	NA	NA	NA	NA	NA
ENSRNA049466546	0	NA	NA	NA	NA	NA
ENSRNA049466562	0	NA	NA	NA	NA	NA
ENSRNA049466581	0	NA	NA	NA	NA	NA
ENSRNA049466596	0	NA	NA	NA	NA	NA
ENSRNA049466614	0	NA	NA	NA	NA	NA
ENSRNA049466627	0	NA	NA	NA	NA	NA
ENSRNA049466643	0	NA	NA	NA	NA	NA
ENSRNA049466653	0	NA	NA	NA	NA	NA
ENSRNA049466667	0	NA	NA	NA	NA	NA
ENSRNA049466678	0	NA	NA	NA	NA	NA
ENSRNA049466696	0	NA	NA	NA	NA	NA
ENSRNA049466702	0	NA	NA	NA	NA	NA
ENSRNA049466729	0	NA	NA	NA	NA	NA
ENSRNA049466739	0	NA	NA	NA	NA	NA
ENSRNA049466778	0	NA	NA	NA	NA	NA
ENSRNA049466796	0	NA	NA	NA	NA	NA
ENSRNA049466805	0	NA	NA	NA	NA	NA
ENSRNA049466845	0	NA	NA	NA	NA	NA
ENSRNA049467035	0	NA	NA	NA	NA	NA
ENSRNA049467057	0	NA	NA	NA	NA	NA
ENSRNA049467070	0	NA	NA	NA	NA	NA
ENSRNA049467078	0	NA	NA	NA	NA	NA
ENSRNA049467117	0	NA	NA	NA	NA	NA
ENSRNA049467134	0	NA	NA	NA	NA	NA
ENSRNA049467148	87,5763575299016	0,360646260418159	0,334811786090724	1,07716118547999	0,281408262309998	0,832427904451735
ENSRNA049467172	0	NA	NA	NA	NA	NA
ENSRNA049467278	0	NA	NA	NA	NA	NA
ENSRNA049467290	0	NA	NA	NA	NA	NA
ENSRNA049467312	0	NA	NA	NA	NA	NA
ENSRNA049467328	0	NA	NA	NA	NA	NA
ENSRNA049467342	1,2997839954303	0,130188443404565	0,231177790037986	0,563152902288639	0,573330770593203	NA
ENSRNA049467366	0	NA	NA	NA	NA	NA
ENSRNA049467377	0	NA	NA	NA	NA	NA
ENSRNA049467392	0	NA	NA	NA	NA	NA
ENSRNA049467406	0	NA	NA	NA	NA	NA
ENSRNA049467431	0	NA	NA	NA	NA	NA
ENSRNA049467441	0	NA	NA	NA	NA	NA
ENSRNA049467453	0	NA	NA	NA	NA	NA
ENSRNA049467463	0	NA	NA	NA	NA	NA
ENSRNA049467565	0	NA	NA	NA	NA	NA
ENSRNA049467579	0	NA	NA	NA	NA	NA
ENSRNA049467589	0	NA	NA	NA	NA	NA
ENSRNA049467602	0	NA	NA	NA	NA	NA
ENSRNA049467627	0	NA	NA	NA	NA	NA
ENSRNA049467638	0	NA	NA	NA	NA	NA
ENSRNA049467656	0	NA	NA	NA	NA	NA
ENSRNA049467663	0	NA	NA	NA	NA	NA
ENSRNA049467678	0	NA	NA	NA	NA	NA
ENSRNA049467692	0	NA	NA	NA	NA	NA
ENSRNA049467705	0	NA	NA	NA	NA	NA
ENSRNA049467714	0	NA	NA	NA	NA	NA
ENSRNA049467734	0	NA	NA	NA	NA	NA
ENSRNA049467742	0	NA	NA	NA	NA	NA
ENSRNA049467750	0	NA	NA	NA	NA	NA
ENSRNA049467759	0	NA	NA	NA	NA	NA
ENSRNA049467856	0	NA	NA	NA	NA	NA
ENSRNA049467868	0	NA	NA	NA	NA	NA
ENSRNA049467878	0	NA	NA	NA	NA	NA
ENSRNA049467888	0	NA	NA	NA	NA	NA
ENSRNA049467907	0	NA	NA	NA	NA	NA
ENSRNA049467928	0	NA	NA	NA	NA	NA
ENSRNA049468027	0	NA	NA	NA	NA	NA
ENSRNA049468042	0	NA	NA	NA	NA	NA
ENSRNA049468053	0	NA	NA	NA	NA	NA
ENSRNA049468085	0	NA	NA	NA	NA	NA
ENSRNA049468095	0	NA	NA	NA	NA	NA
ENSRNA049468126	0	NA	NA	NA	NA	NA
ENSRNA049468141	0	NA	NA	NA	NA	NA
ENSRNA049468154	0	NA	NA	NA	NA	NA
ENSRNA049468167	0	NA	NA	NA	NA	NA
ENSRNA049468174	0	NA	NA	NA	NA	NA
ENSRNA049468200	0	NA	NA	NA	NA	NA
ENSRNA049468210	0	NA	NA	NA	NA	NA
ENSRNA049468231	0,730476541832873	0,202885515806069	0,167101048783995	1,21414866802141	0,224690958233756	NA
ENSRNA049468241	0,311426513031747	-0,0581109055194854	0,125228997306051	-0,464037138119589	0,642621138056234	NA
ENSRNA049468277	225,037318544031	0,359840460767883	0,237627721474394	1,51430337561293	0,129948912817223	0,655555714737788
ENSRNA049468369	0	NA	NA	NA	NA	NA
ENSRNA049468376	0	NA	NA	NA	NA	NA
ENSRNA049468389	0	NA	NA	NA	NA	NA
ENSRNA049468398	0	NA	NA	NA	NA	NA
ENSRNA049468413	0	NA	NA	NA	NA	NA
ENSRNA049468427	0	NA	NA	NA	NA	NA
ENSRNA049468443	0	NA	NA	NA	NA	NA
ENSRNA049468467	0	NA	NA	NA	NA	NA
ENSRNA049468596	0	NA	NA	NA	NA	NA
ENSRNA049468618	0	NA	NA	NA	NA	NA
ENSRNA049468640	0	NA	NA	NA	NA	NA
ENSRNA049468652	0	NA	NA	NA	NA	NA
ENSRNA049468687	0	NA	NA	NA	NA	NA
ENSRNA049468702	0	NA	NA	NA	NA	NA
ENSRNA049468709	0	NA	NA	NA	NA	NA
ENSRNA049468722	0	NA	NA	NA	NA	NA
ENSRNA049468744	0	NA	NA	NA	NA	NA
ENSRNA049468767	0	NA	NA	NA	NA	NA
ENSRNA049468891	0	NA	NA	NA	NA	NA
ENSRNA049468898	0	NA	NA	NA	NA	NA
ENSRNA049468908	0	NA	NA	NA	NA	NA
ENSRNA049468923	0	NA	NA	NA	NA	NA
ENSRNA049468957	0	NA	NA	NA	NA	NA
ENSRNA049468966	0	NA	NA	NA	NA	NA
ENSRNA049468980	0	NA	NA	NA	NA	NA
ENSRNA049468993	0	NA	NA	NA	NA	NA
ENSRNA049469003	0	NA	NA	NA	NA	NA
ENSRNA049469014	0	NA	NA	NA	NA	NA
ENSRNA049469025	0	NA	NA	NA	NA	NA
ENSRNA049469147	0,16428031937716	-0,0179728777632641	0,109068493179557	-0,164785239433681	0,869113022435911	NA
ENSRNA049469155	0	NA	NA	NA	NA	NA
ENSRNA049469163	0	NA	NA	NA	NA	NA
ENSRNA049469166	0	NA	NA	NA	NA	NA
ENSRNA049469181	0	NA	NA	NA	NA	NA
ENSRNA049469217	0	NA	NA	NA	NA	NA
ENSRNA049469250	0	NA	NA	NA	NA	NA
ENSRNA049469263	0	NA	NA	NA	NA	NA
ENSRNA049469398	0	NA	NA	NA	NA	NA
ENSRNA049469406	0	NA	NA	NA	NA	NA
ENSRNA049469415	0	NA	NA	NA	NA	NA
ENSRNA049469476	0	NA	NA	NA	NA	NA
ENSRNA049469734	0	NA	NA	NA	NA	NA
ENSRNA049469812	0	NA	NA	NA	NA	NA
ENSRNA049469839	0	NA	NA	NA	NA	NA
ENSRNA049470054	0	NA	NA	NA	NA	NA
ENSRNA049470113	0	NA	NA	NA	NA	NA
ENSRNA049470128	0	NA	NA	NA	NA	NA
ENSRNA049470161	0	NA	NA	NA	NA	NA
ENSRNA049470170	0	NA	NA	NA	NA	NA
ENSRNA049470180	0	NA	NA	NA	NA	NA
ENSRNA049470195	0	NA	NA	NA	NA	NA
ENSRNA049470201	0	NA	NA	NA	NA	NA
ENSRNA049470229	0	NA	NA	NA	NA	NA
ENSRNA049470243	0	NA	NA	NA	NA	NA
ENSRNA049470255	0	NA	NA	NA	NA	NA
ENSRNA049470271	0	NA	NA	NA	NA	NA
ENSRNA049470291	0	NA	NA	NA	NA	NA
ENSRNA049470299	0	NA	NA	NA	NA	NA
ENSRNA049470317	0	NA	NA	NA	NA	NA
ENSRNA049470335	0	NA	NA	NA	NA	NA
ENSRNA049470347	0	NA	NA	NA	NA	NA
ENSRNA049470370	0	NA	NA	NA	NA	NA
ENSRNA049470377	0	NA	NA	NA	NA	NA
ENSRNA049470386	0	NA	NA	NA	NA	NA
ENSRNA049470406	0	NA	NA	NA	NA	NA
ENSRNA049470425	0	NA	NA	NA	NA	NA
ENSRNA049470468	0	NA	NA	NA	NA	NA
ENSRNA049470508	0	NA	NA	NA	NA	NA
ENSRNA049470525	0	NA	NA	NA	NA	NA
ENSRNA049470701	0	NA	NA	NA	NA	NA
ENSRNA049470712	0	NA	NA	NA	NA	NA
ENSRNA049470726	0	NA	NA	NA	NA	NA
ENSRNA049470741	0	NA	NA	NA	NA	NA
ENSRNA049470757	0	NA	NA	NA	NA	NA
ENSRNA049470769	0	NA	NA	NA	NA	NA
ENSRNA049470784	0	NA	NA	NA	NA	NA
ENSRNA049470806	0	NA	NA	NA	NA	NA
ENSRNA049470812	0	NA	NA	NA	NA	NA
ENSRNA049470820	0	NA	NA	NA	NA	NA
ENSRNA049470825	0	NA	NA	NA	NA	NA
ENSRNA049470920	0	NA	NA	NA	NA	NA
ENSRNA049470941	0	NA	NA	NA	NA	NA
ENSRNA049470950	0	NA	NA	NA	NA	NA
ENSRNA049470962	0	NA	NA	NA	NA	NA
ENSRNA049470973	0	NA	NA	NA	NA	NA
ENSRNA049470982	0	NA	NA	NA	NA	NA
ENSRNA049470992	0	NA	NA	NA	NA	NA
ENSRNA049471001	0	NA	NA	NA	NA	NA
ENSRNA049471012	0	NA	NA	NA	NA	NA
ENSRNA049471020	0	NA	NA	NA	NA	NA
ENSRNA049471032	0	NA	NA	NA	NA	NA
ENSRNA049471043	5226,13795266094	0,328586869301479	0,195029481773695	1,68480614475896	0,0920259789991111	0,576818702535476
ENSRNA049471065	0	NA	NA	NA	NA	NA
ENSRNA049471075	0	NA	NA	NA	NA	NA
ENSRNA049471090	0	NA	NA	NA	NA	NA
ENSRNA049471102	0	NA	NA	NA	NA	NA
ENSRNA049471191	0	NA	NA	NA	NA	NA
ENSRNA049471225	0	NA	NA	NA	NA	NA
ENSRNA049471239	0	NA	NA	NA	NA	NA
ENSRNA049471251	0	NA	NA	NA	NA	NA
ENSRNA049471263	0	NA	NA	NA	NA	NA
ENSRNA049471273	0	NA	NA	NA	NA	NA
ENSRNA049471283	0	NA	NA	NA	NA	NA
ENSRNA049471293	0	NA	NA	NA	NA	NA
ENSRNA049471305	0	NA	NA	NA	NA	NA
ENSRNA049471314	0	NA	NA	NA	NA	NA
ENSRNA049471325	0	NA	NA	NA	NA	NA
ENSRNA049471342	0	NA	NA	NA	NA	NA
ENSRNA049471356	0	NA	NA	NA	NA	NA
ENSRNA049471366	0	NA	NA	NA	NA	NA
ENSRNA049471381	0	NA	NA	NA	NA	NA
ENSRNA049471498	0	NA	NA	NA	NA	NA
ENSRNA049471512	0	NA	NA	NA	NA	NA
ENSRNA049471527	0	NA	NA	NA	NA	NA
ENSRNA049471535	0	NA	NA	NA	NA	NA
ENSRNA049471546	0	NA	NA	NA	NA	NA
ENSRNA049471555	0	NA	NA	NA	NA	NA
ENSRNA049471560	0	NA	NA	NA	NA	NA
ENSRNA049471578	0	NA	NA	NA	NA	NA
ENSRNA049471602	0	NA	NA	NA	NA	NA
ENSRNA049471632	0	NA	NA	NA	NA	NA
ENSRNA049471650	0	NA	NA	NA	NA	NA
ENSRNA049471695	0	NA	NA	NA	NA	NA
ENSRNA049471700	0	NA	NA	NA	NA	NA
ENSRNA049471707	0	NA	NA	NA	NA	NA
ENSRNA049471715	0	NA	NA	NA	NA	NA
ENSRNA049471723	0	NA	NA	NA	NA	NA
ENSRNA049471743	0	NA	NA	NA	NA	NA
ENSRNA049471755	0	NA	NA	NA	NA	NA
ENSRNA049471772	3,9343474830577	-0,0177495930915868	0,306659496768392	-0,057880461158496	0,953843846762951	NA
ENSRNA049471778	699,23984801478	-0,0830237023451873	0,195842679359007	-0,423930588658834	0,671616435257196	0,968266513002852
ENSRNA049471791	0	NA	NA	NA	NA	NA
ENSRNA049471802	0	NA	NA	NA	NA	NA
ENSRNA049471835	0	NA	NA	NA	NA	NA
ENSRNA049471844	0	NA	NA	NA	NA	NA
ENSRNA049471864	0	NA	NA	NA	NA	NA
ENSRNA049471882	1262,62071581722	-0,0108254408201231	0,157787837410781	-0,0686075745619127	0,945301989447884	0,994993425486655
ENSRNA049471985	0	NA	NA	NA	NA	NA
ENSRNA049472003	0	NA	NA	NA	NA	NA
ENSRNA049472018	0	NA	NA	NA	NA	NA
ENSRNA049472036	0	NA	NA	NA	NA	NA
ENSRNA049472044	0	NA	NA	NA	NA	NA
ENSRNA049472058	0	NA	NA	NA	NA	NA
ENSRNA049472073	0	NA	NA	NA	NA	NA
ENSRNA049472089	0	NA	NA	NA	NA	NA
ENSRNA049472108	0	NA	NA	NA	NA	NA
ENSRNA049472120	0	NA	NA	NA	NA	NA
ENSRNA049472132	0	NA	NA	NA	NA	NA
ENSRNA049472144	0	NA	NA	NA	NA	NA
ENSRNA049472154	0	NA	NA	NA	NA	NA
ENSRNA049472167	0	NA	NA	NA	NA	NA
ENSRNA049472178	0	NA	NA	NA	NA	NA
ENSRNA049472195	0	NA	NA	NA	NA	NA
ENSRNA049472208	0	NA	NA	NA	NA	NA
ENSRNA049472220	0	NA	NA	NA	NA	NA
ENSRNA049472231	0	NA	NA	NA	NA	NA
ENSRNA049472287	0	NA	NA	NA	NA	NA
ENSRNA049472320	0	NA	NA	NA	NA	NA
ENSRNA049472329	0	NA	NA	NA	NA	NA
ENSRNA049472337	0	NA	NA	NA	NA	NA
ENSRNA049472341	0	NA	NA	NA	NA	NA
ENSRNA049472354	0	NA	NA	NA	NA	NA
ENSRNA049472419	0	NA	NA	NA	NA	NA
ENSRNA049472429	0	NA	NA	NA	NA	NA
ENSRNA049472455	0	NA	NA	NA	NA	NA
ENSRNA049472463	1,13339601375676	0,151137716116948	0,21824791463755	0,692504743369238	0,488620408130609	NA
ENSRNA049472477	0	NA	NA	NA	NA	NA
ENSRNA049472487	0	NA	NA	NA	NA	NA
ENSRNA049472500	0	NA	NA	NA	NA	NA
ENSRNA049472510	0	NA	NA	NA	NA	NA
ENSRNA049472523	0	NA	NA	NA	NA	NA
ENSRNA049472532	0	NA	NA	NA	NA	NA
ENSRNA049472543	0	NA	NA	NA	NA	NA
ENSRNA049472556	100,265145462461	0,224472854219591	0,284437707966259	0,789181068236633	0,430006185354686	0,90404153949936
ENSRNA049472570	0	NA	NA	NA	NA	NA
ENSRNA049472690	0	NA	NA	NA	NA	NA
ENSRNA049472701	0	NA	NA	NA	NA	NA
ENSRNA049472720	0	NA	NA	NA	NA	NA
ENSRNA049472737	0	NA	NA	NA	NA	NA
ENSRNA049472745	0	NA	NA	NA	NA	NA
ENSRNA049472760	0	NA	NA	NA	NA	NA
ENSRNA049472768	0	NA	NA	NA	NA	NA
ENSRNA049472772	0	NA	NA	NA	NA	NA
ENSRNA049472779	0	NA	NA	NA	NA	NA
ENSRNA049472788	0	NA	NA	NA	NA	NA
ENSRNA049472799	0	NA	NA	NA	NA	NA
ENSRNA049472807	0	NA	NA	NA	NA	NA
ENSRNA049472886	0	NA	NA	NA	NA	NA
ENSRNA049472894	0	NA	NA	NA	NA	NA
ENSRNA049472901	0	NA	NA	NA	NA	NA
ENSRNA049472907	0	NA	NA	NA	NA	NA
ENSRNA049472915	0	NA	NA	NA	NA	NA
ENSRNA049472923	0	NA	NA	NA	NA	NA
ENSRNA049472947	0	NA	NA	NA	NA	NA
ENSRNA049472954	0	NA	NA	NA	NA	NA
ENSRNA049472964	0	NA	NA	NA	NA	NA
ENSRNA049472976	0	NA	NA	NA	NA	NA
ENSRNA049472987	0	NA	NA	NA	NA	NA
ENSRNA049472998	0	NA	NA	NA	NA	NA
ENSRNA049473016	0	NA	NA	NA	NA	NA
ENSRNA049473030	0	NA	NA	NA	NA	NA
ENSRNA049473038	0	NA	NA	NA	NA	NA
ENSRNA049473047	0	NA	NA	NA	NA	NA
ENSRNA049473057	0	NA	NA	NA	NA	NA
ENSRNA049473071	0	NA	NA	NA	NA	NA
ENSRNA049473086	0	NA	NA	NA	NA	NA
ENSRNA049473108	0	NA	NA	NA	NA	NA
ENSRNA049473120	0	NA	NA	NA	NA	NA
ENSRNA049473128	0	NA	NA	NA	NA	NA
ENSRNA049473141	0	NA	NA	NA	NA	NA
ENSRNA049473150	0	NA	NA	NA	NA	NA
ENSRNA049473157	0	NA	NA	NA	NA	NA
ENSRNA049473164	0	NA	NA	NA	NA	NA
ENSRNA049473172	0	NA	NA	NA	NA	NA
ENSRNA049473180	0	NA	NA	NA	NA	NA
ENSRNA049473196	0	NA	NA	NA	NA	NA
ENSRNA049473206	0	NA	NA	NA	NA	NA
ENSRNA049473214	0	NA	NA	NA	NA	NA
ENSRNA049473223	0	NA	NA	NA	NA	NA
ENSRNA049473229	0	NA	NA	NA	NA	NA
ENSRNA049473235	0	NA	NA	NA	NA	NA
ENSRNA049473244	0	NA	NA	NA	NA	NA
ENSRNA049473255	0	NA	NA	NA	NA	NA
ENSRNA049473260	0	NA	NA	NA	NA	NA
ENSRNA049473266	0	NA	NA	NA	NA	NA
ENSRNA049473272	0	NA	NA	NA	NA	NA
ENSRNA049473325	0	NA	NA	NA	NA	NA
ENSRNA049473335	0	NA	NA	NA	NA	NA
ENSRNA049473340	0	NA	NA	NA	NA	NA
ENSRNA049473348	0	NA	NA	NA	NA	NA
ENSRNA049473358	0	NA	NA	NA	NA	NA
ENSRNA049473366	0	NA	NA	NA	NA	NA
ENSRNA049473373	0	NA	NA	NA	NA	NA
ENSRNA049473384	0	NA	NA	NA	NA	NA
ENSRNA049473392	0	NA	NA	NA	NA	NA
ENSRNA049473406	0	NA	NA	NA	NA	NA
ENSRNA049473411	0	NA	NA	NA	NA	NA
ENSRNA049473424	0	NA	NA	NA	NA	NA
ENSRNA049473437	0	NA	NA	NA	NA	NA
ENSRNA049473446	0	NA	NA	NA	NA	NA
ENSRNA049473455	0	NA	NA	NA	NA	NA
ENSRNA049473485	0	NA	NA	NA	NA	NA
ENSRNA049473568	0	NA	NA	NA	NA	NA
ENSRNA049473582	0	NA	NA	NA	NA	NA
ENSRNA049473596	0	NA	NA	NA	NA	NA
ENSRNA049473610	0	NA	NA	NA	NA	NA
ENSRNA049473620	0	NA	NA	NA	NA	NA
ENSRNA049473627	0	NA	NA	NA	NA	NA
ENSRNA049473635	0	NA	NA	NA	NA	NA
ENSRNA049473641	0	NA	NA	NA	NA	NA
ENSRNA049473653	0	NA	NA	NA	NA	NA
ENSRNA049473661	0	NA	NA	NA	NA	NA
ENSRNA049473675	0	NA	NA	NA	NA	NA
ENSRNA049473712	0	NA	NA	NA	NA	NA
ENSRNA049473777	0	NA	NA	NA	NA	NA
ENSRNA049473801	0	NA	NA	NA	NA	NA
ENSRNA049473820	0	NA	NA	NA	NA	NA
ENSRNA049473842	0	NA	NA	NA	NA	NA
ENSRNA049473850	0	NA	NA	NA	NA	NA
ENSRNA049473859	0	NA	NA	NA	NA	NA
ENSRNA049473866	0	NA	NA	NA	NA	NA
ENSRNA049473876	0	NA	NA	NA	NA	NA
ENSRNA049473879	0	NA	NA	NA	NA	NA
ENSRNA049473887	0	NA	NA	NA	NA	NA
ENSRNA049473893	0	NA	NA	NA	NA	NA
ENSRNA049473899	0	NA	NA	NA	NA	NA
ENSRNA049473908	0	NA	NA	NA	NA	NA
ENSRNA049473918	0	NA	NA	NA	NA	NA
ENSRNA049473927	0	NA	NA	NA	NA	NA
ENSRNA049473941	0	NA	NA	NA	NA	NA
ENSRNA049474010	0	NA	NA	NA	NA	NA
ENSRNA049474027	0	NA	NA	NA	NA	NA
ENSRNA049474032	0	NA	NA	NA	NA	NA
ENSRNA049474042	0	NA	NA	NA	NA	NA
ENSRNA049474050	1,44193594639241	-0,266367027271887	0,229086576887509	-1,16273520208337	0,244936954512639	NA
ENSRNA049474061	0	NA	NA	NA	NA	NA
ENSRNA049474076	0	NA	NA	NA	NA	NA
ENSRNA049474088	0	NA	NA	NA	NA	NA
ENSRNA049474102	0	NA	NA	NA	NA	NA
ENSRNA049474111	0	NA	NA	NA	NA	NA
ENSRNA049474115	0	NA	NA	NA	NA	NA
ENSRNA049474126	3,15590880468876	-0,147562906918404	0,281998471359593	-0,523275556094194	0,600782508836011	NA
ENSRNA049474136	0	NA	NA	NA	NA	NA
ENSRNA049474195	0	NA	NA	NA	NA	NA
ENSRNA049474199	0	NA	NA	NA	NA	NA
ENSRNA049474205	0	NA	NA	NA	NA	NA
ENSRNA049474213	0	NA	NA	NA	NA	NA
ENSRNA049474217	0	NA	NA	NA	NA	NA
ENSRNA049474225	0	NA	NA	NA	NA	NA
ENSRNA049474232	0	NA	NA	NA	NA	NA
ENSRNA049474241	0	NA	NA	NA	NA	NA
ENSRNA049474244	0	NA	NA	NA	NA	NA
ENSRNA049474253	0	NA	NA	NA	NA	NA
ENSRNA049474262	0	NA	NA	NA	NA	NA
ENSRNA049474273	0	NA	NA	NA	NA	NA
ENSRNA049474276	0	NA	NA	NA	NA	NA
ENSRNA049474279	0	NA	NA	NA	NA	NA
ENSRNA049474284	0	NA	NA	NA	NA	NA
ENSRNA049474289	0	NA	NA	NA	NA	NA
ENSRNA049474295	0	NA	NA	NA	NA	NA
ENSRNA049474304	0	NA	NA	NA	NA	NA
ENSRNA049474311	0	NA	NA	NA	NA	NA
ENSRNA049474318	0	NA	NA	NA	NA	NA
ENSRNA049474324	0	NA	NA	NA	NA	NA
ENSRNA049474335	0	NA	NA	NA	NA	NA
ENSRNA049474343	0	NA	NA	NA	NA	NA
ENSRNA049474354	0	NA	NA	NA	NA	NA
ENSRNA049474361	0	NA	NA	NA	NA	NA
ENSRNA049474373	0	NA	NA	NA	NA	NA
ENSRNA049474379	0	NA	NA	NA	NA	NA
ENSRNA049474385	0	NA	NA	NA	NA	NA
ENSRNA049474391	0	NA	NA	NA	NA	NA
ENSRNA049474398	0	NA	NA	NA	NA	NA
ENSRNA049474408	0	NA	NA	NA	NA	NA
ENSRNA049474419	0	NA	NA	NA	NA	NA
ENSRNA049474426	0	NA	NA	NA	NA	NA
ENSRNA049474432	0	NA	NA	NA	NA	NA
ENSRNA049474437	0	NA	NA	NA	NA	NA
ENSRNA049474445	0	NA	NA	NA	NA	NA
ENSRNA049474451	0	NA	NA	NA	NA	NA
ENSRNA049474453	0	NA	NA	NA	NA	NA
ENSRNA049474460	0	NA	NA	NA	NA	NA
ENSRNA049474468	0	NA	NA	NA	NA	NA
ENSRNA049474472	0	NA	NA	NA	NA	NA
ENSRNA049474478	0	NA	NA	NA	NA	NA
ENSRNA049474481	0	NA	NA	NA	NA	NA
ENSRNA049474489	0	NA	NA	NA	NA	NA
ENSRNA049474495	0	NA	NA	NA	NA	NA
ENSRNA049474500	0	NA	NA	NA	NA	NA
ENSRNA049474505	0	NA	NA	NA	NA	NA
ENSRNA049474511	0	NA	NA	NA	NA	NA
ENSRNA049474521	0	NA	NA	NA	NA	NA
ENSRNA049474528	0	NA	NA	NA	NA	NA
ENSRNA049474533	0	NA	NA	NA	NA	NA
ENSRNA049474537	0	NA	NA	NA	NA	NA
ENSRNA049474544	0	NA	NA	NA	NA	NA
ENSRNA049474549	0	NA	NA	NA	NA	NA
ENSRNA049474557	0	NA	NA	NA	NA	NA
ENSRNA049474563	0	NA	NA	NA	NA	NA
ENSRNA049474566	0	NA	NA	NA	NA	NA
ENSRNA049474570	0	NA	NA	NA	NA	NA
ENSRNA049474577	0	NA	NA	NA	NA	NA
ENSRNA049474581	0	NA	NA	NA	NA	NA
ENSRNA049474586	0	NA	NA	NA	NA	NA
ENSRNA049474588	0	NA	NA	NA	NA	NA
ENSRNA049474592	0	NA	NA	NA	NA	NA
ENSRNA049474596	0	NA	NA	NA	NA	NA
ENSRNA049474603	0	NA	NA	NA	NA	NA
ENSRNA049474608	0	NA	NA	NA	NA	NA
ENSRNA049474612	0	NA	NA	NA	NA	NA
ENSRNA049474615	0	NA	NA	NA	NA	NA
ENSRNA049474617	0	NA	NA	NA	NA	NA
ENSRNA049474620	0	NA	NA	NA	NA	NA
ENSRNA049474625	0	NA	NA	NA	NA	NA
ENSRNA049474629	0	NA	NA	NA	NA	NA
ENSRNA049474635	0	NA	NA	NA	NA	NA
ENSRNA049474644	0	NA	NA	NA	NA	NA
ENSRNA049474651	0	NA	NA	NA	NA	NA
ENSRNA049474657	0	NA	NA	NA	NA	NA
ENSRNA049474662	0	NA	NA	NA	NA	NA
ENSRNA049474667	0	NA	NA	NA	NA	NA
ENSRNA049474676	0	NA	NA	NA	NA	NA
ENSRNA049474682	0	NA	NA	NA	NA	NA
ENSRNA049474689	0	NA	NA	NA	NA	NA
ENSRNA049474690	0	NA	NA	NA	NA	NA
ENSRNA049474694	0	NA	NA	NA	NA	NA
ENSRNA049474700	0	NA	NA	NA	NA	NA
ENSRNA049474705	0	NA	NA	NA	NA	NA
ENSRNA049474711	0	NA	NA	NA	NA	NA
ENSRNA049474719	0	NA	NA	NA	NA	NA
ENSRNA049474721	0	NA	NA	NA	NA	NA
ENSRNA049474726	0	NA	NA	NA	NA	NA
ENSRNA049474731	0	NA	NA	NA	NA	NA
ENSRNA049474738	0	NA	NA	NA	NA	NA
ENSRNA049474743	0	NA	NA	NA	NA	NA
ENSRNA049474749	0	NA	NA	NA	NA	NA
ENSRNA049474756	0	NA	NA	NA	NA	NA
ENSRNA049474763	0	NA	NA	NA	NA	NA
ENSRNA049474769	0	NA	NA	NA	NA	NA
ENSRNA049474776	0	NA	NA	NA	NA	NA
ENSRNA049474783	0	NA	NA	NA	NA	NA
ENSRNA049474790	0	NA	NA	NA	NA	NA
ENSRNA049474797	0	NA	NA	NA	NA	NA
ENSRNA049474808	0	NA	NA	NA	NA	NA
ENSRNA049474817	0	NA	NA	NA	NA	NA
ENSRNA049474826	0	NA	NA	NA	NA	NA
ENSRNA049474835	0	NA	NA	NA	NA	NA
ENSRNA049474841	0	NA	NA	NA	NA	NA
ENSRNA049474845	0	NA	NA	NA	NA	NA
ENSRNA049474854	0	NA	NA	NA	NA	NA
ENSRNA049474857	0	NA	NA	NA	NA	NA
ENSRNA049474863	0	NA	NA	NA	NA	NA
ENSRNA049474871	0	NA	NA	NA	NA	NA
ENSRNA049474875	0	NA	NA	NA	NA	NA
ENSRNA049474883	0	NA	NA	NA	NA	NA
ENSRNA049474886	0	NA	NA	NA	NA	NA
ENSRNA049474895	0	NA	NA	NA	NA	NA
ENSRNA049474899	0	NA	NA	NA	NA	NA
ENSRNA049474905	0	NA	NA	NA	NA	NA
ENSRNA049474906	0	NA	NA	NA	NA	NA
ENSRNA049474912	0	NA	NA	NA	NA	NA
ENSRNA049474921	0	NA	NA	NA	NA	NA
ENSRNA049474928	0	NA	NA	NA	NA	NA
ENSRNA049474932	0	NA	NA	NA	NA	NA
ENSRNA049474934	0	NA	NA	NA	NA	NA
ENSRNA049474938	0	NA	NA	NA	NA	NA
ENSRNA049474942	0	NA	NA	NA	NA	NA
ENSRNA049474949	0	NA	NA	NA	NA	NA
ENSRNA049474951	0	NA	NA	NA	NA	NA
ENSRNA049474955	0	NA	NA	NA	NA	NA
ENSRNA049474961	0	NA	NA	NA	NA	NA
ENSRNA049474965	0	NA	NA	NA	NA	NA
ENSRNA049474970	0	NA	NA	NA	NA	NA
ENSRNA049474978	0	NA	NA	NA	NA	NA
ENSRNA049474984	0	NA	NA	NA	NA	NA
ENSRNA049474990	0	NA	NA	NA	NA	NA
ENSRNA049474998	0	NA	NA	NA	NA	NA
ENSRNA049475007	0	NA	NA	NA	NA	NA
ENSRNA049475012	0	NA	NA	NA	NA	NA
ENSRNA049475022	0	NA	NA	NA	NA	NA
ENSRNA049475029	0	NA	NA	NA	NA	NA
ENSRNA049475035	0	NA	NA	NA	NA	NA
ENSRNA049475041	0	NA	NA	NA	NA	NA
ENSRNA049475051	0	NA	NA	NA	NA	NA
ENSRNA049475060	0	NA	NA	NA	NA	NA
ENSRNA049475065	0	NA	NA	NA	NA	NA
ENSRNA049475072	0	NA	NA	NA	NA	NA
ENSRNA049475076	0	NA	NA	NA	NA	NA
ENSRNA049475084	0	NA	NA	NA	NA	NA
ENSRNA049475088	0	NA	NA	NA	NA	NA
ENSRNA049475096	0	NA	NA	NA	NA	NA
ENSRNA049475103	0	NA	NA	NA	NA	NA
ENSRNA049475107	0	NA	NA	NA	NA	NA
ENSRNA049475114	0	NA	NA	NA	NA	NA
ENSRNA049475120	0	NA	NA	NA	NA	NA
ENSRNA049475126	0	NA	NA	NA	NA	NA
ENSRNA049475134	0	NA	NA	NA	NA	NA
ENSRNA049475139	0	NA	NA	NA	NA	NA
ENSRNA049475144	0	NA	NA	NA	NA	NA
ENSRNA049475147	0	NA	NA	NA	NA	NA
ENSRNA049475154	0	NA	NA	NA	NA	NA
ENSRNA049475159	0	NA	NA	NA	NA	NA
ENSRNA049475162	0	NA	NA	NA	NA	NA
ENSRNA049475165	0	NA	NA	NA	NA	NA
ENSRNA049475169	0	NA	NA	NA	NA	NA
ENSRNA049475177	0	NA	NA	NA	NA	NA
ENSRNA049475180	0	NA	NA	NA	NA	NA
ENSRNA049475188	0	NA	NA	NA	NA	NA
ENSRNA049475192	0	NA	NA	NA	NA	NA
ENSRNA049475194	0	NA	NA	NA	NA	NA
ENSRNA049475196	0	NA	NA	NA	NA	NA
ENSRNA049475198	0	NA	NA	NA	NA	NA
ENSRNA049475204	0	NA	NA	NA	NA	NA
ENSRNA049475210	0	NA	NA	NA	NA	NA
ENSRNA049475215	0	NA	NA	NA	NA	NA
ENSRNA049475220	0	NA	NA	NA	NA	NA
ENSRNA049475225	0	NA	NA	NA	NA	NA
ENSRNA049475228	0	NA	NA	NA	NA	NA
ENSRNA049475231	0	NA	NA	NA	NA	NA
ENSRNA049475235	0	NA	NA	NA	NA	NA
ENSRNA049475240	0	NA	NA	NA	NA	NA
ENSRNA049475244	0	NA	NA	NA	NA	NA
ENSRNA049475249	0	NA	NA	NA	NA	NA
ENSRNA049475253	0	NA	NA	NA	NA	NA
ENSRNA049475259	0	NA	NA	NA	NA	NA
ENSRNA049475265	0	NA	NA	NA	NA	NA
ENSRNA049475270	0	NA	NA	NA	NA	NA
ENSRNA049475277	0	NA	NA	NA	NA	NA
ENSRNA049475281	0	NA	NA	NA	NA	NA
ENSRNA049475285	0	NA	NA	NA	NA	NA
ENSRNA049475289	0	NA	NA	NA	NA	NA
ENSRNA049475294	0	NA	NA	NA	NA	NA
ENSRNA049475298	0	NA	NA	NA	NA	NA
ENSRNA049475304	0	NA	NA	NA	NA	NA
ENSRNA049475310	0	NA	NA	NA	NA	NA
ENSRNA049475313	0	NA	NA	NA	NA	NA
ENSRNA049475320	0	NA	NA	NA	NA	NA
ENSRNA049475326	0	NA	NA	NA	NA	NA
ENSRNA049475333	0	NA	NA	NA	NA	NA
ENSRNA049475337	0	NA	NA	NA	NA	NA
ENSRNA049475342	0	NA	NA	NA	NA	NA
ENSRNA049475351	0	NA	NA	NA	NA	NA
ENSRNA049475354	0	NA	NA	NA	NA	NA
ENSRNA049475361	0	NA	NA	NA	NA	NA
ENSRNA049475368	0	NA	NA	NA	NA	NA
ENSRNA049475374	0	NA	NA	NA	NA	NA
ENSRNA049475382	0	NA	NA	NA	NA	NA
ENSRNA049475389	0	NA	NA	NA	NA	NA
ENSRNA049475395	0	NA	NA	NA	NA	NA
ENSRNA049475403	0	NA	NA	NA	NA	NA
ENSRNA049475412	0	NA	NA	NA	NA	NA
ENSRNA049475415	0	NA	NA	NA	NA	NA
ENSRNA049475420	0	NA	NA	NA	NA	NA
ENSRNA049475428	0	NA	NA	NA	NA	NA
ENSRNA049475433	0	NA	NA	NA	NA	NA
ENSRNA049475440	0	NA	NA	NA	NA	NA
ENSRNA049475447	0	NA	NA	NA	NA	NA
ENSRNA049475452	0	NA	NA	NA	NA	NA
ENSRNA049475454	0	NA	NA	NA	NA	NA
ENSRNA049475460	0	NA	NA	NA	NA	NA
ENSRNA049475465	0	NA	NA	NA	NA	NA
ENSRNA049475469	0	NA	NA	NA	NA	NA
ENSRNA049475480	0	NA	NA	NA	NA	NA
ENSRNA049475489	0	NA	NA	NA	NA	NA
ENSRNA049475500	0	NA	NA	NA	NA	NA
ENSRNA049475575	0	NA	NA	NA	NA	NA
ENSRNA049475592	0	NA	NA	NA	NA	NA
ENSRNA049475602	0	NA	NA	NA	NA	NA
ENSRNA049475619	0	NA	NA	NA	NA	NA
ENSRNA049475631	0	NA	NA	NA	NA	NA
ENSRNA049475677	0	NA	NA	NA	NA	NA
ENSRNA049475684	0	NA	NA	NA	NA	NA
ENSRNA049475689	0	NA	NA	NA	NA	NA
ENSRNA049475695	0	NA	NA	NA	NA	NA
ENSRNA049475701	0	NA	NA	NA	NA	NA
ENSRNA049475715	0	NA	NA	NA	NA	NA
ENSRNA049475720	0	NA	NA	NA	NA	NA
ENSRNA049475726	0	NA	NA	NA	NA	NA
ENSRNA049475731	0	NA	NA	NA	NA	NA
ENSRNA049475757	2,56826772379088	-0,0690052138370952	0,27018162365314	-0,255403061481651	0,798411806464775	NA
ENSRNA049475823	0	NA	NA	NA	NA	NA
ENSRNA049475834	0	NA	NA	NA	NA	NA
ENSRNA049475843	0	NA	NA	NA	NA	NA
ENSRNA049475857	0	NA	NA	NA	NA	NA
ENSRNA049475862	0	NA	NA	NA	NA	NA
ENSRNA049475919	0	NA	NA	NA	NA	NA
ENSRNA049475930	0	NA	NA	NA	NA	NA
ENSRNA049475944	0,598713101746649	0,00898402403677892	0,165303723453234	0,0543485884594764	0,956657438735829	NA
ENSRNA049475950	0	NA	NA	NA	NA	NA
ENSRNA049475955	0	NA	NA	NA	NA	NA
ENSRNA049475964	0	NA	NA	NA	NA	NA
ENSRNA049475971	0	NA	NA	NA	NA	NA
ENSRNA049476044	0	NA	NA	NA	NA	NA
ENSRNA049476058	0	NA	NA	NA	NA	NA
ENSRNA049476067	0	NA	NA	NA	NA	NA
ENSRNA049476078	0	NA	NA	NA	NA	NA
ENSRNA049476083	0	NA	NA	NA	NA	NA
ENSRNA049476086	0	NA	NA	NA	NA	NA
ENSRNA049476096	0	NA	NA	NA	NA	NA
ENSRNA049476104	0	NA	NA	NA	NA	NA
ENSRNA049476114	0	NA	NA	NA	NA	NA
ENSRNA049476183	0	NA	NA	NA	NA	NA
ENSRNA049476188	0	NA	NA	NA	NA	NA
ENSRNA049476201	0	NA	NA	NA	NA	NA
ENSRNA049476209	0	NA	NA	NA	NA	NA
ENSRNA049476255	0	NA	NA	NA	NA	NA
ENSRNA049476265	0	NA	NA	NA	NA	NA
ENSRNA049476273	0	NA	NA	NA	NA	NA
ENSRNA049476286	0	NA	NA	NA	NA	NA
ENSRNA049476289	0	NA	NA	NA	NA	NA
ENSRNA049476293	0	NA	NA	NA	NA	NA
ENSRNA049476301	0	NA	NA	NA	NA	NA
ENSRNA049476307	0	NA	NA	NA	NA	NA
ENSRNA049476316	0	NA	NA	NA	NA	NA
ENSRNA049476319	0	NA	NA	NA	NA	NA
ENSRNA049476324	0	NA	NA	NA	NA	NA
ENSRNA049476335	0	NA	NA	NA	NA	NA
ENSRNA049476340	0	NA	NA	NA	NA	NA
ENSRNA049476352	0	NA	NA	NA	NA	NA
ENSRNA049476356	0	NA	NA	NA	NA	NA
ENSRNA049476364	0	NA	NA	NA	NA	NA
ENSRNA049476388	0	NA	NA	NA	NA	NA
ENSRNA049476404	0	NA	NA	NA	NA	NA
ENSRNA049476411	0	NA	NA	NA	NA	NA
ENSRNA049476419	0	NA	NA	NA	NA	NA
ENSRNA049476430	0	NA	NA	NA	NA	NA
ENSRNA049476437	0	NA	NA	NA	NA	NA
ENSRNA049476444	0	NA	NA	NA	NA	NA
ENSRNA049476447	0	NA	NA	NA	NA	NA
ENSRNA049476452	0	NA	NA	NA	NA	NA
ENSRNA049476493	0	NA	NA	NA	NA	NA
ENSRNA049476498	0	NA	NA	NA	NA	NA
ENSRNA049476502	0	NA	NA	NA	NA	NA
ENSRNA049476508	0	NA	NA	NA	NA	NA
ENSRNA049476514	0	NA	NA	NA	NA	NA
ENSRNA049476519	0	NA	NA	NA	NA	NA
ENSRNA049476535	0	NA	NA	NA	NA	NA
ENSRNA049761202	0	NA	NA	NA	NA	NA
ENSRNA049761204	0	NA	NA	NA	NA	NA
ENSRNA049761207	0	NA	NA	NA	NA	NA
ENSRNA049761210	0	NA	NA	NA	NA	NA
ENSRNA049761212	0	NA	NA	NA	NA	NA
ENSRNA049761214	0	NA	NA	NA	NA	NA
ENSRNA049761216	0	NA	NA	NA	NA	NA
ENSRNA049761424	0	NA	NA	NA	NA	NA
ENSRNA049761426	0	NA	NA	NA	NA	NA
ENSRNA049761428	0	NA	NA	NA	NA	NA
ENSRNA049761430	0	NA	NA	NA	NA	NA
ENSRNA049761432	0	NA	NA	NA	NA	NA
ENSRNA049761434	0	NA	NA	NA	NA	NA
ENSRNA049761436	0	NA	NA	NA	NA	NA
EPlORYSAT000373567	0	NA	NA	NA	NA	NA
EPlORYSAT000373575	0	NA	NA	NA	NA	NA
EPlORYSAT000373605	0	NA	NA	NA	NA	NA
EPlORYSAT000373608	0	NA	NA	NA	NA	NA
EPlORYSAT000373609	0	NA	NA	NA	NA	NA
EPlORYSAT000373610	0	NA	NA	NA	NA	NA
EPlORYSAT000373611	0	NA	NA	NA	NA	NA
EPlORYSAT000373612	0	NA	NA	NA	NA	NA
EPlORYSAT000373613	0	NA	NA	NA	NA	NA
EPlORYSAT000373614	0	NA	NA	NA	NA	NA
EPlORYSAT000373615	0	NA	NA	NA	NA	NA
EPlORYSAT000373616	0	NA	NA	NA	NA	NA
EPlORYSAT000373617	0	NA	NA	NA	NA	NA
EPlORYSAT000373618	0	NA	NA	NA	NA	NA
EPlORYSAT000373619	0	NA	NA	NA	NA	NA
EPlORYSAT000373620	0	NA	NA	NA	NA	NA
EPlORYSAT000373621	0	NA	NA	NA	NA	NA
EPlORYSAT000373622	0	NA	NA	NA	NA	NA
EPlORYSAT000373623	0	NA	NA	NA	NA	NA
EPlORYSAT000373624	0	NA	NA	NA	NA	NA
EPlORYSAT000373625	0	NA	NA	NA	NA	NA
EPlORYSAT000373626	0	NA	NA	NA	NA	NA
EPlORYSAT000373627	0	NA	NA	NA	NA	NA
EPlORYSAT000373628	0	NA	NA	NA	NA	NA
EPlORYSAT000373629	0	NA	NA	NA	NA	NA
EPlORYSAT000373630	0	NA	NA	NA	NA	NA
EPlORYSAT000373631	0	NA	NA	NA	NA	NA
EPlORYSAT000373632	0	NA	NA	NA	NA	NA
EPlORYSAT000373633	0	NA	NA	NA	NA	NA
EPlORYSAT000373634	0	NA	NA	NA	NA	NA
EPlORYSAT000373635	0	NA	NA	NA	NA	NA
EPlORYSAT000373636	0	NA	NA	NA	NA	NA
EPlORYSAT000373637	0	NA	NA	NA	NA	NA
EPlORYSAT000373638	0	NA	NA	NA	NA	NA
EPlORYSAT000373639	0	NA	NA	NA	NA	NA
EPlORYSAT000373640	0	NA	NA	NA	NA	NA
EPlORYSAT000373641	0	NA	NA	NA	NA	NA
EPlORYSAT000373642	0	NA	NA	NA	NA	NA
EPlORYSAT000373643	0	NA	NA	NA	NA	NA
EPlORYSAT000373644	0	NA	NA	NA	NA	NA
EPlORYSAT000373645	0	NA	NA	NA	NA	NA
EPlORYSAT000373646	0	NA	NA	NA	NA	NA
EPlORYSAT000373647	0	NA	NA	NA	NA	NA
EPlORYSAT000373648	0	NA	NA	NA	NA	NA
EPlORYSAT000373649	0	NA	NA	NA	NA	NA
EPlORYSAT000373650	0	NA	NA	NA	NA	NA
EPlORYSAT000373651	0	NA	NA	NA	NA	NA
EPlORYSAT000373652	0	NA	NA	NA	NA	NA
EPlORYSAT000373653	0	NA	NA	NA	NA	NA
EPlORYSAT000373654	0	NA	NA	NA	NA	NA
EPlORYSAT000373655	0	NA	NA	NA	NA	NA
EPlORYSAT000373656	0	NA	NA	NA	NA	NA
EPlORYSAT000373657	0	NA	NA	NA	NA	NA
EPlORYSAT000373658	0	NA	NA	NA	NA	NA
EPlORYSAT000373659	0	NA	NA	NA	NA	NA
EPlORYSAT000373660	0	NA	NA	NA	NA	NA
EPlORYSAT000373661	0	NA	NA	NA	NA	NA
EPlORYSAT000373662	0	NA	NA	NA	NA	NA
EPlORYSAT000373663	0	NA	NA	NA	NA	NA
EPlORYSAT000373664	0	NA	NA	NA	NA	NA
EPlORYSAT000373665	0	NA	NA	NA	NA	NA
EPlORYSAT000373666	0	NA	NA	NA	NA	NA
EPlORYSAT000373667	0	NA	NA	NA	NA	NA
EPlORYSAT000373668	0	NA	NA	NA	NA	NA
EPlORYSAT000373669	0	NA	NA	NA	NA	NA
EPlORYSAT000373670	0	NA	NA	NA	NA	NA
EPlORYSAT000373671	0	NA	NA	NA	NA	NA
EPlORYSAT000373672	0	NA	NA	NA	NA	NA
EPlORYSAT000373673	0	NA	NA	NA	NA	NA
EPlORYSAT000373782	0	NA	NA	NA	NA	NA
EPlORYSAT000373783	0	NA	NA	NA	NA	NA
EPlORYSAT000373784	0	NA	NA	NA	NA	NA
EPlORYSAT000373785	0	NA	NA	NA	NA	NA
EPlORYSAT000373786	0	NA	NA	NA	NA	NA
EPlORYSAT000373787	0	NA	NA	NA	NA	NA
EPlORYSAT000373788	0	NA	NA	NA	NA	NA
EPlORYSAT000373789	0	NA	NA	NA	NA	NA
EPlORYSAT000373790	0	NA	NA	NA	NA	NA
EPlORYSAT000373791	0	NA	NA	NA	NA	NA
EPlORYSAT000373792	0	NA	NA	NA	NA	NA
EPlORYSAT000373793	0	NA	NA	NA	NA	NA
EPlORYSAT000373794	0	NA	NA	NA	NA	NA
EPlORYSAT000373795	0	NA	NA	NA	NA	NA
EPlORYSAT000373796	0	NA	NA	NA	NA	NA
EPlORYSAT000373797	0	NA	NA	NA	NA	NA
EPlORYSAT000373798	0	NA	NA	NA	NA	NA
EPlORYSAT000373799	0	NA	NA	NA	NA	NA
EPlORYSAT000373800	0	NA	NA	NA	NA	NA
EPlORYSAT000373801	0	NA	NA	NA	NA	NA
EPlORYSAT000373802	0	NA	NA	NA	NA	NA
EPlORYSAT000373803	0	NA	NA	NA	NA	NA
EPlORYSAT000373804	0	NA	NA	NA	NA	NA
EPlORYSAT000373805	0	NA	NA	NA	NA	NA
EPlORYSAT000373806	0	NA	NA	NA	NA	NA
EPlORYSAT000373807	0	NA	NA	NA	NA	NA
EPlORYSAT000373808	0	NA	NA	NA	NA	NA
EPlORYSAT000373809	0	NA	NA	NA	NA	NA
EPlORYSAT000373810	0	NA	NA	NA	NA	NA
EPlORYSAT000373811	0	NA	NA	NA	NA	NA
EPlORYSAT000373812	0	NA	NA	NA	NA	NA
EPlORYSAT000373813	0	NA	NA	NA	NA	NA
EPlORYSAT000373814	0	NA	NA	NA	NA	NA
EPlORYSAT000373815	0	NA	NA	NA	NA	NA
EPlORYSAT000373816	0	NA	NA	NA	NA	NA
EPlORYSAT000373817	0	NA	NA	NA	NA	NA
EPlORYSAT000373818	0	NA	NA	NA	NA	NA
EPlORYSAT000373819	0	NA	NA	NA	NA	NA
EPlORYSAT000373820	0	NA	NA	NA	NA	NA
EPlORYSAT000373821	0	NA	NA	NA	NA	NA
EPlORYSAT000373822	0	NA	NA	NA	NA	NA
EPlORYSAT000373823	0	NA	NA	NA	NA	NA
EPlORYSAT000373824	0	NA	NA	NA	NA	NA
EPlORYSAT000373825	0	NA	NA	NA	NA	NA
EPlORYSAT000373826	0	NA	NA	NA	NA	NA
EPlORYSAT000373827	0	NA	NA	NA	NA	NA
EPlORYSAT000373828	0	NA	NA	NA	NA	NA
EPlORYSAT000373829	0	NA	NA	NA	NA	NA
EPlORYSAT000373830	0	NA	NA	NA	NA	NA
EPlORYSAT000373831	0	NA	NA	NA	NA	NA
EPlORYSAT000373832	0	NA	NA	NA	NA	NA
EPlORYSAT000373833	0	NA	NA	NA	NA	NA
EPlORYSAT000373834	0	NA	NA	NA	NA	NA
EPlORYSAT000373835	0	NA	NA	NA	NA	NA
EPlORYSAT000373836	0	NA	NA	NA	NA	NA
EPlORYSAT000373837	0	NA	NA	NA	NA	NA
EPlORYSAT000373838	0	NA	NA	NA	NA	NA
EPlORYSAT000373839	0	NA	NA	NA	NA	NA
EPlORYSAT000373840	0	NA	NA	NA	NA	NA
EPlORYSAT000373841	0	NA	NA	NA	NA	NA
EPlORYSAT000373842	0	NA	NA	NA	NA	NA
EPlORYSAT000373843	0	NA	NA	NA	NA	NA
EPlORYSAT000373844	0	NA	NA	NA	NA	NA
EPlORYSAT000373845	0	NA	NA	NA	NA	NA
EPlORYSAT000373846	0	NA	NA	NA	NA	NA
EPlORYSAT000373847	0	NA	NA	NA	NA	NA
EPlORYSAT000373848	0	NA	NA	NA	NA	NA
EPlORYSAT000373849	0	NA	NA	NA	NA	NA
EPlORYSAT000373850	0	NA	NA	NA	NA	NA
EPlORYSAT000373851	0	NA	NA	NA	NA	NA
EPlORYSAT000373852	0	NA	NA	NA	NA	NA
EPlORYSAT000373853	0	NA	NA	NA	NA	NA
EPlORYSAT000373854	0	NA	NA	NA	NA	NA
EPlORYSAT000373855	0	NA	NA	NA	NA	NA
EPlORYSAT000373856	0	NA	NA	NA	NA	NA
EPlORYSAT000373857	0	NA	NA	NA	NA	NA
EPlORYSAT000373858	0	NA	NA	NA	NA	NA
EPlORYSAT000373859	0	NA	NA	NA	NA	NA
EPlORYSAT000373860	0	NA	NA	NA	NA	NA
EPlORYSAT000373861	0	NA	NA	NA	NA	NA
EPlORYSAT000373862	0	NA	NA	NA	NA	NA
EPlORYSAT000373863	0	NA	NA	NA	NA	NA
EPlORYSAT000373864	0	NA	NA	NA	NA	NA
EPlORYSAT000373865	0	NA	NA	NA	NA	NA
EPlORYSAT000373866	0	NA	NA	NA	NA	NA
EPlORYSAT000373867	0	NA	NA	NA	NA	NA
EPlORYSAT000373868	0	NA	NA	NA	NA	NA
EPlORYSAT000373869	0	NA	NA	NA	NA	NA
EPlORYSAT000373870	0	NA	NA	NA	NA	NA
EPlORYSAT000373871	0	NA	NA	NA	NA	NA
EPlORYSAT000373872	0	NA	NA	NA	NA	NA
EPlORYSAT000373873	0	NA	NA	NA	NA	NA
EPlOSAG00000000001	0,799763194806855	0,0453869045214286	0,177975938414241	0,255017082229341	0,79870990562056	NA
EPlOSAG00000000002	0	NA	NA	NA	NA	NA
EPlOSAG00000000003	0	NA	NA	NA	NA	NA
EPlOSAG00000000004	0	NA	NA	NA	NA	NA
EPlOSAG00000000005	0	NA	NA	NA	NA	NA
EPlOSAG00000000006	0	NA	NA	NA	NA	NA
EPlOSAG00000000007	0	NA	NA	NA	NA	NA
EPlOSAG00000000008	0	NA	NA	NA	NA	NA
EPlOSAG00000000009	0	NA	NA	NA	NA	NA
EPlOSAG00000000010	0	NA	NA	NA	NA	NA
EPlOSAG00000000011	0	NA	NA	NA	NA	NA
EPlOSAG00000000012	0	NA	NA	NA	NA	NA
EPlOSAG00000000013	0	NA	NA	NA	NA	NA
EPlOSAG00000000014	0	NA	NA	NA	NA	NA
EPlOSAG00000000015	0	NA	NA	NA	NA	NA
EPlOSAG00000000016	0,147146193654587	-0,0179728777632642	0,109068493179557	-0,164785239433682	0,869113022435911	NA
EPlOSAG00000000017	0	NA	NA	NA	NA	NA
EPlOSAG00000000018	0	NA	NA	NA	NA	NA
EPlOSAG00000000019	0	NA	NA	NA	NA	NA
EPlOSAG00000000020	0	NA	NA	NA	NA	NA
EPlOSAG00000000021	0	NA	NA	NA	NA	NA
EPlOSAG00000000022	0	NA	NA	NA	NA	NA
EPlOSAG00000000023	0	NA	NA	NA	NA	NA
EPlOSAG00000000024	0	NA	NA	NA	NA	NA
EPlOSAG00000000025	0	NA	NA	NA	NA	NA
EPlOSAG00000000026	0	NA	NA	NA	NA	NA
EPlOSAG00000000027	0	NA	NA	NA	NA	NA
EPlOSAG00000000028	0	NA	NA	NA	NA	NA
EPlOSAG00000000029	2,6448833215951	-0,245294677946146	0,290964105344611	-0,843041026162401	0,399205499327063	NA
EPlOSAG00000000030	0,16428031937716	-0,0179728777632641	0,109068493179557	-0,164785239433681	0,869113022435911	NA
EPlOSAG00000000031	0	NA	NA	NA	NA	NA
EPlOSAG00000000032	0,148746426673153	0,0334425029974448	0,109068493179557	0,30661928135735	0,759133175746177	NA
EPlOSAG00000000033	1,31045528483838	0,134908591623075	0,231555890820697	0,582617834272852	0,560150596920645	NA
EPlOSAG00000000034	0	NA	NA	NA	NA	NA
EPlOSAG00000000035	0	NA	NA	NA	NA	NA
EPlOSAG00000000036	0	NA	NA	NA	NA	NA
EPlOSAG00000000037	0,148746426673153	0,0334425029974448	0,109068493179557	0,30661928135735	0,759133175746177	NA
EPlOSAG00000000038	0	NA	NA	NA	NA	NA
EPlOSAG00000000039	0	NA	NA	NA	NA	NA
EPlOSAG00000000040	0	NA	NA	NA	NA	NA
EPlOSAG00000000041	0	NA	NA	NA	NA	NA
EPlOSAG00000000042	0	NA	NA	NA	NA	NA
EPlOSAG00000000043	0	NA	NA	NA	NA	NA
EPlOSAG00000000044	0,315092003845554	0,0681382452457101	0,116817695746811	0,583287016663913	0,55970010122373	NA
EPlOSAG00000000045	0	NA	NA	NA	NA	NA
EPlOSAG00000000046	0	NA	NA	NA	NA	NA
EPlOSAG00000000047	0	NA	NA	NA	NA	NA
EPlOSAG00000000048	0	NA	NA	NA	NA	NA
EPlOSAG00000000049	0	NA	NA	NA	NA	NA
EPlOSAG00000000050	0	NA	NA	NA	NA	NA
EPlOSAG00000000051	0	NA	NA	NA	NA	NA
EPlOSAG00000000052	0	NA	NA	NA	NA	NA
EPlOSAG00000000053	0	NA	NA	NA	NA	NA
EPlOSAG00000000054	0	NA	NA	NA	NA	NA
EPlOSAG00000000055	0	NA	NA	NA	NA	NA
EPlOSAG00000000056	0	NA	NA	NA	NA	NA
EPlOSAG00000000057	0	NA	NA	NA	NA	NA
EPlOSAG00000000058	0	NA	NA	NA	NA	NA
EPlOSAG00000000059	0	NA	NA	NA	NA	NA
EPlOSAG00000000060	0	NA	NA	NA	NA	NA
EPlOSAG00000000061	0,147146193654587	-0,0179728777632642	0,109068493179557	-0,164785239433682	0,869113022435911	NA
EPlOSAG00000000062	0	NA	NA	NA	NA	NA
EPlOSAG00000000063	0	NA	NA	NA	NA	NA
EPlOSAG00000000064	0	NA	NA	NA	NA	NA
EPlOSAG00000000065	0	NA	NA	NA	NA	NA
EPlOSAG00000000066	0	NA	NA	NA	NA	NA
EPlOSAG00000000067	0	NA	NA	NA	NA	NA
EPlOSAG00000000068	0	NA	NA	NA	NA	NA
EPlOSAG00000000069	0	NA	NA	NA	NA	NA
EPlOSAG00000000070	0	NA	NA	NA	NA	NA
EPlOSAG00000000071	0	NA	NA	NA	NA	NA
EPlOSAG00000000072	0	NA	NA	NA	NA	NA
EPlOSAG00000000073	0	NA	NA	NA	NA	NA
EPlOSAG00000000074	0	NA	NA	NA	NA	NA
EPlOSAG00000000075	0	NA	NA	NA	NA	NA
EPlOSAG00000000076	0	NA	NA	NA	NA	NA
EPlOSAG00000000077	0	NA	NA	NA	NA	NA
EPlOSAG00000000078	0	NA	NA	NA	NA	NA
EPlOSAG00000000079	0	NA	NA	NA	NA	NA
EPlOSAG00000000080	0	NA	NA	NA	NA	NA
EPlOSAG00000000081	0	NA	NA	NA	NA	NA
EPlOSAG00000000082	0	NA	NA	NA	NA	NA
EPlOSAG00000000083	0	NA	NA	NA	NA	NA
EPlOSAG00000000084	0	NA	NA	NA	NA	NA
EPlOSAG00000000085	0	NA	NA	NA	NA	NA
EPlOSAG00000000086	0	NA	NA	NA	NA	NA
EPlOSAG00000000087	0,136939929023183	-0,0179728777632642	0,109068493179557	-0,164785239433682	0,869113022435911	NA
EPlOSAG00000000088	0	NA	NA	NA	NA	NA
EPlOSAG00000000089	0	NA	NA	NA	NA	NA
EPlOSAG00000000090	0	NA	NA	NA	NA	NA
EPlOSAG00000000091	0	NA	NA	NA	NA	NA
EPlOSAG00000000092	0	NA	NA	NA	NA	NA
EPlOSAG00000000093	0	NA	NA	NA	NA	NA
EPlOSAG00000000094	0	NA	NA	NA	NA	NA
EPlOSAG00000000095	0	NA	NA	NA	NA	NA
EPlOSAG00000000096	0	NA	NA	NA	NA	NA
EPlOSAG00000000097	0	NA	NA	NA	NA	NA
EPlOSAG00000000098	0	NA	NA	NA	NA	NA
EPlOSAG00000000099	0	NA	NA	NA	NA	NA
EPlOSAG00000000100	0	NA	NA	NA	NA	NA
EPlOSAG00000000101	0	NA	NA	NA	NA	NA
EPlOSAG00000000102	0	NA	NA	NA	NA	NA
EPlOSAG00000000103	0	NA	NA	NA	NA	NA
EPlOSAG00000000104	0	NA	NA	NA	NA	NA
EPlOSAG00000000105	0	NA	NA	NA	NA	NA
EPlOSAG00000000106	0	NA	NA	NA	NA	NA
EPlOSAG00000000107	0	NA	NA	NA	NA	NA
EPlOSAG00000000108	0	NA	NA	NA	NA	NA
EPlOSAG00000000109	0	NA	NA	NA	NA	NA
EPlOSAG00000000110	0	NA	NA	NA	NA	NA
EPlOSAG00000000111	0	NA	NA	NA	NA	NA
EPlOSAG00000000112	0	NA	NA	NA	NA	NA
EPlOSAG00000000113	0	NA	NA	NA	NA	NA
EPlOSAG00000000114	0	NA	NA	NA	NA	NA
EPlOSAG00000000115	0	NA	NA	NA	NA	NA
EPlOSAG00000000116	0	NA	NA	NA	NA	NA
EPlOSAG00000000117	0,157546001922777	0,0334425029974448	0,109068493179557	0,30661928135735	0,759133175746177	NA
EPlOSAG00000000118	0	NA	NA	NA	NA	NA
EPlOSAG00000000119	0,673223074051862	0,175882259337589	0,158287459931637	1,1111572541094	0,266500667063382	NA
EPlOSAG00000000120	0,63691832514549	0,0904239730666903	0,159753244953389	0,566022762749345	0,571378306696246	NA
EPlOSAG00000000121	0	NA	NA	NA	NA	NA
EPlOSAG00000000122	0	NA	NA	NA	NA	NA
EPlOSAG00000000123	0	NA	NA	NA	NA	NA
EPlOSAG00000000124	0	NA	NA	NA	NA	NA
EPlOSAG00000000125	0	NA	NA	NA	NA	NA
EPlOSAG00000000126	0	NA	NA	NA	NA	NA
EPlOSAG00000000127	0	NA	NA	NA	NA	NA
EPlOSAG00000000128	0	NA	NA	NA	NA	NA
EPlOSAG00000000129	0	NA	NA	NA	NA	NA
EPlOSAG00000000130	0	NA	NA	NA	NA	NA
EPlOSAG00000000131	0	NA	NA	NA	NA	NA
EPlOSAG00000000132	0,147146193654587	-0,0179728777632642	0,109068493179557	-0,164785239433682	0,869113022435911	NA
EPlOSAG00000000133	0	NA	NA	NA	NA	NA
EPlOSAG00000000134	0	NA	NA	NA	NA	NA
EPlOSAG00000000135	0	NA	NA	NA	NA	NA
EPlOSAG00000000136	0	NA	NA	NA	NA	NA
EPlOSAG00000000137	0	NA	NA	NA	NA	NA
EPlOSAG00000000138	0	NA	NA	NA	NA	NA
EPlOSAG00000000139	0	NA	NA	NA	NA	NA
EPlOSAG00000000140	0	NA	NA	NA	NA	NA
EPlOSAG00000000141	0	NA	NA	NA	NA	NA
EPlOSAG00000000142	0	NA	NA	NA	NA	NA
EPlOSAG00000000143	0	NA	NA	NA	NA	NA
EPlOSAG00000000144	0	NA	NA	NA	NA	NA
EPlOSAG00000000145	0	NA	NA	NA	NA	NA
EPlOSAG00000000146	0	NA	NA	NA	NA	NA
EPlOSAG00000000147	0	NA	NA	NA	NA	NA
EPlOSAG00000000148	0,136939929023183	-0,0179728777632642	0,109068493179557	-0,164785239433682	0,869113022435911	NA
EPlOSAG00000000149	0	NA	NA	NA	NA	NA
EPlOSAG00000000150	0	NA	NA	NA	NA	NA
EPlOSAG00000000151	0,157546001922777	0,0334425029974448	0,109068493179557	0,30661928135735	0,759133175746177	NA
EPlOSAG00000000152	0	NA	NA	NA	NA	NA
EPlOSAG00000000153	0	NA	NA	NA	NA	NA
EPlOSAG00000000154	0	NA	NA	NA	NA	NA
EPlOSAG00000000155	0	NA	NA	NA	NA	NA
EPlOSAG00000000156	0	NA	NA	NA	NA	NA
EPlOSAG00000000157	0,257838536064542	0,0334425029974448	0,109068493179557	0,30661928135735	0,759133175746177	NA
EPlOSAG00000000158	0	NA	NA	NA	NA	NA
EPlOSAG00000000159	0	NA	NA	NA	NA	NA
EPlOSAG00000000160	0	NA	NA	NA	NA	NA
EPlOSAG00000000161	0	NA	NA	NA	NA	NA
EPlOSAG00000000162	0	NA	NA	NA	NA	NA
EPlOSAG00000000163	0	NA	NA	NA	NA	NA
EPlOSAG00000000164	0	NA	NA	NA	NA	NA
EPlOSAG00000000165	0	NA	NA	NA	NA	NA
EPlOSAG00000000166	0	NA	NA	NA	NA	NA
EPlOSAG00000000167	0	NA	NA	NA	NA	NA
EPlOSAG00000000168	0	NA	NA	NA	NA	NA
EPlOSAG00000000169	0	NA	NA	NA	NA	NA
EPlOSAG00000000170	0	NA	NA	NA	NA	NA
EPlOSAG00000000171	0	NA	NA	NA	NA	NA
EPlOSAG00000000172	0	NA	NA	NA	NA	NA
EPlOSAG00000000173	0	NA	NA	NA	NA	NA
EPlOSAG00000000174	0	NA	NA	NA	NA	NA
EPlOSAG00000000175	0	NA	NA	NA	NA	NA
EPlOSAG00000000176	0	NA	NA	NA	NA	NA
EPlOSAG00000000177	0	NA	NA	NA	NA	NA
EPlOSAG00000000178	0	NA	NA	NA	NA	NA
EPlOSAG00000000179	0	NA	NA	NA	NA	NA
EPlOSAG00000000180	0	NA	NA	NA	NA	NA
EPlOSAG00000000181	0	NA	NA	NA	NA	NA
EPlOSAG00000000182	0	NA	NA	NA	NA	NA
EPlOSAG00000000183	0	NA	NA	NA	NA	NA
EPlOSAG00000000184	0	NA	NA	NA	NA	NA
EPlOSAG00000000185	0	NA	NA	NA	NA	NA
EPlOSAG00000000186	0	NA	NA	NA	NA	NA
EPlOSAG00000000187	0	NA	NA	NA	NA	NA
EPlOSAG00000000188	0	NA	NA	NA	NA	NA
EPlOSAG00000000189	0	NA	NA	NA	NA	NA
EPlOSAG00000000190	0	NA	NA	NA	NA	NA
EPlOSAG00000000191	0	NA	NA	NA	NA	NA
EPlOSAG00000000192	0	NA	NA	NA	NA	NA
EPlOSAG00000000193	0	NA	NA	NA	NA	NA
EPlOSAG00000000194	0	NA	NA	NA	NA	NA
EPlOSAG00000000195	0	NA	NA	NA	NA	NA
EPlOSAG00000000196	0	NA	NA	NA	NA	NA
EPlOSAG00000000197	0	NA	NA	NA	NA	NA
EPlOSAG00000000198	0	NA	NA	NA	NA	NA
EPlOSAG00000000199	0	NA	NA	NA	NA	NA
EPlOSAG00000000200	0	NA	NA	NA	NA	NA
EPlOSAG00000000201	0	NA	NA	NA	NA	NA
EPlOSAG00000000202	0	NA	NA	NA	NA	NA
EPlOSAG00000000203	0	NA	NA	NA	NA	NA
EPlOSAG00000000204	0	NA	NA	NA	NA	NA
EPlOSAG00000000205	0,394778465087726	0,0120810403494937	0,135253822262325	0,0893212490961072	0,928826607227816	NA
EPlOSAG00000000206	0	NA	NA	NA	NA	NA
EPlOSAG00000000207	0	NA	NA	NA	NA	NA
EPlOSAG00000000208	0	NA	NA	NA	NA	NA
EPlOSAG00000000209	0	NA	NA	NA	NA	NA
EPlOSAG00000000210	0	NA	NA	NA	NA	NA
EPlOSAG00000000211	0	NA	NA	NA	NA	NA
EPlOSAG00000000212	0	NA	NA	NA	NA	NA
EPlOSAG00000000213	0	NA	NA	NA	NA	NA
EPlOSAG00000000214	0	NA	NA	NA	NA	NA
EPlOSAG00000000215	0	NA	NA	NA	NA	NA
EPlOSAG00000000216	0	NA	NA	NA	NA	NA
EPlOSAG00000000217	0	NA	NA	NA	NA	NA
EPlOSAG00000000218	0	NA	NA	NA	NA	NA
EPlOSAG00000000219	0	NA	NA	NA	NA	NA
EPlOSAG00000000220	0	NA	NA	NA	NA	NA
EPlOSAG00000000221	0	NA	NA	NA	NA	NA
EPlOSAG00000000222	0	NA	NA	NA	NA	NA
EPlOSAG00000000223	0	NA	NA	NA	NA	NA
EPlOSAG00000000224	0	NA	NA	NA	NA	NA
EPlOSAG00000000225	0	NA	NA	NA	NA	NA
EPlOSAG00000000226	0	NA	NA	NA	NA	NA
EPlOSAG00000000227	0	NA	NA	NA	NA	NA
EPlOSAG00000000228	0	NA	NA	NA	NA	NA
EPlOSAG00000000229	0	NA	NA	NA	NA	NA
EPlOSAG00000000230	0	NA	NA	NA	NA	NA
EPlOSAG00000000231	0	NA	NA	NA	NA	NA
EPlOSAG00000000232	0	NA	NA	NA	NA	NA
EPlOSAG00000000233	0	NA	NA	NA	NA	NA
EPlOSAG00000000234	0	NA	NA	NA	NA	NA
EPlOSAG00000000235	0	NA	NA	NA	NA	NA
EPlOSAG00000000236	0	NA	NA	NA	NA	NA
EPlOSAG00000000237	0	NA	NA	NA	NA	NA
EPlOSAG00000000238	0	NA	NA	NA	NA	NA
EPlOSAG00000000239	0	NA	NA	NA	NA	NA
EPlOSAG00000000240	0	NA	NA	NA	NA	NA
EPlOSAG00000000241	0	NA	NA	NA	NA	NA
EPlOSAG00000000242	0	NA	NA	NA	NA	NA
EPlOSAG00000000243	0	NA	NA	NA	NA	NA
EPlOSAG00000000244	0	NA	NA	NA	NA	NA
EPlOSAG00000000245	0	NA	NA	NA	NA	NA
EPlOSAG00000000246	0	NA	NA	NA	NA	NA
EPlOSAG00000000247	0	NA	NA	NA	NA	NA
EPlOSAG00000000248	0	NA	NA	NA	NA	NA
EPlOSAG00000000249	0	NA	NA	NA	NA	NA
EPlOSAG00000000250	0	NA	NA	NA	NA	NA
EPlOSAG00000000251	0	NA	NA	NA	NA	NA
EPlOSAG00000000252	0	NA	NA	NA	NA	NA
EPlOSAG00000000253	0	NA	NA	NA	NA	NA
EPlOSAG00000000254	0	NA	NA	NA	NA	NA
EPlOSAG00000000255	0	NA	NA	NA	NA	NA
EPlOSAG00000000256	0	NA	NA	NA	NA	NA
EPlOSAG00000000257	0,147146193654587	-0,0179728777632642	0,109068493179557	-0,164785239433682	0,869113022435911	NA
EPlOSAG00000000258	0	NA	NA	NA	NA	NA
EPlOSAG00000000259	0	NA	NA	NA	NA	NA
EPlOSAG00000000260	0	NA	NA	NA	NA	NA
EPlOSAG00000000261	0	NA	NA	NA	NA	NA
EPlOSAG00000000262	0	NA	NA	NA	NA	NA
EPlOSAG00000000263	0	NA	NA	NA	NA	NA
EPlOSAG00000000264	0	NA	NA	NA	NA	NA
EPlOSAG00000000265	0	NA	NA	NA	NA	NA
EPlOSAG00000000266	0	NA	NA	NA	NA	NA
EPlOSAG00000000267	0	NA	NA	NA	NA	NA
EPlOSAG00000000268	0,30629242859593	0,0784669612509305	0,125057100585339	0,627449068334866	0,530364911981568	NA
EPlOSAG00000000269	0	NA	NA	NA	NA	NA
EPlOSAG00000000270	0,157546001922777	0,0334425029974448	0,109068493179557	0,30661928135735	0,759133175746177	NA
EPlOSAG00000000271	0	NA	NA	NA	NA	NA
EPlOSAG00000000272	0	NA	NA	NA	NA	NA
EPlOSAG00000000273	0	NA	NA	NA	NA	NA
EPlOSAG00000000274	0	NA	NA	NA	NA	NA
EPlOSAG00000000275	0	NA	NA	NA	NA	NA
EPlOSAG00000000276	0	NA	NA	NA	NA	NA
EPlOSAG00000000277	0	NA	NA	NA	NA	NA
EPlOSAG00000000278	0	NA	NA	NA	NA	NA
EPlOSAG00000000279	0	NA	NA	NA	NA	NA
EPlOSAG00000000280	0	NA	NA	NA	NA	NA
EPlOSAG00000000281	0,16428031937716	-0,0179728777632641	0,109068493179557	-0,164785239433681	0,869113022435911	NA
EPlOSAG00000000282	0	NA	NA	NA	NA	NA
EPlOSAG00000000283	0	NA	NA	NA	NA	NA
EPlOSAG00000000284	0	NA	NA	NA	NA	NA
EPlOSAG00000000285	0	NA	NA	NA	NA	NA
EPlOSAG00000000286	0	NA	NA	NA	NA	NA
EPlOSAG00000000287	0,147146193654587	-0,0179728777632642	0,109068493179557	-0,164785239433682	0,869113022435911	NA
EPlOSAG00000000288	0	NA	NA	NA	NA	NA
EPlOSAG00000000289	0	NA	NA	NA	NA	NA
EPlOSAG00000000290	0	NA	NA	NA	NA	NA
EPlOSAG00000000291	0	NA	NA	NA	NA	NA
EPlOSAG00000000292	0	NA	NA	NA	NA	NA
EPlOSAG00000000293	0	NA	NA	NA	NA	NA
EPlOSAG00000000294	0	NA	NA	NA	NA	NA
EPlOSAG00000000295	0,147146193654587	-0,0179728777632642	0,109068493179557	-0,164785239433682	0,869113022435911	NA
EPlOSAG00000000296	0	NA	NA	NA	NA	NA
EPlOSAG00000000297	0,147146193654587	-0,0179728777632642	0,109068493179557	-0,164785239433682	0,869113022435911	NA
EPlOSAG00000000298	0	NA	NA	NA	NA	NA
EPlOSAG00000000299	0	NA	NA	NA	NA	NA
EPlOSAG00000000300	0	NA	NA	NA	NA	NA
EPlOSAG00000000301	0	NA	NA	NA	NA	NA
EPlOSAG00000000302	0	NA	NA	NA	NA	NA
EPlOSAG00000000303	0	NA	NA	NA	NA	NA
EPlOSAG00000000304	0	NA	NA	NA	NA	NA
EPlOSAG00000000305	0	NA	NA	NA	NA	NA
EPlOSAG00000000306	0	NA	NA	NA	NA	NA
EPlOSAG00000000307	0	NA	NA	NA	NA	NA
EPlOSAG00000000308	0	NA	NA	NA	NA	NA
EPlOSAG00000000309	0	NA	NA	NA	NA	NA
EPlOSAG00000000310	0	NA	NA	NA	NA	NA
EPlOSAG00000000311	0	NA	NA	NA	NA	NA
EPlOSAG00000000312	0,136939929023183	-0,0179728777632642	0,109068493179557	-0,164785239433682	0,869113022435911	NA
EPlOSAG00000000313	0	NA	NA	NA	NA	NA
EPlOSAG00000000314	0	NA	NA	NA	NA	NA
EPlOSAG00000000315	0	NA	NA	NA	NA	NA
EPlOSAG00000000316	0	NA	NA	NA	NA	NA
EPlOSAG00000000317	0	NA	NA	NA	NA	NA
EPlOSAG00000000318	0	NA	NA	NA	NA	NA
EPlOSAG00000000319	0	NA	NA	NA	NA	NA
EPlOSAG00000000320	0	NA	NA	NA	NA	NA
EPlOSAG00000000321	0	NA	NA	NA	NA	NA
EPlOSAG00000000322	0	NA	NA	NA	NA	NA
EPlOSAG00000000323	0	NA	NA	NA	NA	NA
EPlOSAG00000000324	0	NA	NA	NA	NA	NA
EPlOSAG00000000325	0	NA	NA	NA	NA	NA
EPlOSAG00000000326	0	NA	NA	NA	NA	NA
EPlOSAG00000000327	0	NA	NA	NA	NA	NA
EPlOSAG00000000328	0	NA	NA	NA	NA	NA
EPlOSAG00000000329	0	NA	NA	NA	NA	NA
EPlOSAG00000000330	0	NA	NA	NA	NA	NA
EPlOSAG00000000331	0,16428031937716	-0,0179728777632641	0,109068493179557	-0,164785239433681	0,869113022435911	NA
EPlOSAG00000000332	0	NA	NA	NA	NA	NA
EPlOSAG00000000333	0	NA	NA	NA	NA	NA
EPlOSAG00000000334	0	NA	NA	NA	NA	NA
EPlOSAG00000000335	0	NA	NA	NA	NA	NA
EPlOSAG00000000336	0	NA	NA	NA	NA	NA
EPlOSAG00000000337	0	NA	NA	NA	NA	NA
EPlOSAG00000000338	0	NA	NA	NA	NA	NA
EPlOSAG00000000339	0	NA	NA	NA	NA	NA
EPlOSAG00000000340	0	NA	NA	NA	NA	NA
EPlOSAG00000000341	0	NA	NA	NA	NA	NA
EPlOSAG00000000342	0	NA	NA	NA	NA	NA
EPlOSAG00000000343	0	NA	NA	NA	NA	NA
EPlOSAG00000000344	0	NA	NA	NA	NA	NA
EPlOSAG00000000345	0	NA	NA	NA	NA	NA
EPlOSAG00000000346	0	NA	NA	NA	NA	NA
EPlOSAG00000000347	0	NA	NA	NA	NA	NA
EPlOSAG00000000348	0	NA	NA	NA	NA	NA
EPlOSAG00000000349	0	NA	NA	NA	NA	NA
EPlOSAG00000000350	0	NA	NA	NA	NA	NA
EPlOSAG00000000351	0	NA	NA	NA	NA	NA
EPlOSAG00000000352	0,148746426673153	0,0334425029974448	0,109068493179557	0,30661928135735	0,759133175746177	NA
EPlOSAG00000000353	0	NA	NA	NA	NA	NA
EPlOSAG00000000354	0	NA	NA	NA	NA	NA
EPlOSAG00000000355	0,136939929023183	-0,0179728777632642	0,109068493179557	-0,164785239433682	0,869113022435911	NA
EPlOSAG00000000356	0	NA	NA	NA	NA	NA
EPlOSAG00000000357	0	NA	NA	NA	NA	NA
EPlOSAG00000000358	0,313026746050313	0,0103754138980561	0,12572789403263	0,082522768538248	0,934231013406159	NA
EPlOSAG00000000359	0	NA	NA	NA	NA	NA
EPlOSAG00000000360	0	NA	NA	NA	NA	NA
EPlOSAG00000000361	0	NA	NA	NA	NA	NA
EPlOSAG00000000362	0,451838389231951	-0,0271711478953554	0,141189989701826	-0,192443869092541	0,847394531972046	NA
EPlOSAG00000000363	0	NA	NA	NA	NA	NA
EPlOSAG00000000364	0	NA	NA	NA	NA	NA
EPlOSAG00000000365	0	NA	NA	NA	NA	NA
EPlOSAG00000000366	0	NA	NA	NA	NA	NA
EPlOSAG00000000367	0	NA	NA	NA	NA	NA
EPlOSAG00000000368	0,468972514954524	-0,0347300707286172	0,151616846427211	-0,229064721678475	0,818818612510537	NA
EPlOSAG00000000369	0	NA	NA	NA	NA	NA
EPlOSAG00000000370	0	NA	NA	NA	NA	NA
EPlOSAG00000000371	0	NA	NA	NA	NA	NA
EPlOSAG00000000372	0	NA	NA	NA	NA	NA
EPlOSAG00000000373	0	NA	NA	NA	NA	NA
EPlOSAG00000000374	0	NA	NA	NA	NA	NA
EPlOSAG00000000375	0	NA	NA	NA	NA	NA
EPlOSAG00000000376	0	NA	NA	NA	NA	NA
EPlOSAG00000000377	0	NA	NA	NA	NA	NA
EPlOSAG00000000378	0,136939929023183	-0,0179728777632642	0,109068493179557	-0,164785239433682	0,869113022435911	NA
EPlOSAG00000000379	0	NA	NA	NA	NA	NA
EPlOSAG00000000380	0	NA	NA	NA	NA	NA
EPlOSAG00000000381	0,16428031937716	-0,0179728777632641	0,109068493179557	-0,164785239433681	0,869113022435911	NA
EPlOSAG00000000382	0	NA	NA	NA	NA	NA
EPlOSAG00000000383	0	NA	NA	NA	NA	NA
EPlOSAG00000000384	0	NA	NA	NA	NA	NA
EPlOSAG00000000385	0	NA	NA	NA	NA	NA
EPlOSAG00000000386	0	NA	NA	NA	NA	NA
EPlOSAG00000000387	0,147146193654587	-0,0179728777632642	0,109068493179557	-0,164785239433682	0,869113022435911	NA
EPlOSAG00000000388	0	NA	NA	NA	NA	NA
EPlOSAG00000000389	0	NA	NA	NA	NA	NA
EPlOSAG00000000390	0	NA	NA	NA	NA	NA
EPlOSAG00000000391	0	NA	NA	NA	NA	NA
EPlOSAG00000000392	0	NA	NA	NA	NA	NA
EPlOSAG00000000393	0	NA	NA	NA	NA	NA
EPlOSAG00000000394	0	NA	NA	NA	NA	NA
EPlOSAG00000000395	0,884670938582874	-0,0762978643551131	0,197100889633701	-0,387100557977732	0,698681764549947	NA
EPlOSAG00000000396	0	NA	NA	NA	NA	NA
EPlOSAG00000000397	0	NA	NA	NA	NA	NA
EPlOSAG00000000398	0,16428031937716	-0,0179728777632641	0,109068493179557	-0,164785239433681	0,869113022435911	NA
EPlOSAG00000000399	0	NA	NA	NA	NA	NA
EPlOSAG00000000400	0	NA	NA	NA	NA	NA
EPlOSAG00000000401	9,03329762847427	0,165321776599568	0,337827972211501	0,489366749346812	0,624582072163164	NA
EPlOSAG00000000402	0	NA	NA	NA	NA	NA
EPlOSAG00000000403	0	NA	NA	NA	NA	NA
EPlOSAG00000000404	0	NA	NA	NA	NA	NA
EPlOSAG00000000405	0	NA	NA	NA	NA	NA
EPlOSAG00000000406	0	NA	NA	NA	NA	NA
EPlOSAG00000000407	0	NA	NA	NA	NA	NA
EPlOSAG00000000408	0	NA	NA	NA	NA	NA
EPlOSAG00000000409	0	NA	NA	NA	NA	NA
EPlOSAG00000000410	0	NA	NA	NA	NA	NA
EPlOSAG00000000411	0	NA	NA	NA	NA	NA
EPlOSAG00000000412	0	NA	NA	NA	NA	NA
EPlOSAG00000000413	0	NA	NA	NA	NA	NA
EPlOSAG00000000414	0	NA	NA	NA	NA	NA
EPlOSAG00000000415	0	NA	NA	NA	NA	NA
EPlOSAG00000000416	0	NA	NA	NA	NA	NA
EPlOSAG00000000417	0	NA	NA	NA	NA	NA
EPlOSAG00000000418	0	NA	NA	NA	NA	NA
EPlOSAG00000000419	0	NA	NA	NA	NA	NA
EPlOSAG00000000420	0	NA	NA	NA	NA	NA
EPlOSAG00000000421	0	NA	NA	NA	NA	NA
EPlOSAG00000000422	0	NA	NA	NA	NA	NA
EPlOSAG00000000423	0	NA	NA	NA	NA	NA
EPlOSAG00000000424	0	NA	NA	NA	NA	NA
EPlOSAG00000000425	0	NA	NA	NA	NA	NA
EPlOSAG00000000426	0,148746426673153	0,0334425029974448	0,109068493179557	0,30661928135735	0,759133175746177	NA
EPlOSAG00000000427	0	NA	NA	NA	NA	NA
EPlOSAG00000000428	0	NA	NA	NA	NA	NA
EPlOSAG00000000429	0	NA	NA	NA	NA	NA
EPlOSAG00000000430	0	NA	NA	NA	NA	NA
EPlOSAG00000000431	0	NA	NA	NA	NA	NA
EPlOSAG00000000432	0	NA	NA	NA	NA	NA
EPlOSAG00000000433	0,16428031937716	-0,0179728777632641	0,109068493179557	-0,164785239433681	0,869113022435911	NA
EPlOSAG00000000434	0	NA	NA	NA	NA	NA
EPlOSAG00000000435	0	NA	NA	NA	NA	NA
EPlOSAG00000000436	0	NA	NA	NA	NA	NA
EPlOSAG00000000437	0	NA	NA	NA	NA	NA
EPlOSAG00000000438	0	NA	NA	NA	NA	NA
EPlOSAG00000000439	0	NA	NA	NA	NA	NA
EPlOSAG00000000440	0	NA	NA	NA	NA	NA
EPlOSAG00000000441	0	NA	NA	NA	NA	NA
EPlOSAG00000000442	0	NA	NA	NA	NA	NA
EPlOSAG00000000443	0	NA	NA	NA	NA	NA
EPlOSAG00000000444	0	NA	NA	NA	NA	NA
EPlOSAG00000000445	0	NA	NA	NA	NA	NA
EPlOSAG00000000446	0	NA	NA	NA	NA	NA
EPlOSAG00000000447	0	NA	NA	NA	NA	NA
EPlOSAG00000000448	0	NA	NA	NA	NA	NA
EPlOSAG00000000449	0	NA	NA	NA	NA	NA
EPlOSAG00000000450	0	NA	NA	NA	NA	NA
EPlOSAG00000000451	0	NA	NA	NA	NA	NA
EPlOSAG00000000452	0	NA	NA	NA	NA	NA
EPlOSAG00000000453	0	NA	NA	NA	NA	NA
EPlOSAG00000000454	0,451838389231951	-0,0271711478953554	0,141189989701826	-0,192443869092541	0,847394531972046	NA
EPlOSAG00000000455	0	NA	NA	NA	NA	NA
EPlOSAG00000000456	1,02001063458749	-0,192326975564061	0,200061664394595	-0,961338476044671	0,336382007897018	NA
EPlOSAG00000000457	0	NA	NA	NA	NA	NA
EPlOSAG00000000458	0	NA	NA	NA	NA	NA
EPlOSAG00000000459	0	NA	NA	NA	NA	NA
EPlOSAG00000000460	0	NA	NA	NA	NA	NA
EPlOSAG00000000461	0	NA	NA	NA	NA	NA
EPlOSAG00000000462	0	NA	NA	NA	NA	NA
EPlOSAG00000000463	0	NA	NA	NA	NA	NA
EPlOSAG00000000464	0,616118708609111	-0,0804460512083207	0,167057648940815	-0,481546650023915	0,63012803281201	NA
EPlOSAG00000000465	0	NA	NA	NA	NA	NA
EPlOSAG00000000466	0	NA	NA	NA	NA	NA
EPlOSAG00000000467	0	NA	NA	NA	NA	NA
EPlOSAG00000000468	0	NA	NA	NA	NA	NA
EPlOSAG00000000469	0	NA	NA	NA	NA	NA
EPlOSAG00000000470	0,136939929023183	-0,0179728777632642	0,109068493179557	-0,164785239433682	0,869113022435911	NA
EPlOSAG00000000471	0	NA	NA	NA	NA	NA
EPlOSAG00000000472	0	NA	NA	NA	NA	NA
EPlOSAG00000000473	0	NA	NA	NA	NA	NA
EPlOSAG00000000474	0	NA	NA	NA	NA	NA
EPlOSAG00000000475	0	NA	NA	NA	NA	NA
EPlOSAG00000000476	0	NA	NA	NA	NA	NA
EPlOSAG00000000477	0	NA	NA	NA	NA	NA
EPlOSAG00000000478	0	NA	NA	NA	NA	NA
EPlOSAG00000000479	0	NA	NA	NA	NA	NA
EPlOSAG00000000480	0	NA	NA	NA	NA	NA
EPlOSAG00000000481	0	NA	NA	NA	NA	NA
EPlOSAG00000000482	0	NA	NA	NA	NA	NA
EPlOSAG00000000483	0	NA	NA	NA	NA	NA
EPlOSAG00000000484	0	NA	NA	NA	NA	NA
EPlOSAG00000000485	0	NA	NA	NA	NA	NA
EPlOSAG00000000486	0,475706832408908	-0,118872503046613	0,143916850893746	-0,82598043459398	0,408815190660159	NA
EPlOSAG00000000487	0	NA	NA	NA	NA	NA
EPlOSAG00000000488	0	NA	NA	NA	NA	NA
EPlOSAG00000000489	0	NA	NA	NA	NA	NA
EPlOSAG00000000490	0	NA	NA	NA	NA	NA
EPlOSAG00000000491	0	NA	NA	NA	NA	NA
EPlOSAG00000000492	0	NA	NA	NA	NA	NA
EPlOSAG00000000493	0	NA	NA	NA	NA	NA
EPlOSAG00000000494	0	NA	NA	NA	NA	NA
EPlOSAG00000000495	0	NA	NA	NA	NA	NA
EPlOSAG00000000496	0	NA	NA	NA	NA	NA
EPlOSAG00000000497	0,297492853346306	0,0654141797618359	0,11453144167488	0,571146043437809	0,567900649704302	NA
EPlOSAG00000000498	0,257838536064542	0,0334425029974448	0,109068493179557	0,30661928135735	0,759133175746177	NA
EPlOSAG00000000499	0	NA	NA	NA	NA	NA
EPlOSAG00000000500	0	NA	NA	NA	NA	NA
EPlOSAG00000000501	0	NA	NA	NA	NA	NA
EPlOSAG00000000502	0	NA	NA	NA	NA	NA
EPlOSAG00000000503	0	NA	NA	NA	NA	NA
EPlOSAG00000000504	0	NA	NA	NA	NA	NA
EPlOSAG00000000505	0	NA	NA	NA	NA	NA
EPlOSAG00000000506	0	NA	NA	NA	NA	NA
EPlOSAG00000000507	0	NA	NA	NA	NA	NA
EPlOSAG00000000508	0	NA	NA	NA	NA	NA
EPlOSAG00000000509	0	NA	NA	NA	NA	NA
EPlOSAG00000000510	0	NA	NA	NA	NA	NA
EPlOSAG00000000511	0	NA	NA	NA	NA	NA
EPlOSAG00000000512	0	NA	NA	NA	NA	NA
EPlOSAG00000000513	0	NA	NA	NA	NA	NA
EPlOSAG00000000514	0	NA	NA	NA	NA	NA
EPlOSAG00000000515	0	NA	NA	NA	NA	NA
EPlOSAG00000000516	0	NA	NA	NA	NA	NA
EPlOSAG00000000517	0	NA	NA	NA	NA	NA
EPlOSAG00000000518	0	NA	NA	NA	NA	NA
EPlOSAG00000000519	0	NA	NA	NA	NA	NA
EPlOSAG00000000520	0	NA	NA	NA	NA	NA
EPlOSAG00000000521	0	NA	NA	NA	NA	NA
EPlOSAG00000000522	0	NA	NA	NA	NA	NA
EPlOSAG00000000523	0	NA	NA	NA	NA	NA
EPlOSAG00000000524	0	NA	NA	NA	NA	NA
EPlOSAG00000000525	0,555331389410849	0,155064871226752	0,150526659744142	1,03014888851134	0,302940118570056	NA
EPlOSAG00000000526	0	NA	NA	NA	NA	NA
EPlOSAG00000000527	0	NA	NA	NA	NA	NA
EPlOSAG00000000528	0	NA	NA	NA	NA	NA
EPlOSAG00000000529	0	NA	NA	NA	NA	NA
EPlOSAG00000000530	0	NA	NA	NA	NA	NA
EPlOSAG00000000531	1,29498329637461	-0,152148275605736	0,23114881223002	-0,658226508446565	0,510392593571743	NA
EPlOSAG00000000532	0	NA	NA	NA	NA	NA
EPlOSAG00000000533	0	NA	NA	NA	NA	NA
EPlOSAG00000000534	0	NA	NA	NA	NA	NA
EPlOSAG00000000535	0	NA	NA	NA	NA	NA
EPlOSAG00000000536	0	NA	NA	NA	NA	NA
EPlOSAG00000000537	0	NA	NA	NA	NA	NA
EPlOSAG00000000538	0	NA	NA	NA	NA	NA
EPlOSAG00000000539	0	NA	NA	NA	NA	NA
EPlOSAG00000000540	0	NA	NA	NA	NA	NA
EPlOSAG00000000541	0	NA	NA	NA	NA	NA
EPlOSAG00000000542	0	NA	NA	NA	NA	NA
EPlOSAG00000000543	0	NA	NA	NA	NA	NA
EPlOSAG00000000544	0	NA	NA	NA	NA	NA
EPlOSAG00000000545	0,16428031937716	-0,0179728777632641	0,109068493179557	-0,164785239433681	0,869113022435911	NA
EPlOSAG00000000546	0	NA	NA	NA	NA	NA
EPlOSAG00000000547	0	NA	NA	NA	NA	NA
EPlOSAG00000000548	0	NA	NA	NA	NA	NA
EPlOSAG00000000549	0	NA	NA	NA	NA	NA
EPlOSAG00000000550	0	NA	NA	NA	NA	NA
EPlOSAG00000000551	0	NA	NA	NA	NA	NA
EPlOSAG00000000552	0	NA	NA	NA	NA	NA
EPlOSAG00000000553	0	NA	NA	NA	NA	NA
EPlOSAG00000000554	0	NA	NA	NA	NA	NA
EPlOSAG00000000555	0	NA	NA	NA	NA	NA
EPlOSAG00000000556	0	NA	NA	NA	NA	NA
EPlOSAG00000000557	0	NA	NA	NA	NA	NA
EPlOSAG00000000558	0	NA	NA	NA	NA	NA
EPlOSAG00000000559	0	NA	NA	NA	NA	NA
EPlOSAG00000000560	0	NA	NA	NA	NA	NA
EPlOSAG00000000561	0	NA	NA	NA	NA	NA
EPlOSAG00000000562	0	NA	NA	NA	NA	NA
EPlOSAG00000000563	0	NA	NA	NA	NA	NA
EPlOSAG00000000564	0	NA	NA	NA	NA	NA
EPlOSAG00000000565	0	NA	NA	NA	NA	NA
EPlOSAG00000000566	0	NA	NA	NA	NA	NA
EPlOSAG00000000567	0	NA	NA	NA	NA	NA
EPlOSAG00000000568	0	NA	NA	NA	NA	NA
EPlOSAG00000000569	0	NA	NA	NA	NA	NA
EPlOSAG00000000570	0	NA	NA	NA	NA	NA
EPlOSAG00000000571	0	NA	NA	NA	NA	NA
EPlOSAG00000000572	0	NA	NA	NA	NA	NA
EPlOSAG00000000573	0	NA	NA	NA	NA	NA
EPlOSAG00000000574	0	NA	NA	NA	NA	NA
EPlOSAG00000000575	0	NA	NA	NA	NA	NA
EPlOSAG00000000576	0	NA	NA	NA	NA	NA
EPlOSAG00000000577	0	NA	NA	NA	NA	NA
EPlOSAG00000000578	0	NA	NA	NA	NA	NA
EPlOSAG00000000579	0	NA	NA	NA	NA	NA
EPlOSAG00000000580	0	NA	NA	NA	NA	NA
EPlOSAG00000000581	0	NA	NA	NA	NA	NA
EPlOSAG00000000582	0	NA	NA	NA	NA	NA
EPlOSAG00000000583	0	NA	NA	NA	NA	NA
EPlOSAG00000000584	0	NA	NA	NA	NA	NA
EPlOSAG00000000585	0	NA	NA	NA	NA	NA
EPlOSAG00000000586	0	NA	NA	NA	NA	NA
EPlOSAG00000000587	0	NA	NA	NA	NA	NA
EPlOSAG00000000588	0	NA	NA	NA	NA	NA
EPlOSAG00000000589	0	NA	NA	NA	NA	NA
EPlOSAG00000000590	0	NA	NA	NA	NA	NA
EPlOSAG00000000591	0	NA	NA	NA	NA	NA
EPlOSAG00000000592	0	NA	NA	NA	NA	NA
EPlOSAG00000000593	0	NA	NA	NA	NA	NA
EPlOSAG00000000594	0	NA	NA	NA	NA	NA
EPlOSAG00000000595	0	NA	NA	NA	NA	NA
EPlOSAG00000000596	0	NA	NA	NA	NA	NA
EPlOSAG00000000597	0	NA	NA	NA	NA	NA
EPlOSAG00000000598	0	NA	NA	NA	NA	NA
EPlOSAG00000000599	0	NA	NA	NA	NA	NA
EPlOSAG00000000600	0	NA	NA	NA	NA	NA
EPlOSAG00000000601	0	NA	NA	NA	NA	NA
EPlOSAG00000000602	0	NA	NA	NA	NA	NA
EPlOSAG00000000603	0	NA	NA	NA	NA	NA
EPlOSAG00000000604	0	NA	NA	NA	NA	NA
EPlOSAG00000000605	0	NA	NA	NA	NA	NA
EPlOSAG00000000606	0	NA	NA	NA	NA	NA
EPlOSAG00000000607	0,16428031937716	-0,0179728777632641	0,109068493179557	-0,164785239433681	0,869113022435911	NA
EPlOSAG00000000608	0	NA	NA	NA	NA	NA
EPlOSAG00000000609	0	NA	NA	NA	NA	NA
EPlOSAG00000000610	0,304692195577364	0,0101817613593034	0,124592255567511	0,0817206600275921	0,934868848981695	NA
EPlOSAG00000000611	0	NA	NA	NA	NA	NA
EPlOSAG00000000612	0	NA	NA	NA	NA	NA
EPlOSAG00000000613	0	NA	NA	NA	NA	NA
EPlOSAG00000000614	0	NA	NA	NA	NA	NA
EPlOSAG00000000615	0	NA	NA	NA	NA	NA
EPlOSAG00000000616	0	NA	NA	NA	NA	NA
EPlOSAG00000000617	0	NA	NA	NA	NA	NA
EPlOSAG00000000618	0	NA	NA	NA	NA	NA
EPlOSAG00000000619	0	NA	NA	NA	NA	NA
EPlOSAG00000000620	0	NA	NA	NA	NA	NA
EPlOSAG00000000621	0	NA	NA	NA	NA	NA
EPlOSAG00000000622	0	NA	NA	NA	NA	NA
EPlOSAG00000000623	0	NA	NA	NA	NA	NA
EPlOSAG00000000624	0,699277117028304	-0,0610525224191101	0,163353310010096	-0,373745242231925	0,708593862124925	NA
EPlOSAG00000000625	0	NA	NA	NA	NA	NA
EPlOSAG00000000626	0	NA	NA	NA	NA	NA
EPlOSAG00000000627	0	NA	NA	NA	NA	NA
EPlOSAG00000000628	0	NA	NA	NA	NA	NA
EPlOSAG00000000629	0	NA	NA	NA	NA	NA
EPlOSAG00000000630	0	NA	NA	NA	NA	NA
EPlOSAG00000000631	0	NA	NA	NA	NA	NA
EPlOSAG00000000632	0	NA	NA	NA	NA	NA
EPlOSAG00000000633	0	NA	NA	NA	NA	NA
EPlOSAG00000000634	0	NA	NA	NA	NA	NA
EPlOSAG00000000635	0	NA	NA	NA	NA	NA
EPlOSAG00000000636	0	NA	NA	NA	NA	NA
EPlOSAG00000000637	0	NA	NA	NA	NA	NA
EPlOSAG00000000638	0	NA	NA	NA	NA	NA
EPlOSAG00000000639	0	NA	NA	NA	NA	NA
EPlOSAG00000000640	0	NA	NA	NA	NA	NA
EPlOSAG00000000641	0,157546001922777	0,0334425029974448	0,109068493179557	0,30661928135735	0,759133175746177	NA
EPlOSAG00000000642	0	NA	NA	NA	NA	NA
EPlOSAG00000000643	0	NA	NA	NA	NA	NA
EPlOSAG00000000644	0	NA	NA	NA	NA	NA
EPlOSAG00000000645	0	NA	NA	NA	NA	NA
EPlOSAG00000000646	0	NA	NA	NA	NA	NA
EPlOSAG00000000647	0	NA	NA	NA	NA	NA
EPlOSAG00000000648	0	NA	NA	NA	NA	NA
EPlOSAG00000000649	0	NA	NA	NA	NA	NA
EPlOSAG00000000650	0	NA	NA	NA	NA	NA
EPlOSAG00000000651	0	NA	NA	NA	NA	NA
EPlOSAG00000000652	0	NA	NA	NA	NA	NA
EPlOSAG00000000653	0	NA	NA	NA	NA	NA
EPlOSAG00000000654	0	NA	NA	NA	NA	NA
EPlOSAG00000000655	0	NA	NA	NA	NA	NA
EPlOSAG00000000656	0	NA	NA	NA	NA	NA
EPlOSAG00000000657	0	NA	NA	NA	NA	NA
EPlOSAG00000000658	0	NA	NA	NA	NA	NA
EPlOSAG00000000659	0	NA	NA	NA	NA	NA
EPlOSAG00000000660	0	NA	NA	NA	NA	NA
EPlOSAG00000000661	0,136939929023183	-0,0179728777632642	0,109068493179557	-0,164785239433682	0,869113022435911	NA
EPlOSAG00000000662	0	NA	NA	NA	NA	NA
EPlOSAG00000000663	0	NA	NA	NA	NA	NA
EPlOSAG00000000664	0	NA	NA	NA	NA	NA
EPlOSAG00000000665	0	NA	NA	NA	NA	NA
EPlOSAG00000000666	0	NA	NA	NA	NA	NA
EPlOSAG00000000667	0	NA	NA	NA	NA	NA
EPlOSAG00000000668	0	NA	NA	NA	NA	NA
EPlOSAG00000000669	0	NA	NA	NA	NA	NA
EPlOSAG00000000670	0	NA	NA	NA	NA	NA
EPlOSAG00000000671	0	NA	NA	NA	NA	NA
EPlOSAG00000000672	0	NA	NA	NA	NA	NA
EPlOSAG00000000673	0	NA	NA	NA	NA	NA
EPlOSAG00000000674	0	NA	NA	NA	NA	NA
EPlOSAG00000000675	0	NA	NA	NA	NA	NA
EPlOSAG00000000676	0	NA	NA	NA	NA	NA
EPlOSAG00000000677	0	NA	NA	NA	NA	NA
EPlOSAG00000000678	0	NA	NA	NA	NA	NA
EPlOSAG00000000679	0	NA	NA	NA	NA	NA
EPlOSAG00000000680	0	NA	NA	NA	NA	NA
EPlOSAG00000000681	0	NA	NA	NA	NA	NA
EPlOSAG00000000682	0	NA	NA	NA	NA	NA
EPlOSAG00000000683	0	NA	NA	NA	NA	NA
EPlOSAG00000000684	0	NA	NA	NA	NA	NA
EPlOSAG00000000685	0	NA	NA	NA	NA	NA
EPlOSAG00000000686	0	NA	NA	NA	NA	NA
EPlOSAG00000000687	0	NA	NA	NA	NA	NA
EPlOSAG00000000688	0	NA	NA	NA	NA	NA
EPlOSAG00000000689	0	NA	NA	NA	NA	NA
EPlOSAG00000000690	0	NA	NA	NA	NA	NA
EPlOSAG00000000691	0	NA	NA	NA	NA	NA
EPlOSAG00000000692	0	NA	NA	NA	NA	NA
EPlOSAG00000000693	0	NA	NA	NA	NA	NA
EPlOSAG00000000694	0	NA	NA	NA	NA	NA
EPlOSAG00000000695	0	NA	NA	NA	NA	NA
EPlOSAG00000000696	0	NA	NA	NA	NA	NA
EPlOSAG00000000697	0	NA	NA	NA	NA	NA
EPlOSAG00000000698	0	NA	NA	NA	NA	NA
EPlOSAG00000000699	0	NA	NA	NA	NA	NA
EPlOSAG00000000700	0	NA	NA	NA	NA	NA
EPlOSAG00000000701	0	NA	NA	NA	NA	NA
EPlOSAG00000000702	0	NA	NA	NA	NA	NA
EPlOSAG00000000703	0	NA	NA	NA	NA	NA
EPlOSAG00000000704	0	NA	NA	NA	NA	NA
EPlOSAG00000000705	0	NA	NA	NA	NA	NA
EPlOSAG00000000706	0	NA	NA	NA	NA	NA
EPlOSAG00000000707	0	NA	NA	NA	NA	NA
EPlOSAG00000000708	0	NA	NA	NA	NA	NA
EPlOSAG00000000709	0	NA	NA	NA	NA	NA
EPlOSAG00000000710	0	NA	NA	NA	NA	NA
EPlOSAG00000000711	0	NA	NA	NA	NA	NA
EPlOSAG00000000712	0	NA	NA	NA	NA	NA
EPlOSAG00000000713	0	NA	NA	NA	NA	NA
EPlOSAG00000000714	0	NA	NA	NA	NA	NA
EPlOSAG00000000715	0	NA	NA	NA	NA	NA
EPlOSAG00000000716	0	NA	NA	NA	NA	NA
EPlOSAG00000000717	0	NA	NA	NA	NA	NA
EPlOSAG00000000718	0	NA	NA	NA	NA	NA
EPlOSAG00000000719	0	NA	NA	NA	NA	NA
EPlOSAG00000000720	0	NA	NA	NA	NA	NA
EPlOSAG00000000721	0	NA	NA	NA	NA	NA
EPlOSAG00000000722	0	NA	NA	NA	NA	NA
EPlOSAG00000000723	0	NA	NA	NA	NA	NA
EPlOSAG00000000724	0	NA	NA	NA	NA	NA
EPlOSAG00000000725	0	NA	NA	NA	NA	NA
EPlOSAG00000000726	0	NA	NA	NA	NA	NA
EPlOSAG00000000727	0	NA	NA	NA	NA	NA
EPlOSAG00000000728	0	NA	NA	NA	NA	NA
EPlOSAG00000000729	0	NA	NA	NA	NA	NA
EPlOSAG00000000730	0	NA	NA	NA	NA	NA
EPlOSAG00000000731	0	NA	NA	NA	NA	NA
EPlOSAG00000000732	0	NA	NA	NA	NA	NA
EPlOSAG00000000733	0	NA	NA	NA	NA	NA
EPlOSAG00000000734	0	NA	NA	NA	NA	NA
EPlOSAG00000000735	0	NA	NA	NA	NA	NA
EPlOSAG00000000736	0	NA	NA	NA	NA	NA
EPlOSAG00000000737	0	NA	NA	NA	NA	NA
EPlOSAG00000000738	0	NA	NA	NA	NA	NA
EPlOSAG00000000739	0	NA	NA	NA	NA	NA
EPlOSAG00000000740	0	NA	NA	NA	NA	NA
EPlOSAG00000000741	0	NA	NA	NA	NA	NA
EPlOSAG00000000742	0	NA	NA	NA	NA	NA
EPlOSAG00000000743	0	NA	NA	NA	NA	NA
EPlOSAG00000000744	0	NA	NA	NA	NA	NA
EPlOSAG00000000745	0	NA	NA	NA	NA	NA
EPlOSAG00000000746	0	NA	NA	NA	NA	NA
EPlOSAG00000000747	0	NA	NA	NA	NA	NA
EPlOSAG00000000748	0	NA	NA	NA	NA	NA
EPlOSAG00000000749	0	NA	NA	NA	NA	NA
EPlOSAG00000000750	0	NA	NA	NA	NA	NA
EPlOSAG00000000751	0	NA	NA	NA	NA	NA
EPlOSAG00000000752	0	NA	NA	NA	NA	NA
EPlOSAG00000000753	0	NA	NA	NA	NA	NA
EPlOSAG00000000754	0	NA	NA	NA	NA	NA
EPlOSAG00000000755	0	NA	NA	NA	NA	NA
[truncated: 88,162 more rows]

## Sheet: 30do TIR2 - Sign. genes
Gene	log2FoldChange	padj
Os03g0661300	-1.94181	1.25e-14
Os07g0636800	-1.88818	5.73e-09
Os05g0217000	-1.82782	3.2e-10
Os04g0554500	-1.71425	2.06e-12
Os10g0551800	-1.70401	1.48e-05
Os02g0285300	-1.70253	5.36e-10
Os10g0552200	-1.64539	8.84e-09
Os03g0111200	-1.62699	2.6e-09
Os01g0838350	-1.594	8.84e-07
Os07g0468100	-1.5873	7.23e-09
Os06g0589500	-1.58458	2.09e-06
Os06g0566300	-1.56906	2.15e-09
Os08g0452500	-1.56533	0.000241224
Os03g0188500	-1.55467	4.17e-12
Os05g0134800	-1.54768	8.54e-06
Os10g0510000	-1.54243	2.05e-09
Os11g0437600	-1.53948	0.000265071
Os02g0205200	-1.53634	3.5e-07
Os10g0113100	-1.5307	2.05e-09
Os08g0160500	-1.51874	5.36e-10
Os03g0171300	-1.51657	0.000138203
Os05g0499300	-1.51117	4e-13
Os10g0552300	-1.50806	1.31e-09
Os07g0573900	-1.50294	5.36e-10
Os06g0711900	-1.50185	4.49e-07
Os10g0530200	-1.47888	8.84e-07
Os01g0805900	-1.47054	6.26e-09
Os01g0281600	-1.46981	0.00024287
Os04g0495400	-1.46525	6.22e-07
Os10g0404900	-1.46519	2.17e-05
Os02g0658100	-1.46367	2.05e-09
Os06g0696400	-1.45624	6.66e-08
Os04g0639000	-1.45191	6.87e-05
Os01g0263300	-1.45096	6.14e-08
Os10g0543800	-1.44257	0.000236203
Os10g0552700	-1.43839	6.45e-08
Os05g0541750	-1.43422	4.17e-08
Os04g0450701	-1.42661	4.19e-08
Os08g0490600	-1.40889	0.00014587
Os02g0757100	-1.40116	0.000175558
Os06g0671800	-1.39177	1.59e-05
Os03g0861100	-1.38604	5.4e-06
Os03g0339400	-1.38411	0.000228359
Os12g0541700	-1.37199	1.25e-07
Os01g0186900	-1.37187	3.47e-06
Os04g0228400	-1.3617	1.42e-07
Os01g0265100	-1.35601	2.69e-08
Os01g0159200	-1.34608	0.000660259
Os01g0746700	-1.3447	4.54e-05
Os04g0382900	-1.34399	0.00034433
Os07g0112700	-1.3398	1.73e-07
Os01g0668100	-1.33893	3.46e-06
Os03g0286500	-1.33716	6.28e-05
Os05g0114000	-1.33623	1.27e-06
Os03g0836800	-1.33554	0.004444
Os03g0149000	-1.33392	0.00272628
Os05g0510800	-1.33379	3.3e-05
Os12g0454600	-1.32912	4.78e-06
Os01g0133200	-1.32816	0.00026796
Os08g0561500	-1.32205	1.86e-05
Os11g0549615	-1.32152	0.0029921
Os10g0317900	-1.30686	0.00145296
Os05g0563600	-1.30487	5.33e-10
Os03g0439500	-1.30341	0.00148625
Os03g0721300	-1.30041	3.14e-05
Os11g0701100	-1.29956	4.54e-05
Os10g0467800	-1.28369	0.00014587
Os06g0691200	-1.28366	7.12e-07
Os07g0590700	-1.28322	2.05e-09
Os02g0138000	-1.28241	2.53e-06
Os06g0112100	-1.2813	2.12e-06
Os03g0719000	-1.27664	0.00108561
Os11g0448700	-1.27419	0.000222078
Os02g0715300	-1.27335	1.57e-07
Os08g0321000	-1.26547	1.58e-07
Os05g0556400	-1.26453	0.000154712
Os08g0502400	-1.26399	3.93e-06
Os01g0799500	-1.25759	3.3e-05
Os10g0552800	-1.25557	2.05e-09
Os01g0594300	-1.25376	0.000504344
Os04g0689500	-1.25297	6.66e-08
Os08g0459300	-1.25271	2.13e-06
Os09g0248100	-1.24357	4.12e-05
Os01g0385400	-1.24211	0.0087877
Os02g0542500	-1.24186	0.000114236
Os04g0494600	-1.23463	6.15e-05
Os02g0106100	-1.22699	0.00145296
Os04g0416700	-1.21518	0.000283887
Os02g0739400	-1.21132	0.000132622
Os12g0163700	-1.21015	0.00105837
Os04g0639100	-1.20283	8.84e-07
Os03g0416200	-1.19973	0.0120329
Os06g0253100	-1.1971	0.00183239
Os07g0574800	-1.19449	3.27e-06
Os07g0160600	-1.18997	3.44e-05
Os06g0306300	-1.188	0.00012119
Os01g0848700	-1.18542	0.00176825
Os04g0505200	-1.18315	0.000660259
Os01g0756200	-1.18079	0.00386647
Os09g0307300	-1.17517	0.00951008
Os07g0677300	-1.17399	0.0103237
Os06g0228200	-1.17022	2.07e-05
Os04g0463000	-1.16915	0.0107383
Os05g0209600	-1.16707	1.4e-05
Os02g0538700	-1.16047	0.000376969
Os06g0247900	-1.15527	0.00893009
Os07g0568700	-1.15364	5.49e-07
Os01g0118400	-1.15224	0.00454166
Os03g0212800	-1.13604	0.00218209
Os06g0126500	-1.13553	0.000519166
Os03g0633800	-1.13305	0.00444128
Os05g0134400	-1.13271	0.000199949
Os06g0681600	-1.1291	0.000170816
Os04g0497200	-1.12906	8.84e-07
Os05g0153300	-1.12847	0.00135267
Os02g0756800	-1.12759	0.000519166
Os04g0105200	-1.12724	0.000521655
Os06g0531900	-1.1237	0.000104415
Os02g0236600	-1.12347	0.00367161
Os07g0542900	-1.11848	0.0024008
Os04g0568700	-1.11785	0.0252573
Os06g0218600	-1.11782	0.000566021
Os01g0750300	-1.11568	0.000962205
Os01g0248000	-1.1156	0.0196779
Os04g0561500	-1.1134	0.000114577
Os03g0710700	-1.11184	0.00386647
Os02g0264800	-1.11042	0.000110186
Os03g0115000	-1.10911	0.000787984
Os07g0516050	-1.10863	0.00830585
Os02g0662000	-1.10801	6.35e-05
Os08g0509400	-1.10756	0.0145117
Os03g0742900	-1.10577	2.53e-06
Os02g0246900	-1.10299	0.027682
Os07g0556000	-1.10153	0.0169631
Os01g0226300	-1.10125	1.48e-05
Os04g0107900	-1.10108	0.00110438
Os01g0611000	-1.10086	3.14e-05
Os07g0668300	-1.09851	0.0285411
Os11g0211800	-1.09483	0.000241485
Os01g0505600	-1.09465	0.0392175
Os06g0697000	-1.09093	0.00535994
Os09g0494200	-1.09025	0.000376135
Os07g0635900	-1.08993	0.000438739
Os01g0296700	-1.08983	0.00478384
Os10g0546100	-1.08766	0.00418418
Os01g0329900	-1.0845	0.0298034
Os07g0637700	-1.08441	0.0427242
Os11g0645400	-1.08194	0.0441893
Os01g0716200	-1.08161	0.00296341
Os08g0503000	-1.0816	0.0370205
Os12g0189300	-1.08143	0.0441893
Os09g0338500	-1.07979	0.000186094
Os07g0194800	-1.07775	0.0161483
Os06g0592500	-1.07447	2.99e-05
Os10g0529300	-1.07443	0.0206727
Os11g0150400	-1.07258	0.0226139
Os05g0135200	-1.07075	0.00672656
Os02g0792600	-1.06017	0.032563
Os03g0266900	-1.05733	0.00550454
Os01g0894300	-1.05425	0.00386647
Os01g0881300	-1.0535	0.0441893
Os03g0267000	-1.04735	0.0407708
Os03g0121200	-1.04666	0.000133812
Os05g0382600	-1.04613	0.000394825
Os01g0282800	-1.04575	2.92e-05
Os05g0199100	-1.04508	0.000326913
Os11g0179000	-1.04008	0.0262281
Os09g0482780	-1.03956	0.00423242
Os12g0443500	-1.03949	1.4e-05
Os02g0639600	-1.03886	0.00815029
Os03g0209500	-1.03885	0.0441893
Os01g0168800	-1.0373	0.000588967
Os06g0683700	-1.03727	0.0267055
Os03g0223000	-1.03546	1.4e-05
Os02g0833900	-1.03315	0.00386647
Os11g0496500	-1.03107	0.00423242
Os09g0407700	-1.03046	0.00677182
Os01g0112000	-1.02883	0.0275116
Os01g0962700	-1.02851	0.0104554
Os05g0563550	-1.02536	0.0295758
Os10g0502100	-1.02131	0.027682
Os06g0506200	-1.02082	0.0240814
Os09g0444900	-1.01794	0.00389668
Os01g0788200	-1.01779	0.0336506
Os04g0545250	-1.01395	0.033187
Os09g0298200	-1.01285	0.02388
Os07g0645000	-1.00938	0.000301402
Os07g0674100	-1.00877	0.000519166
Os11g0178800	-1.00678	0.000149635
Os08g0141400	-1.00548	0.0148114
Os06g0156600	-1.00209	0.00247443
Os04g0483500	-0.998901	0.0345375
Os04g0634800	-0.995855	0.000962205
Os03g0421800	-0.990214	0.00147024
Os01g0294700	-0.989417	3.19e-05
Os05g0372833	-0.986709	0.00464504
Os08g0237000	-0.986422	6.04e-05
Os05g0413200	-0.9843	0.000334619
Os07g0638500	-0.984298	0.0138745
Os01g0195400	-0.983778	0.0174227
Os07g0253000	-0.98333	0.00427748
Os05g0386800	-0.982527	1.4e-05
Os07g0462200	-0.982219	0.000133812
Os05g0586400	-0.978668	0.00144417
Os09g0422500	-0.978503	0.0189269
Os09g0533900	-0.977856	0.000869299
Os01g0937900	-0.977097	0.0469132
Os10g0504600	-0.975584	0.00832625
Os02g0817500	-0.974889	0.000183005
Os08g0402500	-0.97479	0.0267055
Os07g0643700	-0.973735	0.0370076
Os03g0205700	-0.970291	0.00351422
Os03g0792800	-0.969483	0.00606083
Os01g0644600	-0.964171	0.00519056
Os03g0767600	-0.963118	0.0293403
Os04g0107600	-0.961348	0.00985864
Os07g0539100	-0.960594	0.00885195
Os12g0510900	-0.957752	0.00389668
Os05g0176100	-0.956576	2.43e-06
Os09g0493400	-0.956339	0.0105625
Os02g0175400	-0.953727	0.000794411
Os01g0769700	-0.953054	0.000147605
Os01g0180000	-0.950779	0.0148699
Os06g0178900	-0.947781	2.54e-05
Os01g0838200	-0.946795	0.00677182
Os08g0512700	-0.943733	0.000772462
Os11g0168100	-0.943163	0.0121845
Os05g0123100	-0.942535	0.00546172
Os12g0601300	-0.938768	0.000557354
Os06g0104300	-0.938018	0.00964751
Os03g0726100	-0.930527	6.5e-05
Os08g0546800	-0.930377	0.0349855
Os07g0232800	-0.930006	0.0107412
Os03g0135100	-0.929351	0.035293
Os01g0763900	-0.928914	0.0400849
Os10g0555600	-0.927565	0.00386647
Os02g0758000	-0.926372	0.000119187
Os03g0669100	-0.924272	0.00334673
Os11g0592600	-0.923916	0.0410677
Os06g0244700	-0.922346	0.0408266
Os03g0599800	-0.921117	1.27e-06
Os11g0614400	-0.918402	0.0174227
Os04g0613200	-0.915851	0.0458516
Os03g0116400	-0.912249	0.000839281
Os01g0618200	-0.90729	0.0379596
Os01g0848200	-0.905847	0.0355783
Os01g0200400	-0.9048	0.00189207
Os01g0840100	-0.9032	0.000208498
Os03g0123500	-0.900815	0.0210673
Os11g0658800	-0.900442	0.0211465
Os08g0249000	-0.898192	0.00147589
Os04g0640700	-0.893736	0.00863154
Os02g0236800	-0.89198	0.03912
Os03g0278000	-0.886073	0.00026796
Os03g0795300	-0.885978	0.019104
Os08g0524400	-0.885726	0.00174468
Os05g0562300	-0.885493	0.0165406
Os01g0588200	-0.884862	0.0078205
Os03g0297800	-0.882835	0.0391573
Os01g0110200	-0.88154	0.0213799
Os05g0179300	-0.880784	0.0388766
Os10g0169200	-0.879356	0.0003203
Os10g0516400	-0.878301	0.0379596
Os07g0600700	-0.87207	0.00857516
Os01g0309100	-0.870711	0.0214495
Os05g0516800	-0.869755	0.0332643
Os02g0782500	-0.867135	0.0174227
Os03g0852400	-0.867067	0.0276872
Os01g0720400	-0.863599	0.0108108
Os01g0925300	-0.861666	0.0144678
Os05g0119700	-0.859216	0.0383959
Os03g0267200	-0.858192	0.0439833
Os03g0825300	-0.852479	0.043329
Os01g0185300	-0.852467	0.00266928
Os08g0532700	-0.848551	0.0379596
Os05g0501300	-0.848266	0.0118412
Os04g0233400	-0.848158	0.000491276
Os05g0461600	-0.847916	0.00177749
Os09g0539800	-0.847846	6.28e-05
Os03g0703100	-0.847602	0.00635027
Os03g0128000	-0.845937	0.0145117
Os03g0276500	-0.845369	1.4e-05
Os08g0374800	-0.842995	0.0161763
Os04g0470700	-0.840479	0.0441893
Os08g0546100	-0.839237	0.00461971
Os10g0371000	-0.838734	0.000321964
Os01g0327000	-0.835993	0.0406895
Os02g0681200	-0.832164	0.00957271
Os07g0252400	-0.830394	0.0008773
Os07g0676900	-0.83024	0.0350842
Os03g0703000	-0.82919	0.00144327
Os06g0729400	-0.828908	0.0441893
Os03g0805100	-0.826927	0.005357
Os10g0571200	-0.826869	0.0024236
Os02g0448400	-0.821027	0.0441893
Os12g0120100	-0.820122	0.0381252
Os05g0123200	-0.819449	0.000797487
Os09g0252100	-0.818997	0.00163756
Os03g0221500	-0.817532	0.0399704
Os01g0756900	-0.817023	0.0193044
Os01g0839900	-0.816912	0.0176962
Os01g0211600	-0.815004	0.0370205
Os02g0581200	-0.814342	0.0315294
Os02g0696500	-0.808544	0.0281037
Os12g0566000	-0.806877	0.00721375
Os12g0145700	-0.806183	0.0356451
Os07g0175600	-0.803193	0.000872711
Os05g0421300	-0.801274	0.0291268
Os03g0563600	-0.800031	0.0326678
Os01g0926700	-0.798875	0.0267444
Os02g0669100	-0.797716	0.00247443
Os03g0718100	-0.796443	2.22e-05
Os03g0758500	-0.794441	0.042952
Os03g0105600	-0.792552	0.0024008
Os03g0245500	-0.788015	0.0441893
Os01g0962600	-0.787676	0.00386647
Os06g0163300	-0.787229	0.0243111
Os06g0232300	-0.786207	0.0248352
Os07g0119400	-0.775989	0.0262982
Os01g0695100	-0.775386	0.0439315
Os07g0246300	-0.775058	0.006549
Os02g0302700	-0.774432	0.0454363
Os12g0227500	-0.774339	0.0454363
Os01g0841600	-0.77409	0.00427748
Os03g0722600	-0.772097	0.00546172
Os02g0653200	-0.761912	0.029983
Os02g0763000	-0.761098	0.0184455
Os10g0486100	-0.7598	0.0406895
Os11g0557800	-0.755452	0.0286791
Os01g0866200	-0.751733	0.0206512
Os11g0525200	-0.750698	0.0174227
Os09g0553200	-0.748901	0.00034433
Os03g0211800	-0.748581	0.0216095
Os02g0629800	-0.745037	0.0193403
Os11g0247300	-0.743782	0.00729909
Os11g0704600	-0.742065	0.00401198
Os02g0588500	-0.740666	0.00842446
Os07g0582400	-0.740602	0.0145117
Os08g0225000	-0.740105	0.00863154
Os06g0598800	-0.735884	0.0143413
Os05g0528000	-0.735513	0.0381252
Os03g0202200	-0.734887	0.00190884
Os03g0300900	-0.729844	0.0221076
Os01g0964133	-0.729732	0.0288945
Os03g0700700	-0.729545	0.0269714
Os08g0327400	-0.728155	0.041167
Os03g0279200	-0.72768	0.0233501
Os05g0402700	-0.726872	4.54e-05
Os02g0120800	-0.726551	0.00846322
Os03g0292800	-0.725654	0.00390322
Os06g0223800	-0.722751	0.00550583
Os07g0637400	-0.721282	0.0254155
Os10g0452700	-0.720554	0.0350359
Os07g0585800	-0.718284	0.00396613
Os01g0600000	-0.716396	0.00677182
Os04g0642000	-0.715628	0.0498408
Os08g0300300	-0.711569	0.0143691
Os07g0546000	-0.705448	0.00366252
Os09g0379900	-0.703195	0.0145117
Os02g0814000	-0.698715	0.00564114
Os06g0231300	-0.698548	0.0132689
Os10g0556100	-0.697871	0.0328633
Os03g0149200	-0.694199	0.0202671
Os04g0643100	-0.692587	0.0106481
Os02g0625500	-0.691485	0.00266928
Os08g0500700	-0.685016	0.000978703
Os08g0470200	-0.684835	0.0271414
Os02g0489400	-0.684192	0.00390322
Os11g0455500	-0.682529	0.00474432
Os02g0529700	-0.678711	0.0400849
Os09g0501200	-0.676897	0.0319739
Os01g0357900	-0.675657	0.011269
Os02g0714200	-0.667403	0.0221076
Os09g0484200	-0.664857	0.03242
Os02g0697800	-0.659789	0.0453308
Os04g0685300	-0.658179	0.0286726
Os07g0445600	-0.653266	0.0110985
Os04g0413600	-0.649589	0.0123637
Os01g0680900	-0.645215	0.0482893
Os10g0563700	-0.640652	0.0167647
Os05g0460000	-0.638827	0.00491515
Os02g0718900	-0.638064	0.00184669
Os10g0516500	-0.637304	0.028724
Os12g0623900	-0.635627	0.027613
Os07g0208500	-0.635252	0.00806083
Os02g0797200	-0.633738	0.0118831
Os04g0592400	-0.630171	0.0240814
Os03g0787300	-0.629715	0.00351422
Os05g0363200	-0.629433	0.00549111
Os03g0712700	-0.628879	0.00528955
Os08g0431500	-0.624929	0.0332643
Os04g0606500	-0.620921	0.0370869
Os04g0559700	-0.616824	0.00451626
Os03g0807800	-0.616698	0.00651499
Os05g0400400	-0.612326	0.0174227
Os02g0601300	-0.611018	0.0465795
Os04g0462500	-0.607885	0.0379668
Os04g0486600	-0.605242	0.0087877
Os04g0601700	-0.602463	0.0110837
Os04g0376000	-0.599895	0.0145117
Os08g0498100	-0.596181	0.00386647
Os04g0498200	-0.594843	0.0167647
Os03g0821100	-0.589813	0.0136077
Os06g0152100	-0.587177	0.0267055
Os02g0804100	-0.582887	0.0210133
Os05g0481600	-0.581832	0.0412024
Os06g0115100	-0.580491	0.0349426
Os05g0553000	-0.58028	0.0105625
Os03g0806900	-0.57368	0.0238153
Os02g0767500	-0.573666	0.0454363
Os01g0686800	-0.570733	0.0333076
Os08g0430500	-0.568553	0.0292717
Os03g0685500	-0.567612	0.00677845
Os10g0320400	-0.564774	0.0170678
Os08g0478200	-0.563316	0.0238721
Os01g0231700	-0.561796	0.0441893
Os05g0420600	-0.561339	0.0315142
Os05g0355500	-0.55667	0.00910921
Os07g0647500	-0.556592	0.0397013
Os03g0200500	-0.551644	0.0189492
Os11g0163100	-0.542659	0.016072
Os05g0429400	-0.539545	0.0450944
Os04g0605900	-0.522496	0.0486877
Os10g0411800	-0.516416	0.047141
Os02g0103700	-0.515092	0.0498408
Os03g0773150	-0.514946	0.0492438
Os10g0465800	-0.514145	0.0441893
Os10g0411700	-0.513551	0.0323881
Os07g0448800	-0.512794	0.0483714
Os12g0624000	-0.505952	0.0386768
Os01g0721900	-0.501463	0.0412702
Os03g0417800	-0.499359	0.0240814
Os02g0814700	-0.499327	0.043329
Os03g0758800	-0.491507	0.0267055
Os04g0498600	-0.489607	0.0459035
Os03g0109900	0.527802	0.0319739
EPlOSAG00000011191	0.572998	0.0441893
Os01g0680200	0.603282	0.0286726
Os10g0547500	0.634565	0.0388766
Os02g0557800	0.656421	0.0280658
Os12g0581900	0.669561	0.0118412
Os06g0129100	0.679854	0.0168476
Os02g0809800	0.687659	0.0121845
Os10g0456100	0.697903	0.0345025
Os03g0419100	0.701944	0.0356451
Os02g0745100	0.715052	0.00371399
Os08g0446800	0.717298	0.00985864
Os08g0171700	0.747337	0.0213799
Os03g0619875	0.761494	0.00135494
Os07g0529600	0.768548	0.0252515
Os01g0899200	0.772938	0.00957271
Os04g0623100	0.803777	0.0404514
Os03g0216700	0.804131	0.0106481
Os06g0700700	0.805866	0.0401471
Os10g0210500	0.811037	0.0218628
Os05g0195700	0.817352	0.00146131
Os04g0542800	0.845453	0.0287909
Os03g0107300	0.847199	0.00328765
Os06g0647500	0.863066	0.0024008
Os01g0247700	0.863696	0.0326678
Os09g0453800	0.906398	0.0092517
Os04g0411400	0.907903	0.0146881
Os03g0227700	0.92681	0.0196284
Os09g0554200	0.933461	0.032563
Os06g0255900	0.934364	0.0170127
Os03g0149300	0.937053	0.00201133
Os10g0483500	0.944469	0.0248169
Os09g0447300	0.966514	3.14e-05
Os03g0417700	0.967054	0.0029476
Os04g0686800	0.973764	0.00366236
Os01g0966700	0.97948	0.00744053
Os12g0194900	0.995847	0.00464504
Os11g0143300	0.996274	0.000814255
Os03g0238300	0.997232	0.00113619
Os08g0376300	0.998091	0.0486945
Os02g0223700	1.00641	0.017386
Os06g0538400	1.01803	0.000175522
Os12g0567300	1.0217	4.36e-05
Os08g0167000	1.02824	0.000116327
Os06g0647801	1.02926	0.0421906
Os05g0316800	1.02934	0.00498735
Os08g0547300	1.03638	0.0299981
Os11g0479000	1.06734	0.0114167
Os11g0151500	1.07067	0.0144678
Os12g0139400	1.08132	0.000984907
Os01g0132766	1.08348	3.8e-06
Os06g0272850	1.20202	0.00598838
Os01g0940000	1.35123	0.00359694

[truncated: 6 more sheets: 30do TIR2 - Mapman, 30do TIR2 - GO, 18do TIR3 - All genes, 18do TIR3 - Sign. genes, 18do TIR3 - Mapman, 18do TIR3 - GO]
